# Supplementary material for: Marine mammals and sea turtles listed under the U.S. Endangered Species Act are recovering
Source: PLoS One. 2019 Jan 16;14(1):e0210164. doi: 10.1371/journal.pone.0210164 (PMC6334928; doi:10.1371/journal.pone.0210164)
Supplement: S1 Dataset — (CSV) [file pone.0210164.s006.csv]

Spp.ID	Group	Taxa	Common Name	Scientific Name	DPS/Stock	ESA T/E	Waters	Year Listed	CH Year	RP Year	MMPA	CITES	Pop_Location	Time	Estimate	Measure_Precision	Measure_variation	Measure_Unit	Weigth(kg)	Length(m)	Lifespan(yrs)	Maturity(yrs)	Diet	Behavior	MinPopEstimate	PBR	Growth Rate(%)	Mortality(per/yr)	Conservation_actions	ESA agency region	ESA agency secondary	Main Threat	PrimarySource	PrimarySourceType	DataSource	RP_History	RP_Status	CH_History	CH Final 1 size	CH Last Final date	CH Last Final size	CH_Current	CH Note	PROJECT PopsNumber	Index_Species	Index_Species_Narr	Index_Use_narr	Pop_CaptiveWild	Pop_Extent
1	Marine mammal	Cetacean	Baiji	Lipotes vexillifer	NA	Endangered	F	1989	NA	NA	depleted	Appendix I	Yangtze River	1981	400			Individuals		3		5		Social, small groups			-5.8			Marine			NOAA Fisheries 2012. Baiji/Chinese River Dolphin/Yangtze River Dolphin (Lipotes vexillifer) 5-Year Review: Summary and Evaluation http://www.nmfs.noaa.gov/pr/pdfs/species/baiji_5yearreview.pdf	Report (GOV)	Zhou (1982)										Yes			Wild	Entire
1	Marine mammal	Cetacean	Baiji	Lipotes vexillifer	NA	Endangered	F	1989	NA	NA	depleted	Appendix I	Yangtze River	1986	300			Individuals		3		5		Social, small groups			-5.8			Marine			NOAA Fisheries 2012. Baiji/Chinese River Dolphin/Yangtze River Dolphin (Lipotes vexillifer) 5-Year Review: Summary and Evaluation http://www.nmfs.noaa.gov/pr/pdfs/species/baiji_5yearreview.pdf	Report (GOV)	Chen and Hua (1989)										Yes			Wild	Entire
1	Marine mammal	Cetacean	Baiji	Lipotes vexillifer	NA	Endangered	F	1989	NA	NA	depleted	Appendix I	Yangtze River	1989	100			Individuals		3		5		Social, small groups			-5.8			Marine			NOAA Fisheries 2012. Baiji/Chinese River Dolphin/Yangtze River Dolphin (Lipotes vexillifer) 5-Year Review: Summary and Evaluation http://www.nmfs.noaa.gov/pr/pdfs/species/baiji_5yearreview.pdf	Report (GOV)	Zhou and Li (1989)										Yes			Wild	Entire
1	Marine mammal	Cetacean	Baiji	Lipotes vexillifer	NA	Endangered	F	1989	NA	NA	depleted	Appendix I	Yangtze River	1999	13			Individuals		3		5		Social, small groups			-5.8			Marine			NOAA Fisheries 2012. Baiji/Chinese River Dolphin/Yangtze River Dolphin (Lipotes vexillifer) 5-Year Review: Summary and Evaluation http://www.nmfs.noaa.gov/pr/pdfs/species/baiji_5yearreview.pdf	Report (GOV)	Zhang et al. (2003)										Yes			Wild	Entire
1	Marine mammal	Cetacean	Baiji	Lipotes vexillifer	NA	Endangered	F	1989	NA	NA	depleted	Appendix I	Yangtze River	2002	1			Individuals		3		5		Social, small groups			-5.8			Marine			NOAA Fisheries 2012. Baiji/Chinese River Dolphin/Yangtze River Dolphin (Lipotes vexillifer) 5-Year Review: Summary and Evaluation http://www.nmfs.noaa.gov/pr/pdfs/species/baiji_5yearreview.pdf	Report (GOV)	Turvey et al. 2007										Yes			Wild	Entire
1	Marine mammal	Cetacean	Baiji	Lipotes vexillifer	NA	Endangered	F	1989	NA	NA	depleted	Appendix I	Yangtze River	2006	0			Individuals		3		5		Social, small groups			-5.8			Marine			NOAA Fisheries 2012. Baiji/Chinese River Dolphin/Yangtze River Dolphin (Lipotes vexillifer) 5-Year Review: Summary and Evaluation http://www.nmfs.noaa.gov/pr/pdfs/species/baiji_5yearreview.pdf	Report (GOV)	Turvey 2008; Turvey et al. 2007										Yes			Wild	Entire
2	Marine mammal	Cetacean	Indus River dolphin	Platanista gangetica minor	NA	Endangered	F	1991	NA	NA	depleted	Appendix I	Indus River					Individuals																											Yes			Wild	Entire
3	Marine mammal	Cetacean	Vaquita	Phocoena sinus	NA	Endangered	F	1985	NA	NA	depleted	Appendix I	Gulf of California	1993	664	422-997	95% PI	Individuals	42.5	1.35	20	4.5	fish, crabs, squids, octopus	elusive			-4.16			Marine		Gillnet	Gerrodette T, Rojas-Bracho L. 2011. Estimating the success of protected areas for the vaquita, Phocoena sinus. Marine Mammal Science 27:E101?E125.	Academic Journal	Gerrodette T, Rojas-Bracho L. 2011. Estimating the success of protected areas for the vaquita, Phocoena sinus. Marine Mammal Science 27:E101?E125.										Yes			Wild	Entire
3	Marine mammal	Cetacean	Vaquita	Phocoena sinus	NA	Endangered	F	1985	NA	NA	depleted	Appendix I	Gulf of California	1997	567	361-732	95% CI	Individuals	42.5	1.35	20	4.5	fish, crabs, squids, octopus	elusive			-4.16			Marine		Gillnet	Gerrodette T, Rojas-Bracho L. 2011. Estimating the success of protected areas for the vaquita, Phocoena sinus. Marine Mammal Science 27:E101?E125.	Academic Journal	Gerrodette T, Rojas-Bracho L. 2011. Estimating the success of protected areas for the vaquita, Phocoena sinus. Marine Mammal Science 27:E101?E125.										Yes			Wild	Entire
3	Marine mammal	Cetacean	Vaquita	Phocoena sinus	NA	Endangered	F	1985	NA	NA	depleted	Appendix I	Gulf of California	2008	214	135-326	95% PI	Individuals	42.5	1.35	20	4.5	fish, crabs, squids, octopus	elusive			-4.16			Marine		Gillnet	Gerrodette T, Rojas-Bracho L. 2011. Estimating the success of protected areas for the vaquita, Phocoena sinus. Marine Mammal Science 27:E101?E125.	Academic Journal	Gerrodette T, Rojas-Bracho L. 2011. Estimating the success of protected areas for the vaquita, Phocoena sinus. Marine Mammal Science 27:E101?E125.										Yes			Wild	Entire
3	Marine mammal	Cetacean	Vaquita	Phocoena sinus	NA	Endangered	F	1985	NA	NA	depleted	Appendix I	Gulf of California	2015	59	22-145	95% CRI	Individuals	42.5	1.35	20	4.5	fish, crabs, squids, octopus	elusive			-4.16			Marine		Gillnet	Taylor, B. L., Rojas?Bracho, L., Moore, J., Jaramillo?Legorreta, A., Ver Hoef, J. M., Cardenas?Hinojosa, G., ... & Thomas, L. (2016). Extinction is Imminent for Mexico's Endemic Porpoise Unless Fishery Bycatch is Eliminated. Conservation Letters. http://onlinelibrary.wiley.com/doi/10.1111/conl.12331/full	Academic Journal	Taylor, B. L., Rojas?Bracho, L., Moore, J., Jaramillo?Legorreta, A., Ver Hoef, J. M., Cardenas?Hinojosa, G., ... & Thomas, L. (2016). Extinction is Imminent for Mexico's Endemic Porpoise Unless Fishery Bycatch is Eliminated. Conservation Letters. http://onlinelibrary.wiley.com/doi/10.1111/conl.12331/full										Yes			Wild	Entire
3	Marine mammal	Cetacean	Vaquita	Phocoena sinus	NA	Endangered	F	1985	NA	NA	depleted	Appendix I	Gulf of California	2016	30	8-96.	95% CRI	Individuals	42.5	1.35	20	4.5	fish, crabs, squids, octopus	elusive			-4.16			Marine		Gillnet	CIRVA 2016, Eighth Meeting of the Comit� Internacional para la recuperaci�n de la Vaquita (CIRVA - 8) Southwest Fisheries Science Center, November 29-30th, 2016 La Jolla, CA	Academic Journal	CIRVA 2016, Eighth Meeting of the Comit� Internacional para la recuperaci�n de la Vaquita (CIRVA - 8) Southwest Fisheries Science Center, November 29-30th, 2016 La Jolla, CA										Yes			Wild	Entire
4a	Marine mammal	Cetacean	Beluga whale	Delphinapterus leucas	Cook Inlet DPS	Endangered	US	2008	2011	2017	depleted	Appendix II	Cook Inlet	1994	653	0.24	CV	Individuals												Marine		Multiple	Hobbs, R. C., K. E. W. Shelden, D. J. Rugh, C. L. Sims, and J. M. Waite. 2015. Estimated abundance and trend in aerial counts of beluga whales, Delphinapterus leucas , in Cook Inlet, Alaska, 1994-2012. Mar. Fish. Rev. 77(1):11-31. DOI: dx.doi.org/10.7755/MFR.77.1.2.	Academic Journal	Hobbs, R. C., K. E. W. Shelden, D. J. Rugh, C. L. Sims, and J. M. Waite. 2015. Estimated abundance and trend in aerial counts of beluga whales, Delphinapterus leucas , in Cook Inlet, Alaska, 1994-2012. Mar. Fish. Rev. 77(1):11-31. DOI: dx.doi.org/10.7755/MFR.77.1.2.										Yes			Wild	Entire
4a	Marine mammal	Cetacean	Beluga whale	Delphinapterus leucas	Cook Inlet DPS	Endangered	US	2008	2011	2017	depleted	Appendix II	Cook Inlet	1995	491	0.21	CV	Individuals												Marine		Multiple	Hobbs, R. C., K. E. W. Shelden, D. J. Rugh, C. L. Sims, and J. M. Waite. 2015. Estimated abundance and trend in aerial counts of beluga whales, Delphinapterus leucas , in Cook Inlet, Alaska, 1994-2012. Mar. Fish. Rev. 77(1):11-31. DOI: dx.doi.org/10.7755/MFR.77.1.2.	Academic Journal	Hobbs, R. C., K. E. W. Shelden, D. J. Rugh, C. L. Sims, and J. M. Waite. 2015. Estimated abundance and trend in aerial counts of beluga whales, Delphinapterus leucas , in Cook Inlet, Alaska, 1994-2012. Mar. Fish. Rev. 77(1):11-31. DOI: dx.doi.org/10.7755/MFR.77.1.2.										Yes			Wild	Partial
4a	Marine mammal	Cetacean	Beluga whale	Delphinapterus leucas	Cook Inlet DPS	Endangered	US	2008	2011	2017	depleted	Appendix II	Cook Inlet	1996	594	0.2	CV	Individuals												Marine		Multiple	Hobbs, R. C., K. E. W. Shelden, D. J. Rugh, C. L. Sims, and J. M. Waite. 2015. Estimated abundance and trend in aerial counts of beluga whales, Delphinapterus leucas , in Cook Inlet, Alaska, 1994-2012. Mar. Fish. Rev. 77(1):11-31. DOI: dx.doi.org/10.7755/MFR.77.1.2.	Academic Journal	Hobbs, R. C., K. E. W. Shelden, D. J. Rugh, C. L. Sims, and J. M. Waite. 2015. Estimated abundance and trend in aerial counts of beluga whales, Delphinapterus leucas , in Cook Inlet, Alaska, 1994-2012. Mar. Fish. Rev. 77(1):11-31. DOI: dx.doi.org/10.7755/MFR.77.1.2.										Yes			Wild	Partial
4a	Marine mammal	Cetacean	Beluga whale	Delphinapterus leucas	Cook Inlet DPS	Endangered	US	2008	2011	2017	depleted	Appendix II	Cook Inlet	1997	440	0.13	CV	Individuals												Marine		Multiple	Hobbs, R. C., K. E. W. Shelden, D. J. Rugh, C. L. Sims, and J. M. Waite. 2015. Estimated abundance and trend in aerial counts of beluga whales, Delphinapterus leucas , in Cook Inlet, Alaska, 1994-2012. Mar. Fish. Rev. 77(1):11-31. DOI: dx.doi.org/10.7755/MFR.77.1.2.	Academic Journal	Hobbs, R. C., K. E. W. Shelden, D. J. Rugh, C. L. Sims, and J. M. Waite. 2015. Estimated abundance and trend in aerial counts of beluga whales, Delphinapterus leucas , in Cook Inlet, Alaska, 1994-2012. Mar. Fish. Rev. 77(1):11-31. DOI: dx.doi.org/10.7755/MFR.77.1.2.										Yes			Wild	Partial
4a	Marine mammal	Cetacean	Beluga whale	Delphinapterus leucas	Cook Inlet DPS	Endangered	US	2008	2011	2017	depleted	Appendix II	Cook Inlet	1998	347	0.17	CV	Individuals												Marine		Multiple	Hobbs, R. C., K. E. W. Shelden, D. J. Rugh, C. L. Sims, and J. M. Waite. 2015. Estimated abundance and trend in aerial counts of beluga whales, Delphinapterus leucas , in Cook Inlet, Alaska, 1994-2012. Mar. Fish. Rev. 77(1):11-31. DOI: dx.doi.org/10.7755/MFR.77.1.2.	Academic Journal	Hobbs, R. C., K. E. W. Shelden, D. J. Rugh, C. L. Sims, and J. M. Waite. 2015. Estimated abundance and trend in aerial counts of beluga whales, Delphinapterus leucas , in Cook Inlet, Alaska, 1994-2012. Mar. Fish. Rev. 77(1):11-31. DOI: dx.doi.org/10.7755/MFR.77.1.2.										Yes			Wild	Partial
4a	Marine mammal	Cetacean	Beluga whale	Delphinapterus leucas	Cook Inlet DPS	Endangered	US	2008	2011	2017	depleted	Appendix II	Cook Inlet	1999	367	0.09	CV	Individuals											Harvest moratorium	Marine		Multiple	Hobbs, R. C., K. E. W. Shelden, D. J. Rugh, C. L. Sims, and J. M. Waite. 2015. Estimated abundance and trend in aerial counts of beluga whales, Delphinapterus leucas , in Cook Inlet, Alaska, 1994-2012. Mar. Fish. Rev. 77(1):11-31. DOI: dx.doi.org/10.7755/MFR.77.1.2.	Academic Journal	Hobbs, R. C., K. E. W. Shelden, D. J. Rugh, C. L. Sims, and J. M. Waite. 2015. Estimated abundance and trend in aerial counts of beluga whales, Delphinapterus leucas , in Cook Inlet, Alaska, 1994-2012. Mar. Fish. Rev. 77(1):11-31. DOI: dx.doi.org/10.7755/MFR.77.1.2.										Yes			Wild	Partial
4a	Marine mammal	Cetacean	Beluga whale	Delphinapterus leucas	Cook Inlet DPS	Endangered	US	2008	2011	2017	depleted	Appendix II	Cook Inlet	2000	435	0.14	CV	Individuals											Harvest moratorium	Marine		Multiple	Hobbs, R. C., K. E. W. Shelden, D. J. Rugh, C. L. Sims, and J. M. Waite. 2015. Estimated abundance and trend in aerial counts of beluga whales, Delphinapterus leucas , in Cook Inlet, Alaska, 1994-2012. Mar. Fish. Rev. 77(1):11-31. DOI: dx.doi.org/10.7755/MFR.77.1.2.	Academic Journal	Hobbs, R. C., K. E. W. Shelden, D. J. Rugh, C. L. Sims, and J. M. Waite. 2015. Estimated abundance and trend in aerial counts of beluga whales, Delphinapterus leucas , in Cook Inlet, Alaska, 1994-2012. Mar. Fish. Rev. 77(1):11-31. DOI: dx.doi.org/10.7755/MFR.77.1.2.										Yes			Wild	Partial
4a	Marine mammal	Cetacean	Beluga whale	Delphinapterus leucas	Cook Inlet DPS	Endangered	US	2008	2011	2017	depleted	Appendix II	Cook Inlet	2001	386	0.1	CV	Individuals										3		Marine		Multiple	Hobbs, R. C., K. E. W. Shelden, D. J. Rugh, C. L. Sims, and J. M. Waite. 2015. Estimated abundance and trend in aerial counts of beluga whales, Delphinapterus leucas , in Cook Inlet, Alaska, 1994-2012. Mar. Fish. Rev. 77(1):11-31. DOI: dx.doi.org/10.7755/MFR.77.1.2.	Academic Journal	Hobbs, R. C., K. E. W. Shelden, D. J. Rugh, C. L. Sims, and J. M. Waite. 2015. Estimated abundance and trend in aerial counts of beluga whales, Delphinapterus leucas , in Cook Inlet, Alaska, 1994-2012. Mar. Fish. Rev. 77(1):11-31. DOI: dx.doi.org/10.7755/MFR.77.1.2.										Yes			Wild	Partial
4a	Marine mammal	Cetacean	Beluga whale	Delphinapterus leucas	Cook Inlet DPS	Endangered	US	2008	2011	2017	depleted	Appendix II	Cook Inlet	2002	313	0.1	CV	Individuals												Marine		Multiple	Hobbs, R. C., K. E. W. Shelden, D. J. Rugh, C. L. Sims, and J. M. Waite. 2015. Estimated abundance and trend in aerial counts of beluga whales, Delphinapterus leucas , in Cook Inlet, Alaska, 1994-2012. Mar. Fish. Rev. 77(1):11-31. DOI: dx.doi.org/10.7755/MFR.77.1.2.	Academic Journal	Hobbs, R. C., K. E. W. Shelden, D. J. Rugh, C. L. Sims, and J. M. Waite. 2015. Estimated abundance and trend in aerial counts of beluga whales, Delphinapterus leucas , in Cook Inlet, Alaska, 1994-2012. Mar. Fish. Rev. 77(1):11-31. DOI: dx.doi.org/10.7755/MFR.77.1.2.										Yes			Wild	Partial
4a	Marine mammal	Cetacean	Beluga whale	Delphinapterus leucas	Cook Inlet DPS	Endangered	US	2008	2011	2017	depleted	Appendix II	Cook Inlet	2003	357	0.08	CV	Individuals												Marine		Multiple	Hobbs, R. C., K. E. W. Shelden, D. J. Rugh, C. L. Sims, and J. M. Waite. 2015. Estimated abundance and trend in aerial counts of beluga whales, Delphinapterus leucas , in Cook Inlet, Alaska, 1994-2012. Mar. Fish. Rev. 77(1):11-31. DOI: dx.doi.org/10.7755/MFR.77.1.2.	Academic Journal	Hobbs, R. C., K. E. W. Shelden, D. J. Rugh, C. L. Sims, and J. M. Waite. 2015. Estimated abundance and trend in aerial counts of beluga whales, Delphinapterus leucas , in Cook Inlet, Alaska, 1994-2012. Mar. Fish. Rev. 77(1):11-31. DOI: dx.doi.org/10.7755/MFR.77.1.2.										Yes			Wild	Partial
4a	Marine mammal	Cetacean	Beluga whale	Delphinapterus leucas	Cook Inlet DPS	Endangered	US	2008	2011	2017	depleted	Appendix II	Cook Inlet	2004	366	0.13	CV	Individuals												Marine		Multiple	Hobbs, R. C., K. E. W. Shelden, D. J. Rugh, C. L. Sims, and J. M. Waite. 2015. Estimated abundance and trend in aerial counts of beluga whales, Delphinapterus leucas , in Cook Inlet, Alaska, 1994-2012. Mar. Fish. Rev. 77(1):11-31. DOI: dx.doi.org/10.7755/MFR.77.1.2.	Academic Journal	Hobbs, R. C., K. E. W. Shelden, D. J. Rugh, C. L. Sims, and J. M. Waite. 2015. Estimated abundance and trend in aerial counts of beluga whales, Delphinapterus leucas , in Cook Inlet, Alaska, 1994-2012. Mar. Fish. Rev. 77(1):11-31. DOI: dx.doi.org/10.7755/MFR.77.1.2.										Yes			Wild	Partial
4a	Marine mammal	Cetacean	Beluga whale	Delphinapterus leucas	Cook Inlet DPS	Endangered	US	2008	2011	2017	depleted	Appendix II	Cook Inlet	2005	278	0.1	CV	Individuals												Marine		Multiple	Hobbs, R. C., K. E. W. Shelden, D. J. Rugh, C. L. Sims, and J. M. Waite. 2015. Estimated abundance and trend in aerial counts of beluga whales, Delphinapterus leucas , in Cook Inlet, Alaska, 1994-2012. Mar. Fish. Rev. 77(1):11-31. DOI: dx.doi.org/10.7755/MFR.77.1.2.	Academic Journal	Hobbs, R. C., K. E. W. Shelden, D. J. Rugh, C. L. Sims, and J. M. Waite. 2015. Estimated abundance and trend in aerial counts of beluga whales, Delphinapterus leucas , in Cook Inlet, Alaska, 1994-2012. Mar. Fish. Rev. 77(1):11-31. DOI: dx.doi.org/10.7755/MFR.77.1.2.										Yes			Wild	Partial
4a	Marine mammal	Cetacean	Beluga whale	Delphinapterus leucas	Cook Inlet DPS	Endangered	US	2008	2011	2017	depleted	Appendix II	Cook Inlet	2006	305	0.1	CV	Individuals												Marine		Multiple	Hobbs, R. C., K. E. W. Shelden, D. J. Rugh, C. L. Sims, and J. M. Waite. 2015. Estimated abundance and trend in aerial counts of beluga whales, Delphinapterus leucas , in Cook Inlet, Alaska, 1994-2012. Mar. Fish. Rev. 77(1):11-31. DOI: dx.doi.org/10.7755/MFR.77.1.2.	Academic Journal	Hobbs, R. C., K. E. W. Shelden, D. J. Rugh, C. L. Sims, and J. M. Waite. 2015. Estimated abundance and trend in aerial counts of beluga whales, Delphinapterus leucas , in Cook Inlet, Alaska, 1994-2012. Mar. Fish. Rev. 77(1):11-31. DOI: dx.doi.org/10.7755/MFR.77.1.2.										Yes			Wild	Partial
4a	Marine mammal	Cetacean	Beluga whale	Delphinapterus leucas	Cook Inlet DPS	Endangered	US	2008	2011	2017	depleted	Appendix II	Cook Inlet	2007	375	0.08	CV	Individuals												Marine		Multiple	Hobbs, R. C., K. E. W. Shelden, D. J. Rugh, C. L. Sims, and J. M. Waite. 2015. Estimated abundance and trend in aerial counts of beluga whales, Delphinapterus leucas , in Cook Inlet, Alaska, 1994-2012. Mar. Fish. Rev. 77(1):11-31. DOI: dx.doi.org/10.7755/MFR.77.1.2.	Academic Journal	Hobbs, R. C., K. E. W. Shelden, D. J. Rugh, C. L. Sims, and J. M. Waite. 2015. Estimated abundance and trend in aerial counts of beluga whales, Delphinapterus leucas , in Cook Inlet, Alaska, 1994-2012. Mar. Fish. Rev. 77(1):11-31. DOI: dx.doi.org/10.7755/MFR.77.1.2.										Yes			Wild	Partial
4a	Marine mammal	Cetacean	Beluga whale	Delphinapterus leucas	Cook Inlet DPS	Endangered	US	2008	2011	2017	depleted	Appendix II	Cook Inlet	2008	375	0.11	CV	Individuals												Marine		Multiple	Hobbs, R. C., K. E. W. Shelden, D. J. Rugh, C. L. Sims, and J. M. Waite. 2015. Estimated abundance and trend in aerial counts of beluga whales, Delphinapterus leucas , in Cook Inlet, Alaska, 1994-2012. Mar. Fish. Rev. 77(1):11-31. DOI: dx.doi.org/10.7755/MFR.77.1.2.	Academic Journal	Hobbs, R. C., K. E. W. Shelden, D. J. Rugh, C. L. Sims, and J. M. Waite. 2015. Estimated abundance and trend in aerial counts of beluga whales, Delphinapterus leucas , in Cook Inlet, Alaska, 1994-2012. Mar. Fish. Rev. 77(1):11-31. DOI: dx.doi.org/10.7755/MFR.77.1.2.										Yes			Wild	Partial
4a	Marine mammal	Cetacean	Beluga whale	Delphinapterus leucas	Cook Inlet DPS	Endangered	US	2008	2011	2017	depleted	Appendix II	Cook Inlet	2009	321	0.11	CV	Individuals										4		Marine		Multiple	Hobbs, R. C., K. E. W. Shelden, D. J. Rugh, C. L. Sims, and J. M. Waite. 2015. Estimated abundance and trend in aerial counts of beluga whales, Delphinapterus leucas , in Cook Inlet, Alaska, 1994-2012. Mar. Fish. Rev. 77(1):11-31. DOI: dx.doi.org/10.7755/MFR.77.1.2.	Academic Journal	Hobbs, R. C., K. E. W. Shelden, D. J. Rugh, C. L. Sims, and J. M. Waite. 2015. Estimated abundance and trend in aerial counts of beluga whales, Delphinapterus leucas , in Cook Inlet, Alaska, 1994-2012. Mar. Fish. Rev. 77(1):11-31. DOI: dx.doi.org/10.7755/MFR.77.1.2.										Yes			Wild	Partial
4a	Marine mammal	Cetacean	Beluga whale	Delphinapterus leucas	Cook Inlet DPS	Endangered	US	2008	2011	2017	depleted	Appendix II	Cook Inlet	2010	340	0.08	CV	Individuals										5		Marine		Multiple	Hobbs, R. C., K. E. W. Shelden, D. J. Rugh, C. L. Sims, and J. M. Waite. 2015. Estimated abundance and trend in aerial counts of beluga whales, Delphinapterus leucas , in Cook Inlet, Alaska, 1994-2012. Mar. Fish. Rev. 77(1):11-31. DOI: dx.doi.org/10.7755/MFR.77.1.2.	Academic Journal	Hobbs, R. C., K. E. W. Shelden, D. J. Rugh, C. L. Sims, and J. M. Waite. 2015. Estimated abundance and trend in aerial counts of beluga whales, Delphinapterus leucas , in Cook Inlet, Alaska, 1994-2012. Mar. Fish. Rev. 77(1):11-31. DOI: dx.doi.org/10.7755/MFR.77.1.2.										Yes			Wild	Partial
4a	Marine mammal	Cetacean	Beluga whale	Delphinapterus leucas	Cook Inlet DPS	Endangered	US	2008	2011	2017	depleted	Appendix II	Cook Inlet	2011	284	0.09	CV	Individuals										3		Marine		Multiple	Hobbs, R. C., K. E. W. Shelden, D. J. Rugh, C. L. Sims, and J. M. Waite. 2015. Estimated abundance and trend in aerial counts of beluga whales, Delphinapterus leucas , in Cook Inlet, Alaska, 1994-2012. Mar. Fish. Rev. 77(1):11-31. DOI: dx.doi.org/10.7755/MFR.77.1.2.	Academic Journal	Hobbs, R. C., K. E. W. Shelden, D. J. Rugh, C. L. Sims, and J. M. Waite. 2015. Estimated abundance and trend in aerial counts of beluga whales, Delphinapterus leucas , in Cook Inlet, Alaska, 1994-2012. Mar. Fish. Rev. 77(1):11-31. DOI: dx.doi.org/10.7755/MFR.77.1.2.										Yes			Wild	Partial
4a	Marine mammal	Cetacean	Beluga whale	Delphinapterus leucas	Cook Inlet DPS	Endangered	US	2008	2011	2017	depleted	Appendix II	Cook Inlet	2012	312	0.13	CV	Individuals										3		Marine		Multiple	Hobbs, R. C., K. E. W. Shelden, D. J. Rugh, C. L. Sims, and J. M. Waite. 2015. Estimated abundance and trend in aerial counts of beluga whales, Delphinapterus leucas , in Cook Inlet, Alaska, 1994-2012. Mar. Fish. Rev. 77(1):11-31. DOI: dx.doi.org/10.7755/MFR.77.1.2.	Academic Journal	Hobbs, R. C., K. E. W. Shelden, D. J. Rugh, C. L. Sims, and J. M. Waite. 2015. Estimated abundance and trend in aerial counts of beluga whales, Delphinapterus leucas , in Cook Inlet, Alaska, 1994-2012. Mar. Fish. Rev. 77(1):11-31. DOI: dx.doi.org/10.7755/MFR.77.1.2.										Yes			Wild	Partial
4a	Marine mammal	Cetacean	Beluga whale	Delphinapterus leucas	Cook Inlet DPS	Endangered	US	2008	2011	2017	depleted	Appendix II	Cook Inlet	2014	340	0.08	CV	Individuals										12		Marine		Multiple	Shelden, K. E. W. , Sims, C. L. , Vate Brattstr�m, L. , Goetz, K. T. , and Hobbs, R. C. (2015). ? Aerial surveys of beluga whales (Delphinapterus leucas) in Cook Inlet, Alaska, June 2014,? Alaska Fisheries Science Center Processed Report 2015-03, 55 p. Available at http://www.afsc.noaa.gov/Publications/ProcRpt/PR2015-03.pdf	Academic Journal	Shelden, K. E. W. , Sims, C. L. , Vate Brattstr�m, L. , Goetz, K. T. , and Hobbs, R. C. (2015). ? Aerial surveys of beluga whales (Delphinapterus leucas) in Cook Inlet, Alaska, June 2014,? Alaska Fisheries Science Center Processed Report 2015-03, 55 p. Available at http://www.afsc.noaa.gov/Publications/ProcRpt/PR2015-03.pdf										Yes			Wild	Partial
4a	Marine mammal	Cetacean	Beluga whale	Delphinapterus leucas	Cook Inlet DPS	Endangered	US	2008	2011	2017	depleted	Appendix II	Cook Inlet	2016	328	0.08	CV	Individuals										12		Marine		Multiple	Shelden, K. E. W. , Sims, C. L. , Vate Brattstr�m, L. , Goetz, K. T. , and Hobbs, R. C. (2015). ? Aerial surveys of beluga whales (Delphinapterus leucas) in Cook Inlet, Alaska, June 2014,? Alaska Fisheries Science Center Processed Report 2015-03, 55 p. Available at http://www.afsc.noaa.gov/Publications/ProcRpt/PR2015-03.pdf	Academic Journal	Shelden, K. E. W. , Sims, C. L. , Vate Brattstr�m, L. , Goetz, K. T. , and Hobbs, R. C. (2015). ? Aerial surveys of beluga whales (Delphinapterus leucas) in Cook Inlet, Alaska, June 2014,? Alaska Fisheries Science Center Processed Report 2015-03, 55 p. Available at http://www.afsc.noaa.gov/Publications/ProcRpt/PR2015-03.pdf										Yes			Wild	Partial
5a	Marine mammal	Cetacean	Blue whale	Balaenoptera musculus	Eastern North Pacific Stock	Endangered	US/F	1970	NA	1998	Depleted	Appendix I	Eastern North Pacific	1979	704	293 - 1431	95% CI	Individuals	150000	33	unknown	10	krill	Solitary	1551	2.3	4.1	0.9		Marine			Barlow. 1994. Abundance of Large Whales in California Coastal Waters: a comparison of ship surveys in 1979/80 and in 1991. Rept. Int. Whal. Commn. 44:399-406.	Report (GOV)		O 1998	O							2	Yes	Great majority of U.S. Pacific whales, Atlantic pop poorly known, appears small	Large pop, long time	Wild	Partial
5a	Marine mammal	Cetacean	Blue whale	Balaenoptera musculus	Eastern North Pacific Stock	Endangered	US/F	1970	NA	1998	Depleted	Appendix I	Eastern North Pacific	1993	1747	0.24	CV	Individuals	150000	33	unknown	10	krill	Solitary	1551	2.3	4.1	0.9		Marine			NOAA Fisheries. 2015. Stock Assessment Report DRAFT. Blue Whale (Balaenoptera musculus): Eastern North Pacific Stock. http://www.nmfs.noaa.gov/pr/sars/pdf/stocks/pacific/2015/bluewhale-enp_2015.pdf	Report (GOV)	Calambokidis, J. and J. Barlow. 2013. Updated abundance estimates of blue and humpback whales off the US west coast incorporating photo- identifications from 2010 and 2011. Document PSRG-2013-13 presented to the Pacific Scientific Review Group, April 2013. 7 p.	O 1998	O							2	Yes	Great majority of U.S. Pacific whales, Atlantic pop poorly known, appears small	Large pop, long time	Wild	Partial
5a	Marine mammal	Cetacean	Blue whale	Balaenoptera musculus	Eastern North Pacific Stock	Endangered	US/F	1970	NA	1998	Depleted	Appendix I	Eastern North Pacific	1995	1553	0.093	CV	Individuals	150000	33	unknown	10	krill	Solitary	1551	2.3	4.1	0.9		Marine			NOAA Fisheries. 2015. Stock Assessment Report DRAFT. Blue Whale (Balaenoptera musculus): Eastern North Pacific Stock. http://www.nmfs.noaa.gov/pr/sars/pdf/stocks/pacific/2015/bluewhale-enp_2015.pdf	Report (GOV)	Calambokidis, J. and J. Barlow. 2013. Updated abundance estimates of blue and humpback whales off the US west coast incorporating photo- identifications from 2010 and 2011. Document PSRG-2013-13 presented to the Pacific Scientific Review Group, April 2013. 7 p.	O 1998	O							2	Yes	Great majority of U.S. Pacific whales, Atlantic pop poorly known, appears small	Large pop, long time	Wild	Partial
5a	Marine mammal	Cetacean	Blue whale	Balaenoptera musculus	Eastern North Pacific Stock	Endangered	US/F	1970	NA	1998	Depleted	Appendix I	Eastern North Pacific	1999	1339	0.093	CV	Individuals	150000	33	unknown	10	krill	Solitary	1551	2.3	4.1	0.9		Marine			NOAA Fisheries. 2015. Stock Assessment Report DRAFT. Blue Whale (Balaenoptera musculus): Eastern North Pacific Stock. http://www.nmfs.noaa.gov/pr/sars/pdf/stocks/pacific/2015/bluewhale-enp_2015.pdf	Report (GOV)	Calambokidis, J. and J. Barlow. 2013. Updated abundance estimates of blue and humpback whales off the US west coast incorporating photo- identifications from 2010 and 2011. Document PSRG-2013-13 presented to the Pacific Scientific Review Group, April 2013. 7 p.	O 1998	O							2	Yes	Great majority of U.S. Pacific whales, Atlantic pop poorly known, appears small	Large pop, long time	Wild	Partial
5a	Marine mammal	Cetacean	Blue whale	Balaenoptera musculus	Eastern North Pacific Stock	Endangered	US/F	1970	NA	1998	Depleted	Appendix I	Eastern North Pacific	2003	1363	0.069	CV	Individuals	150000	33	unknown	10	krill	Solitary	1551	2.3	4.1	0.9		Marine			NOAA Fisheries. 2015. Stock Assessment Report DRAFT. Blue Whale (Balaenoptera musculus): Eastern North Pacific Stock. http://www.nmfs.noaa.gov/pr/sars/pdf/stocks/pacific/2015/bluewhale-enp_2015.pdf	Report (GOV)	Calambokidis, J. and J. Barlow. 2013. Updated abundance estimates of blue and humpback whales off the US west coast incorporating photo- identifications from 2010 and 2011. Document PSRG-2013-13 presented to the Pacific Scientific Review Group, April 2013. 7 p.	O 1998	O							2	Yes	Great majority of U.S. Pacific whales, Atlantic pop poorly known, appears small	Large pop, long time	Wild	Partial
5a	Marine mammal	Cetacean	Blue whale	Balaenoptera musculus	Eastern North Pacific Stock	Endangered	US/F	1970	NA	1998	Depleted	Appendix I	Eastern North Pacific	2007	1459	0.078	CV	Individuals	150000	33	unknown	10	krill	Solitary	1551	2.3	4.1	0.9		Marine			NOAA Fisheries. 2015. Stock Assessment Report DRAFT. Blue Whale (Balaenoptera musculus): Eastern North Pacific Stock. http://www.nmfs.noaa.gov/pr/sars/pdf/stocks/pacific/2015/bluewhale-enp_2015.pdf	Report (GOV)	Calambokidis, J. and J. Barlow. 2013. Updated abundance estimates of blue and humpback whales off the US west coast incorporating photo- identifications from 2010 and 2011. Document PSRG-2013-13 presented to the Pacific Scientific Review Group, April 2013. 7 p.	O 1998	O							2	Yes	Great majority of U.S. Pacific whales, Atlantic pop poorly known, appears small	Large pop, long time	Wild	Partial
5a	Marine mammal	Cetacean	Blue whale	Balaenoptera musculus	Eastern North Pacific Stock	Endangered	US/F	1970	NA	1998	Depleted	Appendix I	Eastern North Pacific	2011	1647	0.071	CV	Individuals	150000	33	unknown	10	krill	Solitary	1551	2.3	4.1	0.9		Marine			NOAA Fisheries. 2015. Stock Assessment Report DRAFT. Blue Whale (Balaenoptera musculus): Eastern North Pacific Stock. http://www.nmfs.noaa.gov/pr/sars/pdf/stocks/pacific/2015/bluewhale-enp_2015.pdf	Report (GOV)	Calambokidis, J. and J. Barlow. 2013. Updated abundance estimates of blue and humpback whales off the US west coast incorporating photo- identifications from 2010 and 2011. Document PSRG-2013-13 presented to the Pacific Scientific Review Group, April 2013. 7 p.	O 1998	O							2	Yes	Great majority of U.S. Pacific whales, Atlantic pop poorly known, appears small	Large pop, long time	Wild	Partial
5a	Marine mammal	Cetacean	Blue whale	Balaenoptera musculus	Eastern North Pacific Stock	Endangered	US/F	1970	NA	1998	Depleted	Appendix I	Eastern North Pacific	2014	2000			Individuals	150000	33	unknown	10	krill	Solitary	1551	2.3	4.1	0.9		Marine			NOAA Fisheries. 2015. Stock Assessment Report DRAFT. Blue Whale (Balaenoptera musculus): Eastern North Pacific Stock. http://www.nmfs.noaa.gov/pr/sars/pdf/stocks/pacific/2015/bluewhale-enp_2015.pdf	Report (GOV)	Calambokidis, J. 2016. Update on the status of humpback and blue whales along the US West Coast including the Gulf of the Farallones. Presentation at Beyond the Golden Gate Research Symposium, Tiburon, CA December 1, 2016. http://www.sfbaynerr.org/wp-content/uploads/2016/11/Proceedings_2016_Final_PDF.pdf	O 1998	O							2	Yes	Great majority of U.S. Pacific whales, Atlantic pop poorly known, appears small	Large pop, long time	Wild	Partial
5	Marine mammal	Cetacean	Blue whale	Balaenoptera musculus	NA	Endangered	US/F	1970	NA	1998	Depleted	Appendix I	Global population	1800	275000			Individuals	150000	33	unknown	10	krill	Solitary						Marine			Kemf & Phillips. 1994. Whales in the Wild. World Wildlife Fund, Gland, Switzerland	Book		O 1998	O							2	Yes	Entire species	Global (not U.S.), few points	Wild	Entire
5	Marine mammal	Cetacean	Blue whale	Balaenoptera musculus	NA	Endangered	US/F	1970	NA	1998	Depleted	Appendix I	Global population	1935	35000	30000 - 40000	Range	Individuals	150000	33	unknown	10	krill	Solitary						Marine			IUCN 1966 Red Data Book. Vol. 1 - Mammalia. International Union for the Conservation of Nature and Natural Resources, Morges, Switzerland	Book		O 1998	O							2	Yes	Entire species	Global (not U.S.), few points	Wild	Entire
5	Marine mammal	Cetacean	Blue whale	Balaenoptera musculus	NA	Endangered	US/F	1970	NA	1998	Depleted	Appendix I	Global population	1962	1860	930 - 2790	Range	Individuals	150000	33	unknown	10	krill	Solitary						Marine			IUCN 1966 Red Data Book. Vol. 1 - Mammalia. International Union for the Conservation of Nature and Natural Resources, Morges, Switzerland	Book		O 1998	O							2	Yes	Entire species	Global (not U.S.), few points	Wild	Entire
5	Marine mammal	Cetacean	Blue whale	Balaenoptera musculus	NA	Endangered	US/F	1970	NA	1998	Depleted	Appendix I	Global population	1964	1325	650 - 2000	Range	Individuals	150000	33	unknown	10	krill	Solitary						Marine			Oryx 1964a. Whaling agreement hitch. Oryx 7:145.	Media		O 1998	O							2	Yes	Entire species	Global (not U.S.), few points	Wild	Entire
5	Marine mammal	Cetacean	Blue whale	Balaenoptera musculus	NA	Endangered	US/F	1970	NA	1998	Depleted	Appendix I	Global population	1978	4250	4000 - 4500	Range	Individuals	150000	33	unknown	10	krill	Solitary						Marine			Burton & Pearson. 1987. Rare Mammals of the World. Stephen Greene Press, Lexington, MA, USA.	Book		O 1998	O							2	Yes	Entire species	Global (not U.S.), few points	Wild	Entire
5	Marine mammal	Cetacean	Blue whale	Balaenoptera musculus	NA	Endangered	US/F	1970	NA	1998	Depleted	Appendix I	Global population	1980	6500			Individuals	150000	33	unknown	10	krill	Solitary						Marine			Nowak & Paradiso. 1983. Walker's Mammals of the World, vols. 1 and 2. 4th edition. Johns Hopkins University Press, Baltimore, MD, USA.	Book		O 1998	O							2	Yes	Entire species	Global (not U.S.), few points	Wild	Entire
5	Marine mammal	Cetacean	Blue whale	Balaenoptera musculus	NA	Endangered	US/F	1970	NA	1998	Depleted	Appendix I	Global population	1990	2750	2500 - 3000	Range	Individuals	150000	33	unknown	10	krill	Solitary						Marine			Klinowska, M. 1991. Dolphins, Porpoises and Whales of the World - The IUCN Red Data Book. IUCN. Gland, Switzerland.	Book		O 1998	O							2	Yes	Entire species	Global (not U.S.), few points	Wild	Entire
5	Marine mammal	Cetacean	Blue whale	Balaenoptera musculus	NA	Endangered	US/F	1970	NA	1998	Depleted	Appendix I	Global population	1994	5000			Individuals	150000	33	unknown	10	krill	Solitary						Marine			Kemf & Phillips. 1994. Whales in the Wild. World Wildlife Fund, Gland, Switzerland.	Book		O 1998	O							2	Yes	Entire species	Global (not U.S.), few points	Wild	Entire
5	Marine mammal	Cetacean	Blue whale	Balaenoptera musculus	NA	Endangered	US/F	1970	NA	1998	Depleted	Appendix I	Global population	2002	5000			Individuals	150000	33	unknown	10	krill	Solitary						Marine			Committee on the Status of Endangered Wildlife in Canada (2002) Assessment and Update Status Report on the Blue Whale Balaenoptera musculus	Report (GOV)		O 1998	O							2	Yes	Entire species	Global (not U.S.), few points	Wild	Entire
6	Marine mammal	Cetacean	False killer whale	Pseudorca crassidens	Main Hawaiian Islands Insular	Endangered	US	2012	NA	NA	depleted	Appendix II	Main Hawaiian Islands Insular	2004	162	0.23	CV	Individuals												Marine			NMFS 2015 FALSE KILLER WHALE (Pseudorca crassidens): Hawaiian Islands Stock Complex� Main Hawaiian Islands Insular, Northwestern Hawaiian Islands, and Hawaii Pelagic Stocks, 12 p.	Report (GOV)	Oleson, E.M., C.H. Boggs, K.A. Forney, M.B. Hanson, D.R. Kobayashi, B.L. Taylor, P.R. Wade, and G.M. Ylitalo. 2010. Status Review of Hawaiian Insular False Killer Whales (Pseudorca crassidens under the Endangered Species Act. U.S Dep. Commerc. NOAA Tech Memo., NOAA- TM-NMFS-PIFSC-22. 140 p. + Appendices.													Wild	Partial
6	Marine mammal	Cetacean	False killer whale	Pseudorca crassidens	Main Hawaiian Islands Insular	Endangered	US	2012	NA	NA	depleted	Appendix II	Main Hawaiian Islands Insular	2009	151	0.2	CV	Individuals												Marine			NMFS 2015 FALSE KILLER WHALE (Pseudorca crassidens): Hawaiian Islands Stock Complex� Main Hawaiian Islands Insular, Northwestern Hawaiian Islands, and Hawaii Pelagic Stocks, 12 p.	Report (GOV)	Oleson, E.M., C.H. Boggs, K.A. Forney, M.B. Hanson, D.R. Kobayashi, B.L. Taylor, P.R. Wade, and G.M. Ylitalo. 2010. Status Review of Hawaiian Insular False Killer Whales (Pseudorca crassidens under the Endangered Species Act. U.S Dep. Commerc. NOAA Tech Memo., NOAA- TM-NMFS-PIFSC-22. 140 p. + Appendices.													Wild	Partial
6	Marine mammal	Cetacean	False killer whale	Pseudorca crassidens	Main Hawaiian Islands Insular	Endangered	US	2012	NA	NA	depleted	Appendix II	Main Hawaiian Islands Insular	2014	92			Individuals												Marine			NMFS 2015 FALSE KILLER WHALE (Pseudorca crassidens): Hawaiian Islands Stock Complex� Main Hawaiian Islands Insular, Northwestern Hawaiian Islands, and Hawaii Pelagic Stocks, 12 p.	Report (GOV)	Baird, R.W., S.D. Mahaffy, and A.G. Gorgonne. 2015. Minimum population size of main Hawaiian Islands insular false killer whales based on photo-identification. Presented to the Pacific Scientific Review Group, 10-12 March, 2015, Seattle, WA. PSRG-2015-08- 3p													Wild	Partial
7	Marine mammal	Cetacean	Bowhead whale	Balaena mysticetus	NA	Endangered	US/F	1970	NA	NA	depleted	Appendix I	Western Arctic stock	1500	16700	10400 - 23000	pre-whaling	Individuals counted from sea ice north of Point Barrow, AK												Marine				Report (GOV)	Woodby, D.A. and Botkin, D.B. 1993. Stock sizes prior to commercial whaling. Pp. 387-407 in Burns, J.J., Montague, J.J., and Cowles, C.J. (eds.), The bowhead whale. Soc. Mar. Mammalogy, Spec. Publ. No.2.									2	Yes	Entire western arctic stock	Entire western arctic stock, 61% time	Wild	Entire
7	Marine mammal	Cetacean	Bowhead whale	Balaena mysticetus	NA	Endangered	US/F	1970	NA	NA	depleted	Appendix I	Western Arctic stock	1848	10960	9190 - 13950	start of commercial whaling	Individuals counted from sea ice north of Point Barrow, AK												Marine				Report (GOV)	Brandon, J. and Wade, P.R. 2004. Assessment of the Bering-Chukchi-Beaufort Seas stock of bowhead whales. Unpubl. Report submitted to the Int. Whal. Comm. (SC/56/BRG20). 32 pp.									2	Yes	Entire western arctic stock	Entire western arctic stock, 61% time	Wild	Entire
7	Marine mammal	Cetacean	Bowhead whale	Balaena mysticetus	NA	Endangered	US/F	1970	NA	NA	depleted	Appendix I	Western Arctic stock	1910	2000	1000 - 3000	end of commercial whaling	Individuals counted from sea ice north of Point Barrow, AK												Marine				Report (GOV)	Woodby and Botkin (1993)									2	Yes	Entire western arctic stock	Entire western arctic stock, 61% time	Wild	Entire
7a	Marine mammal	Cetacean	Bowhead whale	Balaena mysticetus	Western Arctic stock	Endangered	US/F	1970	NA	NA	depleted	Appendix I	Western Arctic stock	1978	4765	0.305	CV	Individuals counted from sea ice north of Point Barrow, AK												Marine			NOAA Fisheries. 2012. Stock Assessment Report. Bowhead Whale (Balaena mysticetus) Western Arctic Stock. National Oceanic and Atmospheric Administration, Washington, D.C. http://www.nmfs.noaa.gov/pr/pdfs/sars/ak2012whbh-arw.pdf	Report (GOV)	George, J.C., Zeh, J., Suydam, R., and Clark, C. 2004. Abundance and population trend (1978-2001) of western arctic bowhead whales surveyed near Barrow, Alaska. Mar. Mammal Sci. 20:755-773.; Zeh, J.E. and Punt, A.E. 2004. Updated 1978-2001 abundance estim									2	Yes	Entire western arctic stock	Entire western arctic stock, 61% time	Wild	Entire
7a	Marine mammal	Cetacean	Bowhead whale	Balaena mysticetus	Western Arctic stock	Endangered	US/F	1970	NA	NA	depleted	Appendix I	Western Arctic stock	1980	3885	0.343	CV	Individuals counted from sea ice north of Point Barrow, AK												Marine			NOAA Fisheries. 2012. Stock Assessment Report. Bowhead Whale (Balaena mysticetus) Western Arctic Stock. National Oceanic and Atmospheric Administration, Washington, D.C. http://www.nmfs.noaa.gov/pr/pdfs/sars/ak2012whbh-arw.pdf	Report (GOV)	George, J.C., Zeh, J., Suydam, R., and Clark, C. 2004. Abundance and population trend (1978-2001) of western arctic bowhead whales surveyed near Barrow, Alaska. Mar. Mammal Sci. 20:755-773.; Zeh, J.E. and Punt, A.E. 2004. Updated 1978-2001 abundance estim									2	Yes	Entire western arctic stock	Entire western arctic stock, 61% time	Wild	Entire
7a	Marine mammal	Cetacean	Bowhead whale	Balaena mysticetus	Western Arctic stock	Endangered	US/F	1970	NA	NA	depleted	Appendix I	Western Arctic stock	1981	4467	0.273	CV	Individuals counted from sea ice north of Point Barrow, AK												Marine			NOAA Fisheries. 2012. Stock Assessment Report. Bowhead Whale (Balaena mysticetus) Western Arctic Stock. National Oceanic and Atmospheric Administration, Washington, D.C. http://www.nmfs.noaa.gov/pr/pdfs/sars/ak2012whbh-arw.pdf	Report (GOV)	George, J.C., Zeh, J., Suydam, R., and Clark, C. 2004. Abundance and population trend (1978-2001) of western arctic bowhead whales surveyed near Barrow, Alaska. Mar. Mammal Sci. 20:755-773.; Zeh, J.E. and Punt, A.E. 2004. Updated 1978-2001 abundance estim									2	Yes	Entire western arctic stock	Entire western arctic stock, 61% time	Wild	Entire
7a	Marine mammal	Cetacean	Bowhead whale	Balaena mysticetus	Western Arctic stock	Endangered	US/F	1970	NA	NA	depleted	Appendix I	Western Arctic stock	1982	7395	0.281	CV	Individuals counted from sea ice north of Point Barrow, AK												Marine			NOAA Fisheries. 2012. Stock Assessment Report. Bowhead Whale (Balaena mysticetus) Western Arctic Stock. National Oceanic and Atmospheric Administration, Washington, D.C. http://www.nmfs.noaa.gov/pr/pdfs/sars/ak2012whbh-arw.pdf	Report (GOV)	George, J.C., Zeh, J., Suydam, R., and Clark, C. 2004. Abundance and population trend (1978-2001) of western arctic bowhead whales surveyed near Barrow, Alaska. Mar. Mammal Sci. 20:755-773.; Zeh, J.E. and Punt, A.E. 2004. Updated 1978-2001 abundance estim									2	Yes	Entire western arctic stock	Entire western arctic stock, 61% time	Wild	Entire
7a	Marine mammal	Cetacean	Bowhead whale	Balaena mysticetus	Western Arctic stock	Endangered	US/F	1970	NA	NA	depleted	Appendix I	Western Arctic stock	1983	6573	0.345	CV	Individuals counted from sea ice north of Point Barrow, AK												Marine			NOAA Fisheries. 2012. Stock Assessment Report. Bowhead Whale (Balaena mysticetus) Western Arctic Stock. National Oceanic and Atmospheric Administration, Washington, D.C. http://www.nmfs.noaa.gov/pr/pdfs/sars/ak2012whbh-arw.pdf	Report (GOV)	George, J.C., Zeh, J., Suydam, R., and Clark, C. 2004. Abundance and population trend (1978-2001) of western arctic bowhead whales surveyed near Barrow, Alaska. Mar. Mammal Sci. 20:755-773.; Zeh, J.E. and Punt, A.E. 2004. Updated 1978-2001 abundance estim									2	Yes	Entire western arctic stock	Entire western arctic stock, 61% time	Wild	Entire
7a	Marine mammal	Cetacean	Bowhead whale	Balaena mysticetus	Western Arctic stock	Endangered	US/F	1970	NA	NA	depleted	Appendix I	Western Arctic stock	1985	5762	0.253	CV	Individuals counted from sea ice north of Point Barrow, AK												Marine			NOAA Fisheries. 2012. Stock Assessment Report. Bowhead Whale (Balaena mysticetus) Western Arctic Stock. National Oceanic and Atmospheric Administration, Washington, D.C. http://www.nmfs.noaa.gov/pr/pdfs/sars/ak2012whbh-arw.pdf	Report (GOV)	George, J.C., Zeh, J., Suydam, R., and Clark, C. 2004. Abundance and population trend (1978-2001) of western arctic bowhead whales surveyed near Barrow, Alaska. Mar. Mammal Sci. 20:755-773.; Zeh, J.E. and Punt, A.E. 2004. Updated 1978-2001 abundance estim									2	Yes	Entire western arctic stock	Entire western arctic stock, 61% time	Wild	Entire
7a	Marine mammal	Cetacean	Bowhead whale	Balaena mysticetus	Western Arctic stock	Endangered	US/F	1970	NA	NA	depleted	Appendix I	Western Arctic stock	1986	8917	0.215	CV	Individuals counted from sea ice north of Point Barrow, AK												Marine			NOAA Fisheries. 2012. Stock Assessment Report. Bowhead Whale (Balaena mysticetus) Western Arctic Stock. National Oceanic and Atmospheric Administration, Washington, D.C. http://www.nmfs.noaa.gov/pr/pdfs/sars/ak2012whbh-arw.pdf	Report (GOV)	George, J.C., Zeh, J., Suydam, R., and Clark, C. 2004. Abundance and population trend (1978-2001) of western arctic bowhead whales surveyed near Barrow, Alaska. Mar. Mammal Sci. 20:755-773.; Zeh, J.E. and Punt, A.E. 2004. Updated 1978-2001 abundance estim									2	Yes	Entire western arctic stock	Entire western arctic stock, 61% time	Wild	Entire
7a	Marine mammal	Cetacean	Bowhead whale	Balaena mysticetus	Western Arctic stock	Endangered	US/F	1970	NA	NA	depleted	Appendix I	Western Arctic stock	1987	5298	0.327	CV	Individuals counted from sea ice north of Point Barrow, AK												Marine			NOAA Fisheries. 2012. Stock Assessment Report. Bowhead Whale (Balaena mysticetus) Western Arctic Stock. National Oceanic and Atmospheric Administration, Washington, D.C. http://www.nmfs.noaa.gov/pr/pdfs/sars/ak2012whbh-arw.pdf	Report (GOV)	George, J.C., Zeh, J., Suydam, R., and Clark, C. 2004. Abundance and population trend (1978-2001) of western arctic bowhead whales surveyed near Barrow, Alaska. Mar. Mammal Sci. 20:755-773.; Zeh, J.E. and Punt, A.E. 2004. Updated 1978-2001 abundance estim									2	Yes	Entire western arctic stock	Entire western arctic stock, 61% time	Wild	Entire
7a	Marine mammal	Cetacean	Bowhead whale	Balaena mysticetus	Western Arctic stock	Endangered	US/F	1970	NA	NA	depleted	Appendix I	Western Arctic stock	1988	6928	0.12	CV	Individuals counted from sea ice north of Point Barrow, AK												Marine			NOAA Fisheries. 2012. Stock Assessment Report. Bowhead Whale (Balaena mysticetus) Western Arctic Stock. National Oceanic and Atmospheric Administration, Washington, D.C. http://www.nmfs.noaa.gov/pr/pdfs/sars/ak2012whbh-arw.pdf	Report (GOV)	George, J.C., Zeh, J., Suydam, R., and Clark, C. 2004. Abundance and population trend (1978-2001) of western arctic bowhead whales surveyed near Barrow, Alaska. Mar. Mammal Sci. 20:755-773.; Zeh, J.E. and Punt, A.E. 2004. Updated 1978-2001 abundance estim									2	Yes	Entire western arctic stock	Entire western arctic stock, 61% time	Wild	Entire
7a	Marine mammal	Cetacean	Bowhead whale	Balaena mysticetus	Western Arctic stock	Endangered	US/F	1970	NA	NA	depleted	Appendix I	Western Arctic stock	1993	8167	0.017	CV	Individuals counted from sea ice north of Point Barrow, AK												Marine			NOAA Fisheries. 2012. Stock Assessment Report. Bowhead Whale (Balaena mysticetus) Western Arctic Stock. National Oceanic and Atmospheric Administration, Washington, D.C. http://www.nmfs.noaa.gov/pr/pdfs/sars/ak2012whbh-arw.pdf	Report (GOV)	George, J.C., Zeh, J., Suydam, R., and Clark, C. 2004. Abundance and population trend (1978-2001) of western arctic bowhead whales surveyed near Barrow, Alaska. Mar. Mammal Sci. 20:755-773.; Zeh, J.E. and Punt, A.E. 2004. Updated 1978-2001 abundance estim									2	Yes	Entire western arctic stock	Entire western arctic stock, 61% time	Wild	Entire
7a	Marine mammal	Cetacean	Bowhead whale	Balaena mysticetus	Western Arctic stock	Endangered	US/F	1970	NA	NA	depleted	Appendix I	Western Arctic stock	2001	10545	0.128	CV	Individuals counted from sea ice north of Point Barrow, AK												Marine			NOAA Fisheries. 2012. Stock Assessment Report. Bowhead Whale (Balaena mysticetus) Western Arctic Stock. National Oceanic and Atmospheric Administration, Washington, D.C. http://www.nmfs.noaa.gov/pr/pdfs/sars/ak2012whbh-arw.pdf	Report (GOV)	George, J.C., Zeh, J., Suydam, R., and Clark, C. 2004. Abundance and population trend (1978-2001) of western arctic bowhead whales surveyed near Barrow, Alaska. Mar. Mammal Sci. 20:755-773.; Zeh, J.E. and Punt, A.E. 2004. Updated 1978-2001 abundance estim									2	Yes	Entire western arctic stock	Entire western arctic stock, 61% time	Wild	Entire
7a	Marine mammal	Cetacean	Bowhead whale	Balaena mysticetus	Western Arctic stock	Endangered	US/F	1970	NA	NA	depleted	Appendix I	Western Arctic stock	2004	12631	7900 - 19700	95% CI	Individuals counted from sea ice north of Point Barrow, AK												Marine			NOAA Fisheries. 2013. Stock Assessment Report. Bowhead Whale (Balaena mysticetus) Western Arctic Stock. National Oceanic and Atmospheric Administration, Washington, D.C. http://www.nmfs.noaa.gov/pr/sars/2013/ak2013_bowhead.pdf	Report (GOV)	Koski et al. 2010									2	Yes	Entire western arctic stock	Entire western arctic stock, 61% time	Wild	Entire
7a	Marine mammal	Cetacean	Bowhead whale	Balaena mysticetus	Western Arctic stock	Endangered	US/F	1970	NA	NA	depleted	Appendix I	Western Arctic stock	2011	16892	0.058	CV	Individuals counted from sea ice north of Point Barrow, AK												Marine			NOAA Fisheries. 2015. Stock Assessment Report. Bowhead Whale (Balaena mysticetus) Western Arctic Stock. National Oceanic and Atmospheric Administration, Washington, D.C. http://www.nmfs.noaa.gov/pr/sars/2015/ak2015_bowhead.pdf	Report (GOV)	Givens, G. H., S. L. Edmondson, J. C. George, R. Suydam, R. A. Charif, A. Rahaman, D. Hawthorne, B. Tudor, R. A. DeLong, and C. W. Clark. 2013. Estimate of 2011 abundance of the Bering-Chukchi-Beaufort Seas bowhead whale population. Unpubl. doc. submitted to Int. Whal. Comm. (SC/65a/BRG1). 30 pp.
8	Marine mammal	Cetacean	Fin whale	Balaenoptera physalus	NA	Endangered	US/F	1970	NA	2010	depleted	Appendix I	Atlantic OTT 9-14	1992	2700			Individuals	54431	24	85		krill, schooling fish, squid	Social						Marine			NOAA Fisheries. 1995. Fin Whale (Balaenoptera physalus physalus): Atlantic Stock.	Report (GOV)	999	O 2010	O							4
8	Marine mammal	Cetacean	Fin whale	Balaenoptera physalus	NA	Endangered	US/F	1970	NA	2010	depleted	Appendix I	Atlantic OTT 9-14	1995	2200			Individuals	54431	24	85		krill, schooling fish, squid	Social						Marine			NOAA Fisheries. 1999. Fin Whale (Balaenoptera physalus physalus): Atlantic Stock.	Report (GOV)	999	O 2010	O							4
8	Marine mammal	Cetacean	Fin whale	Balaenoptera physalus	NA	Endangered	US/F	1970	NA	2010	depleted	Appendix I	Atlantic OTT 9-14	1999	2814			Individuals	54431	24	85		krill, schooling fish, squid	Social						Marine			NOAA Fisheries. 2001. Fin Whale (Balaenoptera physalus physalus): Atlantic Stock.	Report (GOV)	999	O 2010	O							4
8	Marine mammal	Cetacean	Fin whale	Balaenoptera physalus	NA	Endangered	US/F	1970	NA	2010	depleted	Appendix I	Atlantic OTT 9-14	2006	2269			Individuals	54431	24	85		krill, schooling fish, squid	Social						Marine			NOAA Fisheries. 2007. Fin Whale (Balaenoptera physalus physalus): Atlantic Stock.	Report (GOV)	999	O 2010	O							4
8	Marine mammal	Cetacean	Fin whale	Balaenoptera physalus	NA	Endangered	US/F	1970	NA	2010	depleted	Appendix I	Atlantic OTT 9-14	2007	3985			Individuals	54431	24	85		krill, schooling fish, squid	Social						Marine			NOAA Fisheries. 2010. Fin Whale (Balaenoptera physalus physalus): Atlantic Stock.	Report (GOV)	999	O 2010	O							4
8	Marine mammal	Cetacean	Fin whale	Balaenoptera physalus	NA	Endangered	US/F	1970	NA	2010	depleted	Appendix I	Atlantic OTT 9-14	2012	3522			Individuals	54431	24	85		krill, schooling fish, squid	Social						Marine			NOAA Fisheries. 2015. Fin Whale (Balaenoptera physalus physalus): Northeast Pacific Stock. http://www.nmfs.noaa.gov/pr/sars/pdf/stocks/alaska/2015/ak2015_finwhale.pdf	Report (GOV)	999	O 2010	O							4
8a	Marine mammal	Cetacean	Fin whale	Balaenoptera physalus	CA/OR/WA Stock	Endangered	US/F	1970	NA	2010	depleted	Appendix I	California, Oregon, Washington Stock	1991	1744			Individuals	54431	24	85		krill, schooling fish, squid	Social			7.86148			Marine			NOAA Fisheries. 2017. Fin Whale (Balaenoptera physalus): California/Oregon/Washington Stock Assessment Report. Http://www.nmfs.noaa.gov/pr/sars/pdf/stocks/pacific/2016/po2016_fiw-cow.pdf	Report (GOV)		O 2010	O							4	Yes	Most of the CA/OR/WA popuation	Most of CA/OR/WA, has more data points	Wild	Partial
8a	Marine mammal	Cetacean	Fin whale	Balaenoptera physalus	CA/OR/WA Stock	Endangered	US/F	1970	NA	2010	depleted	Appendix I	California, Oregon, Washington Stock	1993	3369	0.25	CV	Individuals	54431	24	85		krill, schooling fish, squid	Social			7.86148			Marine			NOAA Fisheries. 2017. Fin Whale (Balaenoptera physalus): California/Oregon/Washington Stock Assessment Report. Http://www.nmfs.noaa.gov/pr/sars/pdf/stocks/pacific/2016/po2016_fiw-cow.pdf	Report (GOV)		O 2010	O							4	Yes	Most of the CA/OR/WA popuation	Most of CA/OR/WA, has more data points	Wild	Partial
8a	Marine mammal	Cetacean	Fin whale	Balaenoptera physalus	CA/OR/WA Stock	Endangered	US/F	1970	NA	2010	depleted	Appendix I	California, Oregon, Washington Stock	1996	4795	0.31	CV	Individuals	54431	24	85		krill, schooling fish, squid	Social			7.86148			Marine			Barlow, J. 2016. Cetacean abundance in the California current estimated from ship-based line-transect surveys in 1991-2014. Southwest Fisheries Science Center, Administrative Report, LJ-2016-01. 63 pp. http://www.nmfs.noaa.gov/pr/sars/pdf/stocks/pacific/2016/po2016_sew-enp.pdf	Report (GOV)		O 2010	O							4	Yes	Most of the CA/OR/WA popuation	Most of CA/OR/WA, has more data points	Wild	Partial
8a	Marine mammal	Cetacean	Fin whale	Balaenoptera physalus	CA/OR/WA Stock	Endangered	US/F	1970	NA	2010	depleted	Appendix I	California, Oregon, Washington Stock	2001	5101	0.65	CV	Individuals	54431	24	85		krill, schooling fish, squid	Social			7.86148			Marine			Barlow, J. 2016. Cetacean abundance in the California current estimated from ship-based line-transect surveys in 1991-2014. Southwest Fisheries Science Center, Administrative Report, LJ-2016-01. 63 pp. http://www.nmfs.noaa.gov/pr/sars/pdf/stocks/pacific/2016/po2016_sew-enp.pdf	Report (GOV)		O 2010	O							4	Yes	Most of the CA/OR/WA popuation	Most of CA/OR/WA, has more data points	Wild	Partial
8a	Marine mammal	Cetacean	Fin whale	Balaenoptera physalus	CA/OR/WA Stock	Endangered	US/F	1970	NA	2010	depleted	Appendix I	California, Oregon, Washington Stock	2005	8247	0.34	CV	Individuals	54431	24	85		krill, schooling fish, squid	Social			7.86148			Marine			Barlow, J. 2016. Cetacean abundance in the California current estimated from ship-based line-transect surveys in 1991-2014. Southwest Fisheries Science Center, Administrative Report, LJ-2016-01. 63 pp. http://www.nmfs.noaa.gov/pr/sars/pdf/stocks/pacific/2016/po2016_sew-enp.pdf	Report (GOV)		O 2010	O							4	Yes	Most of the CA/OR/WA popuation	Most of CA/OR/WA, has more data points	Wild	Partial
8a	Marine mammal	Cetacean	Fin whale	Balaenoptera physalus	CA/OR/WA Stock	Endangered	US/F	1970	NA	2010	depleted	Appendix I	California, Oregon, Washington Stock	2008	7302	0.27	CV	Individuals	54431	24	85		krill, schooling fish, squid	Social			7.86148			Marine			Barlow, J. 2016. Cetacean abundance in the California current estimated from ship-based line-transect surveys in 1991-2014. Southwest Fisheries Science Center, Administrative Report, LJ-2016-01. 63 pp. http://www.nmfs.noaa.gov/pr/sars/pdf/stocks/pacific/2016/po2016_sew-enp.pdf	Report (GOV)		O 2010	O							4	Yes	Most of the CA/OR/WA popuation	Most of CA/OR/WA, has more data points	Wild	Partial
8a	Marine mammal	Cetacean	Fin whale	Balaenoptera physalus	CA/OR/WA Stock	Endangered	US/F	1970	NA	2010	depleted	Appendix I	California, Oregon, Washington Stock	2014	9892	0.38	CV	Individuals	54431	24	85		krill, schooling fish, squid	Social			7.86148			Marine			Barlow, J. 2016. Cetacean abundance in the California current estimated from ship-based line-transect surveys in 1991-2014. Southwest Fisheries Science Center, Administrative Report, LJ-2016-01. 63 pp. http://www.nmfs.noaa.gov/pr/sars/pdf/stocks/pacific/2016/po2016_sew-enp.pdf	Report (GOV)		O 2010	O							4	Yes	Most of the CA/OR/WA popuation	Most of CA/OR/WA, has more data points	Wild	Partial
8a	Marine mammal	Cetacean	Fin whale	Balaenoptera physalus	CA/OR/WA Stock	Endangered	US/F	1970	NA	2010	depleted	Appendix I	California, Oregon, Washington Stock	1973	9745	8520-10970	Range	Individuals	54431	24	85		krill, schooling fish, squid	Social	2598	16	5.3	2.2		Marine			NOAA Fisheries. 2013. Fin Whale (Balaenoptera physalus physalus): Atlantic Stock.	Report (GOV)	Ohsumi, S. and S. Wada. 1974. Status of whale stocks in the North Pacific, 1972. Rept. Int. Whal. Commn. 25:114-126.	O 2010	O							4	Yes	Most of the CA/OR/WA popuation	Most of CA/OR/WA, has more data points	Wild	Partial
8	Marine mammal	Cetacean	Fin whale	Balaenoptera physalus	Western North Atlantic Stock	Endangered	US/F	1970	NA	2010	depleted	Appendix I	Hawaii	2002	174	0.72	CV	Individuals	54431	24	85		krill, schooling fish, squid	Social	27	0.1	NA	NA		Marine			NOAA Fisheries. 2013. Fin Whale (Balaenoptera physalus physalus): Hawaii Stock. http://www.nmfs.noaa.gov/pr/sars/2013/po2013_finwhale-hi.pdf	Report (GOV)	Barlow, J. 2003. Cetacean abundance in Hawaiian waters during summer/fall 2002. Admin. Rep. LJ-03-13. Southwest Fisheries Science Center, National Marine Fisheries Service, 8604 La Jolla Shores Drive, La Jolla, CA 92037.	O 2010	O							4	Yes	Most of the CA/OR/WA popuation	Most of CA/OR/WA, has more data points	Wild	Partial
8	Marine mammal	Cetacean	Fin whale	Balaenoptera physalus	Western North Atlantic Stock	Endangered	US/F	1970	NA	2010	depleted	Appendix I	Hawaii	2010	58	1.12	CV	Individuals	54431	24	85		krill, schooling fish, squid	Social	27	0.1	NA	NA		Marine			NOAA Fisheries. 2013. Fin Whale (Balaenoptera physalus physalus): Hawaii Stock. http://www.nmfs.noaa.gov/pr/sars/2013/po2013_finwhale-hi.pdf	Report (GOV)	Bradford. A.L., K.A. Forney, E.M. Oleson, and J. Barlow. 2013. Line-transect abundance estimates of cetaceans in the Hawaiian EEZ. PIFSC Working Paper WP-13-004.Donovan, G. P. 1991. A review of IWC stock boundaries. Rept. Int. Whal. Commn., Special Issue 13:39-68.	O 2010	O							4	Yes	Most of the CA/OR/WA popuation	Most of CA/OR/WA, has more data points	Wild	Partial
8	Marine mammal	Cetacean	Fin whale	Balaenoptera physalus	Western North Atlantic Stock	Endangered	US/F	1970	NA	2010	depleted	Appendix I	North Pacific	1800	435000	42000-45000	Range	Individuals	54431	24	85		krill, schooling fish, squid	Social						Marine			NOAA Fisheries. 2013. Fin Whale (Balaenoptera physalus physalus): Atlantic Stock.	Report (GOV)	Ohsumi, S. and S. Wada. 1974. Status of whale stocks in the North Pacific, 1972. Rept. Int. Whal. Commn. 25:114-126.	O 2010	O							4	Yes	Most of the CA/OR/WA popuation	Most of CA/OR/WA, has more data points	Wild	Partial
8	Marine mammal	Cetacean	Fin whale	Balaenoptera physalus	Western North Atlantic Stock	Endangered	US/F	1970	NA	2010	depleted	Appendix I	North Pacific	1973	16150	13620-18680	Range	Individuals	54431	24	85		krill, schooling fish, squid	Social						Marine			NOAA Fisheries. 2013. Fin Whale (Balaenoptera physalus physalus): Atlantic Stock.	Report (GOV)	Ohsumi, S. and S. Wada. 1974. Status of whale stocks in the North Pacific, 1972. Rept. Int. Whal. Commn. 25:114-126.	O 2010	O							4	Yes	Most of the CA/OR/WA popuation	Most of CA/OR/WA, has more data points	Wild	Partial
8	Marine mammal	Cetacean	Fin whale	Balaenoptera physalus	Western North Atlantic Stock	Endangered	US/F	1970	NA	2010	depleted	Appendix I	Northeast Pacific	2002	419	0.33	CV	Individuals	54431	24	85		krill, schooling fish, squid	Social		undetermined	4	0.6		Marine			NOAA Fisheries. 2015. Fin Whale (Balaenoptera physalus physalus): Northeast Pacific Stock. http://www.nmfs.noaa.gov/pr/sars/pdf/stocks/alaska/2015/ak2015_finwhale.pdf	Report (GOV)	Firday et al 2013 Friday, N. A., A. N. Zerbini, J. M. Waite, S. E. Moore, and P. J. Clapham. 2013. Cetacean distribution and abundance in relation to oceanographic domains on the eastern Bering Sea shelf in June and July of 2002, 2008, and 2010. Deep-Sea Res. II 94:244-256.	O 2010	O							4	Yes	Most of the CA/OR/WA popuation	Most of CA/OR/WA, has more data points	Wild	Partial
8	Marine mammal	Cetacean	Fin whale	Balaenoptera physalus	Western North Atlantic Stock	Endangered	US/F	1970	NA	2010	depleted	Appendix I	Northeast Pacific	2008	1368	0.34	CV	Individuals	54431	24	85		krill, schooling fish, squid	Social		undetermined	4	0.6		Marine			NOAA Fisheries. 2015. Fin Whale (Balaenoptera physalus physalus): Northeast Pacific Stock. http://www.nmfs.noaa.gov/pr/sars/pdf/stocks/alaska/2015/ak2015_finwhale.pdf	Report (GOV)	Firday et al 2013 Friday, N. A., A. N. Zerbini, J. M. Waite, S. E. Moore, and P. J. Clapham. 2013. Cetacean distribution and abundance in relation to oceanographic domains on the eastern Bering Sea shelf in June and July of 2002, 2008, and 2010. Deep-Sea Res. II 94:244-256.	O 2010	O							4	Yes	Most of the CA/OR/WA popuation	Most of CA/OR/WA, has more data points	Wild	Partial
8	Marine mammal	Cetacean	Fin whale	Balaenoptera physalus	Western North Atlantic Stock	Endangered	US/F	1970	NA	2010	depleted	Appendix I	Northeast Pacific	2010	1061	0.38	CV	Individuals	54431	24	85		krill, schooling fish, squid	Social		undetermined	4	0.6		Marine			NOAA Fisheries. 2015. Fin Whale (Balaenoptera physalus physalus): Northeast Pacific Stock. http://www.nmfs.noaa.gov/pr/sars/pdf/stocks/alaska/2015/ak2015_finwhale.pdf	Report (GOV)	Firday et al 2013 Friday, N. A., A. N. Zerbini, J. M. Waite, S. E. Moore, and P. J. Clapham. 2013. Cetacean distribution and abundance in relation to oceanographic domains on the eastern Bering Sea shelf in June and July of 2002, 2008, and 2010. Deep-Sea Res. II 94:244-256.	O 2010	O							4	Yes	Most of the CA/OR/WA popuation	Most of CA/OR/WA, has more data points	Wild	Partial
8b	Marine mammal	Cetacean	Fin whale	Balaenoptera physalus	Western North Atlantic Stock	Endangered	US/F	1970	NA	2010	depleted	Appendix I	Western North Atlantic Stock	1992	2700	0.51	CV	Individuals	54431	24	85		krill, schooling fish, squid	Social	1234	2.5	-0.7	3.55		Marine			NOAA Fisheries. 1995. Fin Whale (Balaenoptera physalus physalus): Atlantic Stock. Stock Assessment Report. National Oceanic and Atmospheric Administration, Washington, D.C.	Report (GOV)	NMFS unpublished data	O 2010	O							4	Yes	Entire U.S. Atlantic	Entire U.S. Atlantic	Wild	Partial
8b	Marine mammal	Cetacean	Fin whale	Balaenoptera physalus	Western North Atlantic Stock	Endangered	US/F	1970	NA	2010	depleted	Appendix I	Western North Atlantic Stock	1995	2200	0.24	CV	Individuals	54431	24	85		krill, schooling fish, squid	Social	1234	2.5	-0.7	3.55		Marine			NOAA Fisheries. 1999. Fin Whale (Balaenoptera physalus physalus): Atlantic Stock. Stock Assessment Report. National Oceanic and Atmospheric Administration, Washington, D.C.	Report (GOV)	Table 1; NMFS/NEFSCunpublished data.	O 2010	O							4	Yes	Entire U.S. Atlantic	Entire U.S. Atlantic	Wild	Partial
8b	Marine mammal	Cetacean	Fin whale	Balaenoptera physalus	Western North Atlantic Stock	Endangered	US/F	1970	NA	2010	depleted	Appendix I	Western North Atlantic Stock	1999	2814	0.21	CV	Individuals	54431	24	85		krill, schooling fish, squid	Social	1234	2.5	-0.7	3.55		Marine			NOAA Fisheries. 2001. Fin Whale (Balaenoptera physalus physalus): Atlantic Stock. Stock Assessment Report. National Oceanic and Atmospheric Administration, Washington, D.C.	Report (GOV)	Palka 1995	O 2010	O							4	Yes	Entire U.S. Atlantic	Entire U.S. Atlantic	Wild	Partial
8b	Marine mammal	Cetacean	Fin whale	Balaenoptera physalus	Western North Atlantic Stock	Endangered	US/F	1970	NA	2010	depleted	Appendix I	Western North Atlantic Stock	2002	2933	0.49	CV	Individuals	54431	24	85		krill, schooling fish, squid	Social	1234	2.5	-0.7	3.55		Marine			NOAA Fisheries. 2009. Stock Assessment. Fin Whale (Balaenoptera physalus): Western North Atlantic Stock	Report (GOV)	Palka 2006, Table 1	O 2010	O							4	Yes	Entire U.S. Atlantic	Entire U.S. Atlantic	Wild	Partial
8b	Marine mammal	Cetacean	Fin whale	Balaenoptera physalus	Western North Atlantic Stock	Endangered	US/F	1970	NA	2010	depleted	Appendix I	Western North Atlantic Stock	2004	1925	0.55	CV	Individuals	54431	24	85		krill, schooling fish, squid	Social	1234	2.5	-0.7	3.55		Marine			NOAA Fisheries. 2012. Fin Whale (Balaenoptera physalus physalus): Atlantic Stock. Stock Assessment Report. National Oceanic and Atmospheric Administration, Washington, D.C. http://www.nmfs.noaa.gov/pr/pdfs/sars/ao2012_finwhale_wna.pdf	Report (GOV)	Palka, D.L., 2006. Summer abundance estimates of cetaceans in US North Atlantic navy operating areas. Northeast Fish. Sci. Cent. Ref. Doc, pp.06-03.	O 2010	O							4	Yes	Entire U.S. Atlantic	Entire U.S. Atlantic	Wild	Partial
8b	Marine mammal	Cetacean	Fin whale	Balaenoptera physalus	Western North Atlantic Stock	Endangered	US/F	1970	NA	2010	depleted	Appendix I	Western North Atlantic Stock	2006	2269	0.37	CV	Individuals	54431	24	85		krill, schooling fish, squid	Social	1234	2.5	-0.7	3.55		Marine			NOAA Fisheries. 2007. Fin Whale (Balaenoptera physalus physalus): Atlantic Stock. Stock Assessment Report. National Oceanic and Atmospheric Administration, Washington, D.C.	Report (GOV)		O 2010	O							4	Yes	Entire U.S. Atlantic	Entire U.S. Atlantic	Wild	Partial
8b	Marine mammal	Cetacean	Fin whale	Balaenoptera physalus	Western North Atlantic Stock	Endangered	US/F	1970	NA	2010	depleted	Appendix I	Western North Atlantic Stock	2007	3522	0.27	CV	Individuals	54431	24	85		krill, schooling fish, squid	Social	1234	2.5	-0.7	3.55		Marine			NOAA Fisheries. 2012. Fin Whale (Balaenoptera physalus physalus): Atlantic Stock. Stock Assessment Report. National Oceanic and Atmospheric Administration, Washington, D.C.	Report (GOV)		O 2010	O							4	Yes	Entire U.S. Atlantic	Entire U.S. Atlantic	Wild	Partial
8b	Marine mammal	Cetacean	Fin whale	Balaenoptera physalus	Western North Atlantic Stock	Endangered	US/F	1970	NA	2010	depleted	Appendix I	Western North Atlantic Stock	2011	1618	0.33	CV	Individuals	54431	24	85		krill, schooling fish, squid	Social	1234	2.5	-0.7	3.55		Marine			NOAA Fisheries. 2015. Fin Whale (Balaenoptera physalus physalus): Atlantic Stock. Stock Assessment Report. National Oceanic and Atmospheric Administration, Washington, D.C. http://www.nmfs.noaa.gov/pr/sars/pdf/stocks/atlantic/2015/f2015_finwhale.pdf	Report (GOV)	Palka, D.L., 2012. Cetacean abundance estimates in US northwestern Atlantic Ocean waters from summer 2011 line transect survey. Northeast Fish. Sci. Cent. Ref. Doc, pp.12-29.	O 2010	O							4	Yes	Entire U.S. Atlantic	Entire U.S. Atlantic	Wild	Partial
9a	Marine mammal	Cetacean	Gray whale	Eschrichtius robustus	Eastern North Pacific DPS	Delisted	US/F	1970	NA	NA	protected	Appendix I	Southbound whales counted at Carmel, CA (adjusted BR StartYear)	1968	13426	0.094	CV	Individuals	35000	15	80	9	bottom feeders	Solitary or small groups	20125	624	0.7	22.25		Marine			Punt, A. E.and P. R. Wade. 2010. Population status of the eastern North Pacific stock of gray whales in 2009. U.S. Dep. Commer., NOAA Tech. Memo. NMFS-AFSC-207, 43 p. http://www.afsc.noaa.gov/Publications/AFSC-TM/NOAA-TM-AFSC-207.pdf	Report (GOV)	Laake, J.L., Punt, A.E., Hobbs, R., Ferguson, M., Rugh, D. and Breiwick, J. 2012. Gray whale southbound migration surveys 1967-2006: An integrated re-analysis. Journal of Cetacean Research and Management 12(3):287-306.									2	Yes	Entire species	entire range, 100%	Wild	Entire
9a	Marine mammal	Cetacean	Gray whale	Eschrichtius robustus	Eastern North Pacific DPS	Delisted	US/F	1970	NA	NA	protected	Appendix I	Southbound whales counted at Carmel, CA (adjusted BR StartYear)	1969	14548	0.08	CV	Individuals	35000	15	80	9	bottom feeders	Solitary or small groups	20125	624	0.7	22.25		Marine			Punt, A. E.and P. R. Wade. 2010. Population status of the eastern North Pacific stock of gray whales in 2009. U.S. Dep. Commer., NOAA Tech. Memo. NMFS-AFSC-207, 43 p. http://www.afsc.noaa.gov/Publications/AFSC-TM/NOAA-TM-AFSC-207.pdf	Report (GOV)	Laake, J.L., Punt, A.E., Hobbs, R., Ferguson, M., Rugh, D. and Breiwick, J. 2012. Gray whale southbound migration surveys 1967-2006: An integrated re-analysis. Journal of Cetacean Research and Management 12(3):287-306.									2	Yes	Entire species	entire range, 100%	Wild	Entire
9a	Marine mammal	Cetacean	Gray whale	Eschrichtius robustus	Eastern North Pacific DPS	Delisted	US/F	1970	NA	NA	protected	Appendix I	Southbound whales counted at Carmel, CA (adjusted BR StartYear)	1970	14553	0.083	CV	Individuals	35000	15	80	9	bottom feeders	Solitary or small groups	20125	624	0.7	22.25		Marine			Punt, A. E.and P. R. Wade. 2010. Population status of the eastern North Pacific stock of gray whales in 2009. U.S. Dep. Commer., NOAA Tech. Memo. NMFS-AFSC-207, 43 p. http://www.afsc.noaa.gov/Publications/AFSC-TM/NOAA-TM-AFSC-207.pdf	Report (GOV)	Laake, J.L., Punt, A.E., Hobbs, R., Ferguson, M., Rugh, D. and Breiwick, J. 2012. Gray whale southbound migration surveys 1967-2006: An integrated re-analysis. Journal of Cetacean Research and Management 12(3):287-306.									2	Yes	Entire species	entire range, 100%	Wild	Entire
9a	Marine mammal	Cetacean	Gray whale	Eschrichtius robustus	Eastern North Pacific DPS	Delisted	US/F	1970	NA	NA	protected	Appendix I	Southbound whales counted at Carmel, CA (adjusted BR StartYear)	1971	12771	0.081	CV	Individuals	35000	15	80	9	bottom feeders	Solitary or small groups	20125	624	0.7	22.25		Marine			Punt, A. E.and P. R. Wade. 2010. Population status of the eastern North Pacific stock of gray whales in 2009. U.S. Dep. Commer., NOAA Tech. Memo. NMFS-AFSC-207, 43 p. http://www.afsc.noaa.gov/Publications/AFSC-TM/NOAA-TM-AFSC-207.pdf	Report (GOV)	Laake, J.L., Punt, A.E., Hobbs, R., Ferguson, M., Rugh, D. and Breiwick, J. 2012. Gray whale southbound migration surveys 1967-2006: An integrated re-analysis. Journal of Cetacean Research and Management 12(3):287-306.									2	Yes	Entire species	entire range, 100%	Wild	Entire
9a	Marine mammal	Cetacean	Gray whale	Eschrichtius robustus	Eastern North Pacific DPS	Delisted	US/F	1970	NA	NA	protected	Appendix I	Southbound whales counted at Carmel, CA (adjusted BR StartYear)	1972	11079	0.093	CV	Individuals	35000	15	80	9	bottom feeders	Solitary or small groups	20125	624	0.7	22.25		Marine			Punt, A. E.and P. R. Wade. 2010. Population status of the eastern North Pacific stock of gray whales in 2009. U.S. Dep. Commer., NOAA Tech. Memo. NMFS-AFSC-207, 43 p. http://www.afsc.noaa.gov/Publications/AFSC-TM/NOAA-TM-AFSC-207.pdf	Report (GOV)	Laake, J.L., Punt, A.E., Hobbs, R., Ferguson, M., Rugh, D. and Breiwick, J. 2012. Gray whale southbound migration surveys 1967-2006: An integrated re-analysis. Journal of Cetacean Research and Management 12(3):287-306.									2	Yes	Entire species	entire range, 100%	Wild	Entire
9a	Marine mammal	Cetacean	Gray whale	Eschrichtius robustus	Eastern North Pacific DPS	Delisted	US/F	1970	NA	NA	protected	Appendix I	Southbound whales counted at Carmel, CA (adjusted BR StartYear)	1973	17365	0.08	CV	Individuals	35000	15	80	9	bottom feeders	Solitary or small groups	20125	624	0.7	22.25		Marine			Punt, A. E.and P. R. Wade. 2010. Population status of the eastern North Pacific stock of gray whales in 2009. U.S. Dep. Commer., NOAA Tech. Memo. NMFS-AFSC-207, 43 p. http://www.afsc.noaa.gov/Publications/AFSC-TM/NOAA-TM-AFSC-207.pdf	Report (GOV)	Laake, J.L., Punt, A.E., Hobbs, R., Ferguson, M., Rugh, D. and Breiwick, J. 2012. Gray whale southbound migration surveys 1967-2006: An integrated re-analysis. Journal of Cetacean Research and Management 12(3):287-306.									2	Yes	Entire species	entire range, 100%	Wild	Entire
9a	Marine mammal	Cetacean	Gray whale	Eschrichtius robustus	Eastern North Pacific DPS	Delisted	US/F	1970	NA	NA	protected	Appendix I	Southbound whales counted at Carmel, CA (adjusted BR StartYear)	1974	17375	0.082	CV	Individuals	35000	15	80	9	bottom feeders	Solitary or small groups	20125	624	0.7	22.25		Marine			Punt, A. E.and P. R. Wade. 2010. Population status of the eastern North Pacific stock of gray whales in 2009. U.S. Dep. Commer., NOAA Tech. Memo. NMFS-AFSC-207, 43 p. http://www.afsc.noaa.gov/Publications/AFSC-TM/NOAA-TM-AFSC-207.pdf	Report (GOV)	Laake, J.L., Punt, A.E., Hobbs, R., Ferguson, M., Rugh, D. and Breiwick, J. 2012. Gray whale southbound migration surveys 1967-2006: An integrated re-analysis. Journal of Cetacean Research and Management 12(3):287-306.									2	Yes	Entire species	entire range, 100%	Wild	Entire
9a	Marine mammal	Cetacean	Gray whale	Eschrichtius robustus	Eastern North Pacific DPS	Delisted	US/F	1970	NA	NA	protected	Appendix I	Southbound whales counted at Carmel, CA (adjusted BR StartYear)	1975	15290	0.084	CV	Individuals	35000	15	80	9	bottom feeders	Solitary or small groups	20125	624	0.7	22.25		Marine			Punt, A. E.and P. R. Wade. 2010. Population status of the eastern North Pacific stock of gray whales in 2009. U.S. Dep. Commer., NOAA Tech. Memo. NMFS-AFSC-207, 43 p. http://www.afsc.noaa.gov/Publications/AFSC-TM/NOAA-TM-AFSC-207.pdf	Report (GOV)	Laake, J.L., Punt, A.E., Hobbs, R., Ferguson, M., Rugh, D. and Breiwick, J. 2012. Gray whale southbound migration surveys 1967-2006: An integrated re-analysis. Journal of Cetacean Research and Management 12(3):287-306.									2	Yes	Entire species	entire range, 100%	Wild	Entire
9a	Marine mammal	Cetacean	Gray whale	Eschrichtius robustus	Eastern North Pacific DPS	Delisted	US/F	1970	NA	NA	protected	Appendix I	Southbound whales counted at Carmel, CA (adjusted BR StartYear)	1976	17564	0.086	CV	Individuals	35000	15	80	9	bottom feeders	Solitary or small groups	20125	624	0.7	22.25		Marine			Punt, A. E.and P. R. Wade. 2010. Population status of the eastern North Pacific stock of gray whales in 2009. U.S. Dep. Commer., NOAA Tech. Memo. NMFS-AFSC-207, 43 p. http://www.afsc.noaa.gov/Publications/AFSC-TM/NOAA-TM-AFSC-207.pdf	Report (GOV)	Laake, J.L., Punt, A.E., Hobbs, R., Ferguson, M., Rugh, D. and Breiwick, J. 2012. Gray whale southbound migration surveys 1967-2006: An integrated re-analysis. Journal of Cetacean Research and Management 12(3):287-306.									2	Yes	Entire species	entire range, 100%	Wild	Entire
9a	Marine mammal	Cetacean	Gray whale	Eschrichtius robustus	Eastern North Pacific DPS	Delisted	US/F	1970	NA	NA	protected	Appendix I	Southbound whales counted at Carmel, CA (adjusted BR StartYear)	1977	18377	0.08	CV	Individuals	35000	15	80	9	bottom feeders	Solitary or small groups	20125	624	0.7	22.25		Marine			Punt, A. E.and P. R. Wade. 2010. Population status of the eastern North Pacific stock of gray whales in 2009. U.S. Dep. Commer., NOAA Tech. Memo. NMFS-AFSC-207, 43 p. http://www.afsc.noaa.gov/Publications/AFSC-TM/NOAA-TM-AFSC-207.pdf	Report (GOV)	Laake, J.L., Punt, A.E., Hobbs, R., Ferguson, M., Rugh, D. and Breiwick, J. 2012. Gray whale southbound migration surveys 1967-2006: An integrated re-analysis. Journal of Cetacean Research and Management 12(3):287-306.									2	Yes	Entire species	entire range, 100%	Wild	Entire
9a	Marine mammal	Cetacean	Gray whale	Eschrichtius robustus	Eastern North Pacific DPS	Delisted	US/F	1970	NA	NA	protected	Appendix I	Southbound whales counted at Carmel, CA (adjusted BR StartYear)	1978	19538	0.088	CV	Individuals	35000	15	80	9	bottom feeders	Solitary or small groups	20125	624	0.7	22.25		Marine			Punt, A. E.and P. R. Wade. 2010. Population status of the eastern North Pacific stock of gray whales in 2009. U.S. Dep. Commer., NOAA Tech. Memo. NMFS-AFSC-207, 43 p. http://www.afsc.noaa.gov/Publications/AFSC-TM/NOAA-TM-AFSC-207.pdf	Report (GOV)	Laake, J.L., Punt, A.E., Hobbs, R., Ferguson, M., Rugh, D. and Breiwick, J. 2012. Gray whale southbound migration surveys 1967-2006: An integrated re-analysis. Journal of Cetacean Research and Management 12(3):287-306.									2	Yes	Entire species	entire range, 100%	Wild	Entire
9a	Marine mammal	Cetacean	Gray whale	Eschrichtius robustus	Eastern North Pacific DPS	Delisted	US/F	1970	NA	NA	protected	Appendix I	Southbound whales counted at Carmel, CA (adjusted BR StartYear)	1979	15384	0.08	CV	Individuals	35000	15	80	9	bottom feeders	Solitary or small groups	20125	624	0.7	22.25		Marine			Punt, A. E.and P. R. Wade. 2010. Population status of the eastern North Pacific stock of gray whales in 2009. U.S. Dep. Commer., NOAA Tech. Memo. NMFS-AFSC-207, 43 p. http://www.afsc.noaa.gov/Publications/AFSC-TM/NOAA-TM-AFSC-207.pdf	Report (GOV)	Laake, J.L., Punt, A.E., Hobbs, R., Ferguson, M., Rugh, D. and Breiwick, J. 2012. Gray whale southbound migration surveys 1967-2006: An integrated re-analysis. Journal of Cetacean Research and Management 12(3):287-306.									2	Yes	Entire species	entire range, 100%	Wild	Entire
9a	Marine mammal	Cetacean	Gray whale	Eschrichtius robustus	Eastern North Pacific DPS	Delisted	US/F	1970	NA	NA	protected	Appendix I	Southbound whales counted at Carmel, CA (adjusted BR StartYear)	1980	19763	0.083	CV	Individuals	35000	15	80	9	bottom feeders	Solitary or small groups	20125	624	0.7	22.25		Marine			Punt, A. E.and P. R. Wade. 2010. Population status of the eastern North Pacific stock of gray whales in 2009. U.S. Dep. Commer., NOAA Tech. Memo. NMFS-AFSC-207, 43 p. http://www.afsc.noaa.gov/Publications/AFSC-TM/NOAA-TM-AFSC-207.pdf	Report (GOV)	Laake, J.L., Punt, A.E., Hobbs, R., Ferguson, M., Rugh, D. and Breiwick, J. 2012. Gray whale southbound migration surveys 1967-2006: An integrated re-analysis. Journal of Cetacean Research and Management 12(3):287-306.									2	Yes	Entire species	entire range, 100%	Wild	Entire
9a	Marine mammal	Cetacean	Gray whale	Eschrichtius robustus	Eastern North Pacific DPS	Delisted	US/F	1970	NA	NA	protected	Appendix I	Southbound whales counted at Carmel, CA (adjusted BR StartYear)	1985	23499	0.089	CV	Individuals	35000	15	80	9	bottom feeders	Solitary or small groups	20125	624	0.7	22.25		Marine			Punt, A. E.and P. R. Wade. 2010. Population status of the eastern North Pacific stock of gray whales in 2009. U.S. Dep. Commer., NOAA Tech. Memo. NMFS-AFSC-207, 43 p. http://www.afsc.noaa.gov/Publications/AFSC-TM/NOAA-TM-AFSC-207.pdf	Report (GOV)	Laake, J.L., Punt, A.E., Hobbs, R., Ferguson, M., Rugh, D. and Breiwick, J. 2012. Gray whale southbound migration surveys 1967-2006: An integrated re-analysis. Journal of Cetacean Research and Management 12(3):287-306.									2	Yes	Entire species	entire range, 100%	Wild	Entire
9a	Marine mammal	Cetacean	Gray whale	Eschrichtius robustus	Eastern North Pacific DPS	Delisted	US/F	1970	NA	NA	protected	Appendix I	Southbound whales counted at Carmel, CA (adjusted BR StartYear)	1986	22921	0.082	CV	Individuals	35000	15	80	9	bottom feeders	Solitary or small groups	20125	624	0.7	22.25		Marine			Punt, A. E.and P. R. Wade. 2010. Population status of the eastern North Pacific stock of gray whales in 2009. U.S. Dep. Commer., NOAA Tech. Memo. NMFS-AFSC-207, 43 p. http://www.afsc.noaa.gov/Publications/AFSC-TM/NOAA-TM-AFSC-207.pdf	Report (GOV)	Laake, J.L., Punt, A.E., Hobbs, R., Ferguson, M., Rugh, D. and Breiwick, J. 2012. Gray whale southbound migration surveys 1967-2006: An integrated re-analysis. Journal of Cetacean Research and Management 12(3):287-306.									2	Yes	Entire species	entire range, 100%	Wild	Entire
9a	Marine mammal	Cetacean	Gray whale	Eschrichtius robustus	Eastern North Pacific DPS	Delisted	US/F	1970	NA	NA	protected	Appendix I	Southbound whales counted at Carmel, CA (adjusted BR StartYear)	1988	26916	0.058	CV	Individuals	35000	15	80	9	bottom feeders	Solitary or small groups	20125	624	0.7	22.25		Marine			Punt, A. E.and P. R. Wade. 2010. Population status of the eastern North Pacific stock of gray whales in 2009. U.S. Dep. Commer., NOAA Tech. Memo. NMFS-AFSC-207, 43 p. http://www.afsc.noaa.gov/Publications/AFSC-TM/NOAA-TM-AFSC-207.pdf	Report (GOV)	Laake, J.L., Punt, A.E., Hobbs, R., Ferguson, M., Rugh, D. and Breiwick, J. 2012. Gray whale southbound migration surveys 1967-2006: An integrated re-analysis. Journal of Cetacean Research and Management 12(3):287-306.									2	Yes	Entire species	entire range, 100%	Wild	Entire
9a	Marine mammal	Cetacean	Gray whale	Eschrichtius robustus	Eastern North Pacific DPS	Delisted	US/F	1970	NA	NA	protected	Appendix I	Southbound whales counted at Carmel, CA (adjusted BR StartYear)	1993	15762	0.068	CV	Individuals	35000	15	80	9	bottom feeders	Solitary or small groups	20125	624	0.7	22.25		Marine			Punt, A. E.and P. R. Wade. 2010. Population status of the eastern North Pacific stock of gray whales in 2009. U.S. Dep. Commer., NOAA Tech. Memo. NMFS-AFSC-207, 43 p. http://www.afsc.noaa.gov/Publications/AFSC-TM/NOAA-TM-AFSC-207.pdf	Report (GOV)	Laake, J.L., Punt, A.E., Hobbs, R., Ferguson, M., Rugh, D. and Breiwick, J. 2012. Gray whale southbound migration surveys 1967-2006: An integrated re-analysis. Journal of Cetacean Research and Management 12(3):287-306.									2	Yes	Entire species	entire range, 100%	Wild	Entire
9a	Marine mammal	Cetacean	Gray whale	Eschrichtius robustus	Eastern North Pacific DPS	Delisted	US/F	1970	NA	NA	protected	Appendix I	Southbound whales counted at Carmel, CA (adjusted BR StartYear)	1994	20103	0.055	CV	Individuals	35000	15	80	9	bottom feeders	Solitary or small groups	20125	624	0.7	22.25		Marine			Punt, A. E.and P. R. Wade. 2010. Population status of the eastern North Pacific stock of gray whales in 2009. U.S. Dep. Commer., NOAA Tech. Memo. NMFS-AFSC-207, 43 p. http://www.afsc.noaa.gov/Publications/AFSC-TM/NOAA-TM-AFSC-207.pdf	Report (GOV)	Laake, J.L., Punt, A.E., Hobbs, R., Ferguson, M., Rugh, D. and Breiwick, J. 2012. Gray whale southbound migration surveys 1967-2006: An integrated re-analysis. Journal of Cetacean Research and Management 12(3):287-306.									2	Yes	Entire species	entire range, 100%	Wild	Entire
9a	Marine mammal	Cetacean	Gray whale	Eschrichtius robustus	Eastern North Pacific DPS	Delisted	US/F	1970	NA	NA	protected	Appendix I	Southbound whales counted at Carmel, CA (adjusted BR StartYear)	1996	20944	0.061	CV	Individuals	35000	15	80	9	bottom feeders	Solitary or small groups	20125	624	0.7	22.25		Marine			Punt, A. E.and P. R. Wade. 2010. Population status of the eastern North Pacific stock of gray whales in 2009. U.S. Dep. Commer., NOAA Tech. Memo. NMFS-AFSC-207, 43 p. http://www.afsc.noaa.gov/Publications/AFSC-TM/NOAA-TM-AFSC-207.pdf	Report (GOV)	Laake, J.L., Punt, A.E., Hobbs, R., Ferguson, M., Rugh, D. and Breiwick, J. 2012. Gray whale southbound migration surveys 1967-2006: An integrated re-analysis. Journal of Cetacean Research and Management 12(3):287-306.									2	Yes	Entire species	entire range, 100%	Wild	Entire
9a	Marine mammal	Cetacean	Gray whale	Eschrichtius robustus	Eastern North Pacific DPS	Delisted	US/F	1970	NA	NA	protected	Appendix I	Southbound whales counted at Carmel, CA (adjusted BR StartYear)	1998	21135	0.068	CV	Individuals	35000	15	80	9	bottom feeders	Solitary or small groups	20125	624	0.7	22.25		Marine			Punt, A. E.and P. R. Wade. 2010. Population status of the eastern North Pacific stock of gray whales in 2009. U.S. Dep. Commer., NOAA Tech. Memo. NMFS-AFSC-207, 43 p. http://www.afsc.noaa.gov/Publications/AFSC-TM/NOAA-TM-AFSC-207.pdf	Report (GOV)	Laake, J.L., Punt, A.E., Hobbs, R., Ferguson, M., Rugh, D. and Breiwick, J. 2012. Gray whale southbound migration surveys 1967-2006: An integrated re-analysis. Journal of Cetacean Research and Management 12(3):287-306.									2	Yes	Entire species	entire range, 100%	Wild	Entire
9a	Marine mammal	Cetacean	Gray whale	Eschrichtius robustus	Eastern North Pacific DPS	Delisted	US/F	1970	NA	NA	protected	Appendix I	Southbound whales counted at Carmel, CA (adjusted BR StartYear)	2001	16369	0.061	CV	Individuals	35000	15	80	9	bottom feeders	Solitary or small groups	20125	624	0.7	22.25		Marine			Punt, A. E.and P. R. Wade. 2010. Population status of the eastern North Pacific stock of gray whales in 2009. U.S. Dep. Commer., NOAA Tech. Memo. NMFS-AFSC-207, 43 p. http://www.afsc.noaa.gov/Publications/AFSC-TM/NOAA-TM-AFSC-207.pdf	Report (GOV)	Laake, J.L., Punt, A.E., Hobbs, R., Ferguson, M., Rugh, D. and Breiwick, J. 2012. Gray whale southbound migration surveys 1967-2006: An integrated re-analysis. Journal of Cetacean Research and Management 12(3):287-306.									2	Yes	Entire species	entire range, 100%	Wild	Entire
9a	Marine mammal	Cetacean	Gray whale	Eschrichtius robustus	Eastern North Pacific DPS	Delisted	US/F	1970	NA	NA	protected	Appendix I	Southbound whales counted at Carmel, CA (adjusted BR StartYear)	2002	16033	0.069	CV	Individuals	35000	15	80	9	bottom feeders	Solitary or small groups	20125	624	0.7	22.25		Marine			Punt, A. E.and P. R. Wade. 2010. Population status of the eastern North Pacific stock of gray whales in 2009. U.S. Dep. Commer., NOAA Tech. Memo. NMFS-AFSC-207, 43 p. http://www.afsc.noaa.gov/Publications/AFSC-TM/NOAA-TM-AFSC-207.pdf	Report (GOV)	Laake, J.L., Punt, A.E., Hobbs, R., Ferguson, M., Rugh, D. and Breiwick, J. 2012. Gray whale southbound migration surveys 1967-2006: An integrated re-analysis. Journal of Cetacean Research and Management 12(3):287-306.									2	Yes	Entire species	entire range, 100%	Wild	Entire
9a	Marine mammal	Cetacean	Gray whale	Eschrichtius robustus	Eastern North Pacific DPS	Delisted	US/F	1970	NA	NA	protected	Appendix I	Southbound whales counted at Carmel, CA (adjusted BR StartYear)	2007	19126	0.071	CV	Individuals	35000	15	80	9	bottom feeders	Solitary or small groups	20125	624	0.7	22.25		Marine			Punt, A. E.and P. R. Wade. 2010. Population status of the eastern North Pacific stock of gray whales in 2009. U.S. Dep. Commer., NOAA Tech. Memo. NMFS-AFSC-207, 43 p. http://www.afsc.noaa.gov/Publications/AFSC-TM/NOAA-TM-AFSC-207.pdf	Report (GOV)	Laake, J.L., Punt, A.E., Hobbs, R., Ferguson, M., Rugh, D. and Breiwick, J. 2012. Gray whale southbound migration surveys 1967-2006: An integrated re-analysis. Journal of Cetacean Research and Management 12(3):287-306.									2	Yes	Entire species	entire range, 100%	Wild	Entire
9a	Marine mammal	Cetacean	Gray whale	Eschrichtius robustus	Eastern North Pacific DPS	Delisted	US/F	1970	NA	NA	protected	Appendix I	Southbound whales counted at Carmel, CA (adjusted BR StartYear)	2009	21911	0.05	CV	Individuals	35000	15	80	9	bottom feeders	Solitary or small groups	20125	624	0.7	22.25		Marine			Punt, A. E.and P. R. Wade. 2010. Population status of the eastern North Pacific stock of gray whales in 2009. U.S. Dep. Commer., NOAA Tech. Memo. NMFS-AFSC-207, 43 p. http://www.afsc.noaa.gov/Publications/AFSC-TM/NOAA-TM-AFSC-207.pdf	Report (GOV)	Durban, J., Weller, D., Lang, A., Perryman, W. 2013. Estimating gray whale abundance from shore-based counts using a multilevel Bayesian model. Paper SC/65a/BRG02 presented to the International Whaling Commission.									2	Yes	Entire species	entire range, 100%	Wild	Entire
9a	Marine mammal	Cetacean	Gray whale	Eschrichtius robustus	Eastern North Pacific DPS	Delisted	US/F	1970	NA	NA	protected	Appendix I	Southbound whales counted at Carmel, CA (adjusted BR StartYear)	2010	21210	0.05	CV	Individuals	35000	15	80	9	bottom feeders	Solitary or small groups	20125	624	0.7	22.25		Marine			Punt, A. E.and P. R. Wade. 2010. Population status of the eastern North Pacific stock of gray whales in 2009. U.S. Dep. Commer., NOAA Tech. Memo. NMFS-AFSC-207, 43 p. http://www.afsc.noaa.gov/Publications/AFSC-TM/NOAA-TM-AFSC-207.pdf	Report (GOV)	Durban, J., Weller, D., Lang, A., Perryman, W. 2013. Estimating gray whale abundance from shore-based counts using a multilevel Bayesian model. Paper SC/65a/BRG02 presented to the International Whaling Commission.									2	Yes	Entire species	entire range, 100%	Wild	Entire
9a	Marine mammal	Cetacean	Gray whale	Eschrichtius robustus	Eastern North Pacific DPS	Delisted	US/F	1970	NA	NA	protected	Appendix I	Southbound whales counted at Carmel, CA (adjusted BR StartYear)	2011	20990	0.05	CV	Individuals	35000	15	80	9	bottom feeders	Solitary or small groups	20125	624	0.7	22.25		Marine			NMFS 2014 Gray Whale Stock Assessment (Eschrichtius robustus): Eastern North Pacific Stock http://www.nmfs.noaa.gov/pr/sars/pdf/stocks/pacific/2014/po2014_gray_whale_enp.pdf	Report (GOV)	Durban, J., Weller, D., Lang, A., Perryman, W. 2013. Estimating gray whale abundance from shore-based counts using a multilevel Bayesian model. Paper SC/65a/BRG02 presented to the International Whaling Commission.									2	Yes	Entire species	entire range, 100%	Wild	Entire
10a	Marine mammal	Cetacean	Gray whale	Eschrichtius robustus	Western North Pacific DPS	Endangered	F	1970	NA	NA	depleted	Appendix I	Sakhalin Island	1994	66	0.043	CV	Individuals	35000	15	80	9	bottom feeders	Solitary or small groups	135	0.06	6.2	0.025		Marine			Cooke, J.G., Weller, D.W., Bradford, A.L., Sychenko, O.A., Burdin, A.M. and Brownell, R.L., Jr. 2013. Population assessment of the Sakhalin gray whale aggregation. Paper SC/65a/BRG27 presented to the International Whaling Commission Scientific Committee. [Available from http://www.iwcoffice.org/ ]	Report (GOV)	http://www.nmfs.noaa.gov/pr/sars/pdf/stocks/pacific/2014/po2014_gray_whale_wnp.pdf										Yes			Wild	Partial
10a	Marine mammal	Cetacean	Gray whale	Eschrichtius robustus	Western North Pacific DPS	Endangered	F	1970	NA	NA	depleted	Appendix I	Sakhalin Island	1995	68	0.043	CV	Individuals	35000	15	80	9	bottom feeders	Solitary or small groups	135	0.06	6.2	0.025		Marine			Cooke, J.G., Weller, D.W., Bradford, A.L., Sychenko, O.A., Burdin, A.M. and Brownell, R.L., Jr. 2013. Population assessment of the Sakhalin gray whale aggregation. Paper SC/65a/BRG27 presented to the International Whaling Commission Scientific Committee. [Available from http://www.iwcoffice.org/ ]	Report (GOV)	http://www.nmfs.noaa.gov/pr/sars/pdf/stocks/pacific/2014/po2014_gray_whale_wnp.pdf										Yes			Wild	Partial
10a	Marine mammal	Cetacean	Gray whale	Eschrichtius robustus	Western North Pacific DPS	Endangered	F	1970	NA	NA	depleted	Appendix I	Sakhalin Island	1996	71	0.043	CV	Individuals	35000	15	80	9	bottom feeders	Solitary or small groups	135	0.06	6.2	0.025		Marine			Cooke, J.G., Weller, D.W., Bradford, A.L., Sychenko, O.A., Burdin, A.M. and Brownell, R.L., Jr. 2013. Population assessment of the Sakhalin gray whale aggregation. Paper SC/65a/BRG27 presented to the International Whaling Commission Scientific Committee. [Available from http://www.iwcoffice.org/ ]	Report (GOV)	http://www.nmfs.noaa.gov/pr/sars/pdf/stocks/pacific/2014/po2014_gray_whale_wnp.pdf										Yes			Wild	Partial
10a	Marine mammal	Cetacean	Gray whale	Eschrichtius robustus	Western North Pacific DPS	Endangered	F	1970	NA	NA	depleted	Appendix I	Sakhalin Island	1997	76	0.043	CV	Individuals	35000	15	80	9	bottom feeders	Solitary or small groups	135	0.06	6.2	0.025		Marine			Cooke, J.G., Weller, D.W., Bradford, A.L., Sychenko, O.A., Burdin, A.M. and Brownell, R.L., Jr. 2013. Population assessment of the Sakhalin gray whale aggregation. Paper SC/65a/BRG27 presented to the International Whaling Commission Scientific Committee. [Available from http://www.iwcoffice.org/ ]	Report (GOV)	http://www.nmfs.noaa.gov/pr/sars/pdf/stocks/pacific/2014/po2014_gray_whale_wnp.pdf										Yes			Wild	Partial
10a	Marine mammal	Cetacean	Gray whale	Eschrichtius robustus	Western North Pacific DPS	Endangered	F	1970	NA	NA	depleted	Appendix I	Sakhalin Island	1998	78	0.043	CV	Individuals	35000	15	80	9	bottom feeders	Solitary or small groups	135	0.06	6.2	0.025		Marine			Cooke, J.G., Weller, D.W., Bradford, A.L., Sychenko, O.A., Burdin, A.M. and Brownell, R.L., Jr. 2013. Population assessment of the Sakhalin gray whale aggregation. Paper SC/65a/BRG27 presented to the International Whaling Commission Scientific Committee. [Available from http://www.iwcoffice.org/ ]	Report (GOV)	http://www.nmfs.noaa.gov/pr/sars/pdf/stocks/pacific/2014/po2014_gray_whale_wnp.pdf										Yes			Wild	Partial
10a	Marine mammal	Cetacean	Gray whale	Eschrichtius robustus	Western North Pacific DPS	Endangered	F	1970	NA	NA	depleted	Appendix I	Sakhalin Island	1999	87	0.043	CV	Individuals	35000	15	80	9	bottom feeders	Solitary or small groups	135	0.06	6.2	0.025		Marine			Cooke, J.G., Weller, D.W., Bradford, A.L., Sychenko, O.A., Burdin, A.M. and Brownell, R.L., Jr. 2013. Population assessment of the Sakhalin gray whale aggregation. Paper SC/65a/BRG27 presented to the International Whaling Commission Scientific Committee. [Available from http://www.iwcoffice.org/ ]	Report (GOV)	http://www.nmfs.noaa.gov/pr/sars/pdf/stocks/pacific/2014/po2014_gray_whale_wnp.pdf										Yes			Wild	Partial
10a	Marine mammal	Cetacean	Gray whale	Eschrichtius robustus	Western North Pacific DPS	Endangered	F	1970	NA	NA	depleted	Appendix I	Sakhalin Island	2000	87	0.043	CV	Individuals	35000	15	80	9	bottom feeders	Solitary or small groups	135	0.06	6.2	0.025		Marine			Cooke, J.G., Weller, D.W., Bradford, A.L., Sychenko, O.A., Burdin, A.M. and Brownell, R.L., Jr. 2013. Population assessment of the Sakhalin gray whale aggregation. Paper SC/65a/BRG27 presented to the International Whaling Commission Scientific Committee. [Available from http://www.iwcoffice.org/ ]	Report (GOV)	http://www.nmfs.noaa.gov/pr/sars/pdf/stocks/pacific/2014/po2014_gray_whale_wnp.pdf										Yes			Wild	Partial
10a	Marine mammal	Cetacean	Gray whale	Eschrichtius robustus	Western North Pacific DPS	Endangered	F	1970	NA	NA	depleted	Appendix I	Sakhalin Island	2001	92	0.043	CV	Individuals	35000	15	80	9	bottom feeders	Solitary or small groups	135	0.06	6.2	0.025		Marine			Cooke, J.G., Weller, D.W., Bradford, A.L., Sychenko, O.A., Burdin, A.M. and Brownell, R.L., Jr. 2013. Population assessment of the Sakhalin gray whale aggregation. Paper SC/65a/BRG27 presented to the International Whaling Commission Scientific Committee. [Available from http://www.iwcoffice.org/ ]	Report (GOV)	http://www.nmfs.noaa.gov/pr/sars/pdf/stocks/pacific/2014/po2014_gray_whale_wnp.pdf										Yes			Wild	Partial
10a	Marine mammal	Cetacean	Gray whale	Eschrichtius robustus	Western North Pacific DPS	Endangered	F	1970	NA	NA	depleted	Appendix I	Sakhalin Island	2002	97	0.043	CV	Individuals	35000	15	80	9	bottom feeders	Solitary or small groups	135	0.06	6.2	0.025		Marine			Cooke, J.G., Weller, D.W., Bradford, A.L., Sychenko, O.A., Burdin, A.M. and Brownell, R.L., Jr. 2013. Population assessment of the Sakhalin gray whale aggregation. Paper SC/65a/BRG27 presented to the International Whaling Commission Scientific Committee. [Available from http://www.iwcoffice.org/ ]	Report (GOV)	http://www.nmfs.noaa.gov/pr/sars/pdf/stocks/pacific/2014/po2014_gray_whale_wnp.pdf										Yes			Wild	Partial
10a	Marine mammal	Cetacean	Gray whale	Eschrichtius robustus	Western North Pacific DPS	Endangered	F	1970	NA	NA	depleted	Appendix I	Sakhalin Island	2003	105	0.043	CV	Individuals	35000	15	80	9	bottom feeders	Solitary or small groups	135	0.06	6.2	0.025		Marine			Cooke, J.G., Weller, D.W., Bradford, A.L., Sychenko, O.A., Burdin, A.M. and Brownell, R.L., Jr. 2013. Population assessment of the Sakhalin gray whale aggregation. Paper SC/65a/BRG27 presented to the International Whaling Commission Scientific Committee. [Available from http://www.iwcoffice.org/ ]	Report (GOV)	http://www.nmfs.noaa.gov/pr/sars/pdf/stocks/pacific/2014/po2014_gray_whale_wnp.pdf										Yes			Wild	Partial
10a	Marine mammal	Cetacean	Gray whale	Eschrichtius robustus	Western North Pacific DPS	Endangered	F	1970	NA	NA	depleted	Appendix I	Sakhalin Island	2004	115	0.043	CV	Individuals	35000	15	80	9	bottom feeders	Solitary or small groups	135	0.06	6.2	0.025		Marine			Cooke, J.G., Weller, D.W., Bradford, A.L., Sychenko, O.A., Burdin, A.M. and Brownell, R.L., Jr. 2013. Population assessment of the Sakhalin gray whale aggregation. Paper SC/65a/BRG27 presented to the International Whaling Commission Scientific Committee. [Available from http://www.iwcoffice.org/ ]	Report (GOV)	http://www.nmfs.noaa.gov/pr/sars/pdf/stocks/pacific/2014/po2014_gray_whale_wnp.pdf										Yes			Wild	Partial
10a	Marine mammal	Cetacean	Gray whale	Eschrichtius robustus	Western North Pacific DPS	Endangered	F	1970	NA	NA	depleted	Appendix I	Sakhalin Island	2005	118	0.043	CV	Individuals	35000	15	80	9	bottom feeders	Solitary or small groups	135	0.06	6.2	0.025		Marine			Cooke, J.G., Weller, D.W., Bradford, A.L., Sychenko, O.A., Burdin, A.M. and Brownell, R.L., Jr. 2013. Population assessment of the Sakhalin gray whale aggregation. Paper SC/65a/BRG27 presented to the International Whaling Commission Scientific Committee. [Available from http://www.iwcoffice.org/ ]	Report (GOV)	http://www.nmfs.noaa.gov/pr/sars/pdf/stocks/pacific/2014/po2014_gray_whale_wnp.pdf										Yes			Wild	Partial
10a	Marine mammal	Cetacean	Gray whale	Eschrichtius robustus	Western North Pacific DPS	Endangered	F	1970	NA	NA	depleted	Appendix I	Sakhalin Island	2006	124	0.043	CV	Individuals	35000	15	80	9	bottom feeders	Solitary or small groups	135	0.06	6.2	0.025		Marine			Cooke, J.G., Weller, D.W., Bradford, A.L., Sychenko, O.A., Burdin, A.M. and Brownell, R.L., Jr. 2013. Population assessment of the Sakhalin gray whale aggregation. Paper SC/65a/BRG27 presented to the International Whaling Commission Scientific Committee. [Available from http://www.iwcoffice.org/ ]	Report (GOV)	http://www.nmfs.noaa.gov/pr/sars/pdf/stocks/pacific/2014/po2014_gray_whale_wnp.pdf										Yes			Wild	Partial
10a	Marine mammal	Cetacean	Gray whale	Eschrichtius robustus	Western North Pacific DPS	Endangered	F	1970	NA	NA	depleted	Appendix I	Sakhalin Island	2007	125	0.043	CV	Individuals	35000	15	80	9	bottom feeders	Solitary or small groups	135	0.06	6.2	0.025		Marine			Cooke, J.G., Weller, D.W., Bradford, A.L., Sychenko, O.A., Burdin, A.M. and Brownell, R.L., Jr. 2013. Population assessment of the Sakhalin gray whale aggregation. Paper SC/65a/BRG27 presented to the International Whaling Commission Scientific Committee. [Available from http://www.iwcoffice.org/ ]	Report (GOV)	http://www.nmfs.noaa.gov/pr/sars/pdf/stocks/pacific/2014/po2014_gray_whale_wnp.pdf										Yes			Wild	Partial
10a	Marine mammal	Cetacean	Gray whale	Eschrichtius robustus	Western North Pacific DPS	Endangered	F	1970	NA	NA	depleted	Appendix I	Sakhalin Island	2008	126	0.043	CV	Individuals	35000	15	80	9	bottom feeders	Solitary or small groups	135	0.06	6.2	0.025		Marine			Cooke, J.G., Weller, D.W., Bradford, A.L., Sychenko, O.A., Burdin, A.M. and Brownell, R.L., Jr. 2013. Population assessment of the Sakhalin gray whale aggregation. Paper SC/65a/BRG27 presented to the International Whaling Commission Scientific Committee. [Available from http://www.iwcoffice.org/ ]	Report (GOV)	http://www.nmfs.noaa.gov/pr/sars/pdf/stocks/pacific/2014/po2014_gray_whale_wnp.pdf										Yes			Wild	Partial
10a	Marine mammal	Cetacean	Gray whale	Eschrichtius robustus	Western North Pacific DPS	Endangered	F	1970	NA	NA	depleted	Appendix I	Sakhalin Island	2009	126	0.043	CV	Individuals	35000	15	80	9	bottom feeders	Solitary or small groups	135	0.06	6.2	0.025		Marine			Cooke, J.G., Weller, D.W., Bradford, A.L., Sychenko, O.A., Burdin, A.M. and Brownell, R.L., Jr. 2013. Population assessment of the Sakhalin gray whale aggregation. Paper SC/65a/BRG27 presented to the International Whaling Commission Scientific Committee. [Available from http://www.iwcoffice.org/ ]	Report (GOV)	http://www.nmfs.noaa.gov/pr/sars/pdf/stocks/pacific/2014/po2014_gray_whale_wnp.pdf										Yes			Wild	Partial
10a	Marine mammal	Cetacean	Gray whale	Eschrichtius robustus	Western North Pacific DPS	Endangered	F	1970	NA	NA	depleted	Appendix I	Sakhalin Island	2010	131	0.043	CV	Individuals	35000	15	80	9	bottom feeders	Solitary or small groups	135	0.06	6.2	0.025		Marine			Cooke, J.G., Weller, D.W., Bradford, A.L., Sychenko, O.A., Burdin, A.M. and Brownell, R.L., Jr. 2013. Population assessment of the Sakhalin gray whale aggregation. Paper SC/65a/BRG27 presented to the International Whaling Commission Scientific Committee. [Available from http://www.iwcoffice.org/ ]	Report (GOV)	http://www.nmfs.noaa.gov/pr/sars/pdf/stocks/pacific/2014/po2014_gray_whale_wnp.pdf										Yes			Wild	Partial
10a	Marine mammal	Cetacean	Gray whale	Eschrichtius robustus	Western North Pacific DPS	Endangered	F	1970	NA	NA	depleted	Appendix I	Sakhalin Island	2011	132	0.043	CV	Individuals	35000	15	80	9	bottom feeders	Solitary or small groups	135	0.06	6.2	0.025		Marine			Cooke, J.G., Weller, D.W., Bradford, A.L., Sychenko, O.A., Burdin, A.M. and Brownell, R.L., Jr. 2013. Population assessment of the Sakhalin gray whale aggregation. Paper SC/65a/BRG27 presented to the International Whaling Commission Scientific Committee. [Available from http://www.iwcoffice.org/ ]	Report (GOV)	http://www.nmfs.noaa.gov/pr/sars/pdf/stocks/pacific/2014/po2014_gray_whale_wnp.pdf										Yes			Wild	Partial
10a	Marine mammal	Cetacean	Gray whale	Eschrichtius robustus	Western North Pacific DPS	Endangered	F	1970	NA	NA	depleted	Appendix I	Sakhalin Island	2012	140	0.043	CV	Individuals	35000	15	80	9	bottom feeders	Solitary or small groups	135	0.06	6.2	0.025		Marine			Cooke, J.G., Weller, D.W., Bradford, A.L., Sychenko, O.A., Burdin, A.M. and Brownell, R.L., Jr. 2013. Population assessment of the Sakhalin gray whale aggregation. Paper SC/65a/BRG27 presented to the International Whaling Commission Scientific Committee. [Available from http://www.iwcoffice.org/ ]	Report (GOV)	http://www.nmfs.noaa.gov/pr/sars/pdf/stocks/pacific/2014/po2014_gray_whale_wnp.pdf										Yes			Wild	Partial
15	Marine mammal	Cetacean	Humpback whale	Megaptera novaeangliae	Mexico	Threatened	US/F	1970	NA	1991	Depleted	Appendix I	Alaska, GoA-EAI	2001	2402			Individuals												Marine			Zerbini, et al. 2006. Abundance, trends and distribution of baleen whales off western Alaska and the central Aleutian Islands. Deep-Sea Res. Part I:1772-1790.	Academic Journal	999	O 1991	O							4				Wild	Partial
15	Marine mammal	Cetacean	Humpback whale	Megaptera novaeangliae	Mexico	Threatened	US/F	1970	NA	1991	Depleted	Appendix I	Alaska, GoA-EAI	2002	2604			Individuals												Marine			Zerbini, et al. 2006. Abundance, trends and distribution of baleen whales off western Alaska and the central Aleutian Islands. Deep-Sea Res. Part I:1772-1790.	Academic Journal	999	O 1991	O							4				Wild	Partial
15	Marine mammal	Cetacean	Humpback whale	Megaptera novaeangliae	Mexico	Threatened	US/F	1970	NA	1991	Depleted	Appendix I	Alaska, GoA-EAI	2003	2945			Individuals												Marine			Zerbini, et al. 2006. Abundance, trends and distribution of baleen whales off western Alaska and the central Aleutian Islands. Deep-Sea Res. Part I:1772-1790.	Academic Journal	999	O 1991	O							4				Wild	Partial
15	Marine mammal	Cetacean	Humpback whale	Megaptera novaeangliae	Mexico	Threatened	US/F	1970	NA	1991	Depleted	Appendix I	Alaska, GoA-EAI	2006	4629			Individuals												Marine			Allen B.M. and R.P. Angliss. 2011. Humpback Whale (Megaptera novaeangliae) Central North Pacific Stock. Alaska Marine Mammal Stock Assessments. NOAA.	Report (GOV)	SPLASH 2004-2006	O 1991	O							4				Wild	Partial
15a	Marine mammal	Cetacean	Humpback whale	Megaptera novaeangliae	Mexico DPS	Threatened	US/F	1970	NA	1991	Depleted	Appendix I	Alaska: SE AK-AK p	1986	393	331 - 455	95% CI	Individuals												Marine			Allen B.M. and R.P. Angliss. 2011. Humpback Whale (Megaptera novaeangliae) Central North Pacific Stock. Alaska Marine Mammal Stock Assessments. NOAA.	Report (GOV)	Straley, 1994	O 1991	O							4				Wild	Partial
15a	Marine mammal	Cetacean	Humpback whale	Megaptera novaeangliae	Mexico DPS	Threatened	US/F	1970	NA	1991	Depleted	Appendix I	Alaska: SE AK-AK p	1992	404	350 - 458	95% CI	Individuals												Marine			Allen B.M. and R.P. Angliss. 2011. Humpback Whale (Megaptera novaeangliae) Central North Pacific Stock. Alaska Marine Mammal Stock Assessments. NOAA.	Report (GOV)	Straley et al. 1995	O 1991	O							4				Wild	Partial
15a	Marine mammal	Cetacean	Humpback whale	Megaptera novaeangliae	Mexico DPS	Threatened	US/F	1970	NA	1991	Depleted	Appendix I	Alaska: SE AK-AK p	2000	961	0.12	CV	Individuals												Marine			Allen B.M. and R.P. Angliss. 2011. Humpback Whale (Megaptera novaeangliae) Central North Pacific Stock. Alaska Marine Mammal Stock Assessments. NOAA.	Report (GOV)	Straley et al. 2009	O 1991	O							4				Wild	Partial
15a	Marine mammal	Cetacean	Humpback whale	Megaptera novaeangliae	Mexico DPS	Threatened	US/F	1970	NA	1991	Depleted	Appendix I	Alaska: SE AK-AK p	2011	1115			Individuals												Marine			Allen B.M. and R.P. Angliss. 2011. Humpback Whale (Megaptera novaeangliae) Central North Pacific Stock. Alaska Marine Mammal Stock Assessments. NOAA.	Report (GOV)	SPLASH	O 1991	O							4				Wild	Partial
13	Marine mammal	Cetacean	Humpback whale	Megaptera novaeangliae	Central America	Threatened	US/F	1970	NA	1991	Depleted	Appendix I	CA/OR/WA	1992	561	0.04	CV	Individuals												Marine			Calambokidis, Barlow, 2004. Abundance of Blue and Humpback Whales in the Eastern North Pacific Estimated by Mark-Recapture Methods. Marine Mammal Science, 20(1): 63-85.	Academic Journal		O 1991	O							4	Yes	Most CA/OR/WA whales from MX DPS	Use CA/OR data instead	Wild	Partial
13	Marine mammal	Cetacean	Humpback whale	Megaptera novaeangliae	Central America	Threatened	US/F	1970	NA	1991	Depleted	Appendix I	CA/OR/WA	1993	570	0.045	CV	Individuals												Marine			Calambokidis, Barlow, 2004. Abundance of Blue and Humpback Whales in the Eastern North Pacific Estimated by Mark-Recapture Methods. Marine Mammal Science, 20(1): 63-85.	Academic Journal		O 1991	O							4	Yes	Most CA/OR/WA whales from MX DPS	Use CA/OR data instead	Wild	Partial
13	Marine mammal	Cetacean	Humpback whale	Megaptera novaeangliae	Central America	Threatened	US/F	1970	NA	1991	Depleted	Appendix I	CA/OR/WA	1994	601	0.1	CV	Individuals												Marine			Calambokidis, Barlow, 2004. Abundance of Blue and Humpback Whales in the Eastern North Pacific Estimated by Mark-Recapture Methods. Marine Mammal Science, 20(1): 63-85.	Academic Journal		O 1991	O							4	Yes	Most CA/OR/WA whales from MX DPS	Use CA/OR data instead	Wild	Partial
13	Marine mammal	Cetacean	Humpback whale	Megaptera novaeangliae	Central America	Threatened	US/F	1970	NA	1991	Depleted	Appendix I	CA/OR/WA	1995	775	0.115	CV	Individuals												Marine			Calambokidis, Barlow, 2004. Abundance of Blue and Humpback Whales in the Eastern North Pacific Estimated by Mark-Recapture Methods. Marine Mammal Science, 20(1): 63-85.	Academic Journal		O 1991	O							4	Yes	Most CA/OR/WA whales from MX DPS	Use CA/OR data instead	Wild	Partial
13	Marine mammal	Cetacean	Humpback whale	Megaptera novaeangliae	Central America	Threatened	US/F	1970	NA	1991	Depleted	Appendix I	CA/OR/WA	1996	777	0.065	CV	Individuals												Marine			Calambokidis, Barlow, 2004. Abundance of Blue and Humpback Whales in the Eastern North Pacific Estimated by Mark-Recapture Methods. Marine Mammal Science, 20(1): 63-85.	Academic Journal		O 1991	O							4	Yes	Most CA/OR/WA whales from MX DPS	Use CA/OR data instead	Wild	Partial
13	Marine mammal	Cetacean	Humpback whale	Megaptera novaeangliae	Central America	Threatened	US/F	1970	NA	1991	Depleted	Appendix I	CA/OR/WA	1997	841	0.06	CV	Individuals												Marine			Calambokidis, Barlow, 2004. Abundance of Blue and Humpback Whales in the Eastern North Pacific Estimated by Mark-Recapture Methods. Marine Mammal Science, 20(1): 63-85.	Academic Journal		O 1991	O							4	Yes	Most CA/OR/WA whales from MX DPS	Use CA/OR data instead	Wild	Partial
13	Marine mammal	Cetacean	Humpback whale	Megaptera novaeangliae	Central America	Threatened	US/F	1970	NA	1991	Depleted	Appendix I	CA/OR/WA	1998	868	0.06	CV	Individuals												Marine			Calambokidis, Barlow, 2004. Abundance of Blue and Humpback Whales in the Eastern North Pacific Estimated by Mark-Recapture Methods. Marine Mammal Science, 20(1): 63-85.	Academic Journal		O 1991	O							4	Yes	Most CA/OR/WA whales from MX DPS	Use CA/OR data instead	Wild	Partial
13	Marine mammal	Cetacean	Humpback whale	Megaptera novaeangliae	Central America	Threatened	US/F	1970	NA	1991	Depleted	Appendix I	CA/OR/WA	1999	905	0.06	CV	Individuals												Marine			NOAA Fisheries. 2000. Humpback Whale (Megaptera novaeangliae) California, Oregonand Washington Stock. Alaska Marine Mammal Stock Assessments. National Oceanic and Atmospheric Administration, Washington, D.C.	Report (GOV)		O 1991	O							4	Yes	Most CA/OR/WA whales from MX DPS	Use CA/OR data instead	Wild	Partial
13	Marine mammal	Cetacean	Humpback whale	Megaptera novaeangliae	Central America	Threatened	US/F	1970	NA	1991	Depleted	Appendix I	CA/OR/WA	2000	1024	0.1	CV	Individuals												Marine			NOAA Fisheries. 2001. Humpback Whale (Megaptera novaeangliae) California, Oregonand Washington Stock. Alaska Marine Mammal Stock Assessments. National Oceanic and Atmospheric Administration, Washington, D.C.	Report (GOV)		O 1991	O							4	Yes	Most CA/OR/WA whales from MX DPS	Use CA/OR data instead	Wild	Partial
13	Marine mammal	Cetacean	Humpback whale	Megaptera novaeangliae	Central America	Threatened	US/F	1970	NA	1991	Depleted	Appendix I	CA/OR/WA	2002	1034	0.11	CV	Individuals												Marine			NOAA Fisheries. 2004. Humpback Whale (Megaptera novaeangliae) California, Oregonand Washington Stock. Alaska Marine Mammal Stock Assessments. National Oceanic and Atmospheric Administration, Washington, D.C.	Report (GOV)		O 1991	O							4	Yes	Most CA/OR/WA whales from MX DPS	Use CA/OR data instead	Wild	Partial
13	Marine mammal	Cetacean	Humpback whale	Megaptera novaeangliae	Central America	Threatened	US/F	1970	NA	1991	Depleted	Appendix I	CA/OR/WA	2003	1391	0.22	CV	Individuals												Marine			NOAA Fisheries. 2005. Humpback Whale (Megaptera novaeangliae) California, Oregonand Washington Stock. Alaska Marine Mammal Stock Assessments. National Oceanic and Atmospheric Administration, Washington, D.C.	Report (GOV)		O 1991	O							4	Yes	Most CA/OR/WA whales from MX DPS	Use CA/OR data instead	Wild	Partial
13	Marine mammal	Cetacean	Humpback whale	Megaptera novaeangliae	Central America	Threatened	US/F	1970	NA	1991	Depleted	Appendix I	CA/OR/WA	2005	1729	0.16	CV	Individuals												Marine			NOAA Fisheries. 2005. Humpback Whale (Megaptera novaeangliae) California, Oregonand Washington Stock. Alaska Marine Mammal Stock Assessments. National Oceanic and Atmospheric Administration, Washington, D.C.	Report (GOV)	Forney 2007	O 1991	O							4	Yes	Most CA/OR/WA whales from MX DPS	Use CA/OR data instead	Wild	Partial
13	Marine mammal	Cetacean	Humpback whale	Megaptera novaeangliae	Central America	Threatened	US/F	1970	NA	1991	Depleted	Appendix I	CA/OR/WA	2008	2043	0.1	CV	Individuals												Marine			NOAA Fisheries. 2010. Humpback Whale (Megaptera novaeangliae) California, Oregonand Washington Stock. Alaska Marine Mammal Stock Assessments. National Oceanic and Atmospheric Administration, Washington, D.C.	Report (GOV)		O 1991	O							4	Yes	Most CA/OR/WA whales from MX DPS	Use CA/OR data instead	Wild	Partial
13a	Marine mammal	Cetacean	Humpback whale	Megaptera novaeangliae	Central America DPS	Threatened	US/F	1970	NA	1991	Depleted	Appendix I	California/Oregon	1985	300			Individuals (Petersen 2yr)												Marine			Calambokidis, J.,E.A. Falcone, T.J. Quinn, A.M. Burdin, P.J. Clapham, J.K.B. Ford, C.M. Gabriele, R. LeDuc, D.K. Mattila, L. Rojas-Bracho, J.M. Straley, B.L. Taylor, J. Urb�n-Ramirez, R.D. Weller, B.H. Witteveen, M. Yamaguchi, A. Bendlin, D. Camacho, K. F	Report (GOV)	Calambokidis, J.,E.A. Falcone, T.J. Quinn, A.M. Burdin, P.J. Clapham, J.K.B. Ford, C.M. Gabriele, R. LeDuc, D.K. Mattila, L. Rojas-Bracho, J.M. Straley, B.L. Taylor, J. Urb�n-Ramirez, R.D. Weller, B.H. Witteveen, M. Yamaguchi, A. Bendlin, D. Camacho, K. F	O 1991	O							4	Yes	Most CA/OR/WA whales from MX DPS	Better than CA/OR/WA dataset	Wild	Partial
13a	Marine mammal	Cetacean	Humpback whale	Megaptera novaeangliae	Central America DPS	Threatened	US/F	1970	NA	1991	Depleted	Appendix I	California/Oregon	1988	488			Individuals (Petersen 2yr)												Marine			Calambokidis, J. and G.H. Steiger. 1995. Population estimates of humpback and blue whales made through photo-identification from 1993 surveys off California. Report to Southwest Fisheries Science Center, National Marine Fisheries Service, La Jolla, Califo	Report (GOV)	Calambokidis, J. and G.H. Steiger. 1995. Population estimates of humpback and blue whales made through photo-identification from 1993 surveys off California. Report to Southwest Fisheries Science Center, National Marine Fisheries Service, La Jolla, Califo	O 1991	O							4	Yes	Most CA/OR/WA whales from MX DPS	Better than CA/OR/WA dataset	Wild	Partial
13a	Marine mammal	Cetacean	Humpback whale	Megaptera novaeangliae	Central America DPS	Threatened	US/F	1970	NA	1991	Depleted	Appendix I	California/Oregon	1991	528			Individuals (Petersen 2yr)												Marine			Calambokidis, J. 2016. Update on the status of humpback and blue whales along the US West Coast including the Gulf of the Farallones from 1986 to 2016. http://www.sfbaynerr.org/wp-content/uploads/2016/07/Calambokidis.pdf	Report (GOV)	Calambokidis, J. 2016. Update on the status of humpback and blue whales along the US West Coast including the Gulf of the Farallones from 1986 to 2016. http://www.sfbaynerr.org/wp-content/uploads/2016/07/Calambokidis.pdf	O 1991	O							4	Yes	Most CA/OR/WA whales from MX DPS	Better than CA/OR/WA dataset	Wild	Partial
13a	Marine mammal	Cetacean	Humpback whale	Megaptera novaeangliae	Central America DPS	Threatened	US/F	1970	NA	1991	Depleted	Appendix I	California/Oregon	1992	569			Individuals (Petersen 2yr)												Marine			Calambokidis, J. 2016. Update on the status of humpback and blue whales along the US West Coast including the Gulf of the Farallones from 1986 to 2016. http://www.sfbaynerr.org/wp-content/uploads/2016/07/Calambokidis.pdf	Report (GOV)	Calambokidis, J. 2016. Update on the status of humpback and blue whales along the US West Coast including the Gulf of the Farallones from 1986 to 2016. http://www.sfbaynerr.org/wp-content/uploads/2016/07/Calambokidis.pdf	O 1991	O							4	Yes	Most CA/OR/WA whales from MX DPS	Better than CA/OR/WA dataset	Wild	Partial
13a	Marine mammal	Cetacean	Humpback whale	Megaptera novaeangliae	Central America DPS	Threatened	US/F	1970	NA	1991	Depleted	Appendix I	California/Oregon	1993	582			Individuals (Petersen 2yr)												Marine			Calambokidis, J. 2016. Update on the status of humpback and blue whales along the US West Coast including the Gulf of the Farallones from 1986 to 2016. http://www.sfbaynerr.org/wp-content/uploads/2016/07/Calambokidis.pdf	Report (GOV)	Calambokidis, J. 2016. Update on the status of humpback and blue whales along the US West Coast including the Gulf of the Farallones from 1986 to 2016. http://www.sfbaynerr.org/wp-content/uploads/2016/07/Calambokidis.pdf	O 1991	O							4	Yes	Most CA/OR/WA whales from MX DPS	Better than CA/OR/WA dataset	Wild	Partial
13a	Marine mammal	Cetacean	Humpback whale	Megaptera novaeangliae	Central America DPS	Threatened	US/F	1970	NA	1991	Depleted	Appendix I	California/Oregon	1994	571			Individuals (Petersen 2yr)												Marine			Calambokidis, J. 2016. Update on the status of humpback and blue whales along the US West Coast including the Gulf of the Farallones from 1986 to 2016. http://www.sfbaynerr.org/wp-content/uploads/2016/07/Calambokidis.pdf	Report (GOV)	Calambokidis, J. 2016. Update on the status of humpback and blue whales along the US West Coast including the Gulf of the Farallones from 1986 to 2016. http://www.sfbaynerr.org/wp-content/uploads/2016/07/Calambokidis.pdf	O 1991	O							4	Yes	Most CA/OR/WA whales from MX DPS	Better than CA/OR/WA dataset	Wild	Partial
13a	Marine mammal	Cetacean	Humpback whale	Megaptera novaeangliae	Central America DPS	Threatened	US/F	1970	NA	1991	Depleted	Appendix I	California/Oregon	1995	793			Individuals (Petersen 2yr)												Marine			Calambokidis, J. 2016. Update on the status of humpback and blue whales along the US West Coast including the Gulf of the Farallones from 1986 to 2016. http://www.sfbaynerr.org/wp-content/uploads/2016/07/Calambokidis.pdf	Report (GOV)	Calambokidis, J. 2016. Update on the status of humpback and blue whales along the US West Coast including the Gulf of the Farallones from 1986 to 2016. http://www.sfbaynerr.org/wp-content/uploads/2016/07/Calambokidis.pdf	O 1991	O							4	Yes	Most CA/OR/WA whales from MX DPS	Better than CA/OR/WA dataset	Wild	Partial
13a	Marine mammal	Cetacean	Humpback whale	Megaptera novaeangliae	Central America DPS	Threatened	US/F	1970	NA	1991	Depleted	Appendix I	California/Oregon	1996	741			Individuals (Petersen 2yr)												Marine			Calambokidis, J. 2016. Update on the status of humpback and blue whales along the US West Coast including the Gulf of the Farallones from 1986 to 2016. http://www.sfbaynerr.org/wp-content/uploads/2016/07/Calambokidis.pdf	Report (GOV)	Calambokidis, J. 2016. Update on the status of humpback and blue whales along the US West Coast including the Gulf of the Farallones from 1986 to 2016. http://www.sfbaynerr.org/wp-content/uploads/2016/07/Calambokidis.pdf	O 1991	O							4	Yes	Most CA/OR/WA whales from MX DPS	Better than CA/OR/WA dataset	Wild	Partial
13a	Marine mammal	Cetacean	Humpback whale	Megaptera novaeangliae	Central America DPS	Threatened	US/F	1970	NA	1991	Depleted	Appendix I	California/Oregon	1997	834			Individuals (Petersen 2yr)												Marine			Calambokidis, J. 2016. Update on the status of humpback and blue whales along the US West Coast including the Gulf of the Farallones from 1986 to 2016. http://www.sfbaynerr.org/wp-content/uploads/2016/07/Calambokidis.pdf	Report (GOV)	Calambokidis, J. 2016. Update on the status of humpback and blue whales along the US West Coast including the Gulf of the Farallones from 1986 to 2016. http://www.sfbaynerr.org/wp-content/uploads/2016/07/Calambokidis.pdf	O 1991	O							4	Yes	Most CA/OR/WA whales from MX DPS	Better than CA/OR/WA dataset	Wild	Partial
13a	Marine mammal	Cetacean	Humpback whale	Megaptera novaeangliae	Central America DPS	Threatened	US/F	1970	NA	1991	Depleted	Appendix I	California/Oregon	1998	858			Individuals (Petersen 2yr)												Marine			Calambokidis, J. 2016. Update on the status of humpback and blue whales along the US West Coast including the Gulf of the Farallones from 1986 to 2016. http://www.sfbaynerr.org/wp-content/uploads/2016/07/Calambokidis.pdf	Report (GOV)	Calambokidis, J. 2016. Update on the status of humpback and blue whales along the US West Coast including the Gulf of the Farallones from 1986 to 2016. http://www.sfbaynerr.org/wp-content/uploads/2016/07/Calambokidis.pdf	O 1991	O							4	Yes	Most CA/OR/WA whales from MX DPS	Better than CA/OR/WA dataset	Wild	Partial
13a	Marine mammal	Cetacean	Humpback whale	Megaptera novaeangliae	Central America DPS	Threatened	US/F	1970	NA	1991	Depleted	Appendix I	California/Oregon	1999	980			Individuals (Petersen 2yr)												Marine			Calambokidis, J. 2016. Update on the status of humpback and blue whales along the US West Coast including the Gulf of the Farallones from 1986 to 2016. http://www.sfbaynerr.org/wp-content/uploads/2016/07/Calambokidis.pdf	Report (GOV)	Calambokidis, J. 2016. Update on the status of humpback and blue whales along the US West Coast including the Gulf of the Farallones from 1986 to 2016. http://www.sfbaynerr.org/wp-content/uploads/2016/07/Calambokidis.pdf	O 1991	O							4	Yes	Most CA/OR/WA whales from MX DPS	Better than CA/OR/WA dataset	Wild	Partial
13a	Marine mammal	Cetacean	Humpback whale	Megaptera novaeangliae	Central America DPS	Threatened	US/F	1970	NA	1991	Depleted	Appendix I	California/Oregon	2000	682			Individuals (Petersen 2yr)												Marine			Calambokidis, J. 2016. Update on the status of humpback and blue whales along the US West Coast including the Gulf of the Farallones from 1986 to 2016. http://www.sfbaynerr.org/wp-content/uploads/2016/07/Calambokidis.pdf	Report (GOV)	Calambokidis, J. 2016. Update on the status of humpback and blue whales along the US West Coast including the Gulf of the Farallones from 1986 to 2016. http://www.sfbaynerr.org/wp-content/uploads/2016/07/Calambokidis.pdf	O 1991	O							4	Yes	Most CA/OR/WA whales from MX DPS	Better than CA/OR/WA dataset	Wild	Partial
13a	Marine mammal	Cetacean	Humpback whale	Megaptera novaeangliae	Central America DPS	Threatened	US/F	1970	NA	1991	Depleted	Appendix I	California/Oregon	2001	733			Individuals (Petersen 2yr)												Marine			Calambokidis, J. 2016. Update on the status of humpback and blue whales along the US West Coast including the Gulf of the Farallones from 1986 to 2016. http://www.sfbaynerr.org/wp-content/uploads/2016/07/Calambokidis.pdf	Report (GOV)	Calambokidis, J. 2016. Update on the status of humpback and blue whales along the US West Coast including the Gulf of the Farallones from 1986 to 2016. http://www.sfbaynerr.org/wp-content/uploads/2016/07/Calambokidis.pdf	O 1991	O							4	Yes	Most CA/OR/WA whales from MX DPS	Better than CA/OR/WA dataset	Wild	Partial
13a	Marine mammal	Cetacean	Humpback whale	Megaptera novaeangliae	Central America DPS	Threatened	US/F	1970	NA	1991	Depleted	Appendix I	California/Oregon	2002	965			Individuals (Petersen 2yr)												Marine			Calambokidis, J. 2016. Update on the status of humpback and blue whales along the US West Coast including the Gulf of the Farallones from 1986 to 2016. http://www.sfbaynerr.org/wp-content/uploads/2016/07/Calambokidis.pdf	Report (GOV)	Calambokidis, J. 2016. Update on the status of humpback and blue whales along the US West Coast including the Gulf of the Farallones from 1986 to 2016. http://www.sfbaynerr.org/wp-content/uploads/2016/07/Calambokidis.pdf	O 1991	O							4	Yes	Most CA/OR/WA whales from MX DPS	Better than CA/OR/WA dataset	Wild	Partial
13a	Marine mammal	Cetacean	Humpback whale	Megaptera novaeangliae	Central America DPS	Threatened	US/F	1970	NA	1991	Depleted	Appendix I	California/Oregon	2003	1307			Individuals (Petersen 2yr)												Marine			Calambokidis, J. 2016. Update on the status of humpback and blue whales along the US West Coast including the Gulf of the Farallones from 1986 to 2016. http://www.sfbaynerr.org/wp-content/uploads/2016/07/Calambokidis.pdf	Report (GOV)	Calambokidis, J. 2016. Update on the status of humpback and blue whales along the US West Coast including the Gulf of the Farallones from 1986 to 2016. http://www.sfbaynerr.org/wp-content/uploads/2016/07/Calambokidis.pdf	O 1991	O							4	Yes	Most CA/OR/WA whales from MX DPS	Better than CA/OR/WA dataset	Wild	Partial
13a	Marine mammal	Cetacean	Humpback whale	Megaptera novaeangliae	Central America DPS	Threatened	US/F	1970	NA	1991	Depleted	Appendix I	California/Oregon	2004	1334			Individuals (Petersen 2yr)												Marine			Calambokidis, J. 2016. Update on the status of humpback and blue whales along the US West Coast including the Gulf of the Farallones from 1986 to 2016. http://www.sfbaynerr.org/wp-content/uploads/2016/07/Calambokidis.pdf	Report (GOV)	Calambokidis, J. 2016. Update on the status of humpback and blue whales along the US West Coast including the Gulf of the Farallones from 1986 to 2016. http://www.sfbaynerr.org/wp-content/uploads/2016/07/Calambokidis.pdf	O 1991	O							4	Yes	Most CA/OR/WA whales from MX DPS	Better than CA/OR/WA dataset	Wild	Partial
13a	Marine mammal	Cetacean	Humpback whale	Megaptera novaeangliae	Central America DPS	Threatened	US/F	1970	NA	1991	Depleted	Appendix I	California/Oregon	2005	1560			Individuals (Petersen 2yr)												Marine			Calambokidis, J. 2016. Update on the status of humpback and blue whales along the US West Coast including the Gulf of the Farallones from 1986 to 2016. http://www.sfbaynerr.org/wp-content/uploads/2016/07/Calambokidis.pdf	Report (GOV)	Calambokidis, J. 2016. Update on the status of humpback and blue whales along the US West Coast including the Gulf of the Farallones from 1986 to 2016. http://www.sfbaynerr.org/wp-content/uploads/2016/07/Calambokidis.pdf	O 1991	O							4	Yes	Most CA/OR/WA whales from MX DPS	Better than CA/OR/WA dataset	Wild	Partial
13a	Marine mammal	Cetacean	Humpback whale	Megaptera novaeangliae	Central America DPS	Threatened	US/F	1970	NA	1991	Depleted	Appendix I	California/Oregon	2006	1171			Individuals (Petersen 2yr)												Marine			Calambokidis, J. 2016. Update on the status of humpback and blue whales along the US West Coast including the Gulf of the Farallones from 1986 to 2016. http://www.sfbaynerr.org/wp-content/uploads/2016/07/Calambokidis.pdf	Report (GOV)	Calambokidis, J. 2016. Update on the status of humpback and blue whales along the US West Coast including the Gulf of the Farallones from 1986 to 2016. http://www.sfbaynerr.org/wp-content/uploads/2016/07/Calambokidis.pdf	O 1991	O							4	Yes	Most CA/OR/WA whales from MX DPS	Better than CA/OR/WA dataset	Wild	Partial
13a	Marine mammal	Cetacean	Humpback whale	Megaptera novaeangliae	Central America DPS	Threatened	US/F	1970	NA	1991	Depleted	Appendix I	California/Oregon	2007	1540			Individuals (Petersen 2yr)												Marine			Calambokidis, J. 2016. Update on the status of humpback and blue whales along the US West Coast including the Gulf of the Farallones from 1986 to 2016. http://www.sfbaynerr.org/wp-content/uploads/2016/07/Calambokidis.pdf	Report (GOV)	Calambokidis, J. 2016. Update on the status of humpback and blue whales along the US West Coast including the Gulf of the Farallones from 1986 to 2016. http://www.sfbaynerr.org/wp-content/uploads/2016/07/Calambokidis.pdf	O 1991	O							4	Yes	Most CA/OR/WA whales from MX DPS	Better than CA/OR/WA dataset	Wild	Partial
13a	Marine mammal	Cetacean	Humpback whale	Megaptera novaeangliae	Central America DPS	Threatened	US/F	1970	NA	1991	Depleted	Appendix I	California/Oregon	2008	2059			Individuals (Petersen 2yr)												Marine			Calambokidis, J. 2016. Update on the status of humpback and blue whales along the US West Coast including the Gulf of the Farallones from 1986 to 2016. http://www.sfbaynerr.org/wp-content/uploads/2016/07/Calambokidis.pdf	Report (GOV)	Calambokidis, J. 2016. Update on the status of humpback and blue whales along the US West Coast including the Gulf of the Farallones from 1986 to 2016. http://www.sfbaynerr.org/wp-content/uploads/2016/07/Calambokidis.pdf	O 1991	O							4	Yes	Most CA/OR/WA whales from MX DPS	Better than CA/OR/WA dataset	Wild	Partial
13a	Marine mammal	Cetacean	Humpback whale	Megaptera novaeangliae	Central America DPS	Threatened	US/F	1970	NA	1991	Depleted	Appendix I	California/Oregon	2009	1477			Individuals (Petersen 2yr)												Marine			Calambokidis, J. 2016. Update on the status of humpback and blue whales along the US West Coast including the Gulf of the Farallones from 1986 to 2016. http://www.sfbaynerr.org/wp-content/uploads/2016/07/Calambokidis.pdf	Report (GOV)	Calambokidis, J. 2016. Update on the status of humpback and blue whales along the US West Coast including the Gulf of the Farallones from 1986 to 2016. http://www.sfbaynerr.org/wp-content/uploads/2016/07/Calambokidis.pdf	O 1991	O							4	Yes	Most CA/OR/WA whales from MX DPS	Better than CA/OR/WA dataset	Wild	Partial
13a	Marine mammal	Cetacean	Humpback whale	Megaptera novaeangliae	Central America DPS	Threatened	US/F	1970	NA	1991	Depleted	Appendix I	California/Oregon	2010	1370			Individuals (Petersen 2yr)												Marine			Calambokidis, J. 2016. Update on the status of humpback and blue whales along the US West Coast including the Gulf of the Farallones from 1986 to 2016. http://www.sfbaynerr.org/wp-content/uploads/2016/07/Calambokidis.pdf	Report (GOV)	Calambokidis, J. 2016. Update on the status of humpback and blue whales along the US West Coast including the Gulf of the Farallones from 1986 to 2016. http://www.sfbaynerr.org/wp-content/uploads/2016/07/Calambokidis.pdf	O 1991	O							4	Yes	Most CA/OR/WA whales from MX DPS	Better than CA/OR/WA dataset	Wild	Partial
13a	Marine mammal	Cetacean	Humpback whale	Megaptera novaeangliae	Central America DPS	Threatened	US/F	1970	NA	1991	Depleted	Appendix I	California/Oregon	2011	1149			Individuals (Petersen 2yr)												Marine			Calambokidis, J. 2016. Update on the status of humpback and blue whales along the US West Coast including the Gulf of the Farallones from 1986 to 2016. http://www.sfbaynerr.org/wp-content/uploads/2016/07/Calambokidis.pdf	Report (GOV)	Calambokidis, J. 2016. Update on the status of humpback and blue whales along the US West Coast including the Gulf of the Farallones from 1986 to 2016. http://www.sfbaynerr.org/wp-content/uploads/2016/07/Calambokidis.pdf	O 1991	O							4	Yes	Most CA/OR/WA whales from MX DPS	Better than CA/OR/WA dataset	Wild	Partial
13a	Marine mammal	Cetacean	Humpback whale	Megaptera novaeangliae	Central America DPS	Threatened	US/F	1970	NA	1991	Depleted	Appendix I	California/Oregon	2012	1498			Individuals (Petersen 2yr)												Marine			Calambokidis, J. 2016. Update on the status of humpback and blue whales along the US West Coast including the Gulf of the Farallones from 1986 to 2016. http://www.sfbaynerr.org/wp-content/uploads/2016/07/Calambokidis.pdf	Report (GOV)	Calambokidis, J. 2016. Update on the status of humpback and blue whales along the US West Coast including the Gulf of the Farallones from 1986 to 2016. http://www.sfbaynerr.org/wp-content/uploads/2016/07/Calambokidis.pdf	O 1991	O							4	Yes	Most CA/OR/WA whales from MX DPS	Better than CA/OR/WA dataset	Wild	Partial
13a	Marine mammal	Cetacean	Humpback whale	Megaptera novaeangliae	Central America DPS	Threatened	US/F	1970	NA	1991	Depleted	Appendix I	California/Oregon	2013	1781			Individuals (Petersen 2yr)												Marine			Calambokidis, J. 2016. Update on the status of humpback and blue whales along the US West Coast including the Gulf of the Farallones from 1986 to 2016. http://www.sfbaynerr.org/wp-content/uploads/2016/07/Calambokidis.pdf	Report (GOV)	Calambokidis, J. 2016. Update on the status of humpback and blue whales along the US West Coast including the Gulf of the Farallones from 1986 to 2016. http://www.sfbaynerr.org/wp-content/uploads/2016/07/Calambokidis.pdf	O 1991	O							4	Yes	Most CA/OR/WA whales from MX DPS	Better than CA/OR/WA dataset	Wild	Partial
13a	Marine mammal	Cetacean	Humpback whale	Megaptera novaeangliae	Central America DPS	Threatened	US/F	1970	NA	1991	Depleted	Appendix I	California/Oregon	2014	1403			Individuals (Petersen 2yr)												Marine			Calambokidis, J. 2016. Update on the status of humpback and blue whales along the US West Coast including the Gulf of the Farallones from 1986 to 2016. http://www.sfbaynerr.org/wp-content/uploads/2016/07/Calambokidis.pdf	Report (GOV)	Calambokidis, J. 2016. Update on the status of humpback and blue whales along the US West Coast including the Gulf of the Farallones from 1986 to 2016. http://www.sfbaynerr.org/wp-content/uploads/2016/07/Calambokidis.pdf	O 1991	O							4	Yes	Most CA/OR/WA whales from MX DPS	Better than CA/OR/WA dataset	Wild	Partial
14a	Marine mammal	Cetacean	Humpback whale	Megaptera novaeangliae	Hawaii DPS	Delisted	US	1970	NA	1991	Depleted	Appendix I	Hawaii	1979	800			Individuals												Marine			Darling, J.D. and H. Morowitz. 1986. Census of "Hawaiian" humpback whales (Megaptera novaeangliae) by individual identification. Canadian Journal of Zoology 64:105-111. https://www.researchgate.net/publication/238003973_Census_of_Hawaiian_humpback_whales_	Academic Journal		O 1991	O							1	Yes	DPS winters/breeds in HI	Entire breeding ground, long time	Wild	Partial
14a	Marine mammal	Cetacean	Humpback whale	Megaptera novaeangliae	Hawaii DPS	Delisted	US	1970	NA	1991	Depleted	Appendix I	Hawaii	1980	900			Individuals												Marine			Darling, J.D. and H. Morowitz. 1986. Census of "Hawaiian" humpback whales (Megaptera novaeangliae) by individual identification. Canadian Journal of Zoology 64:105-111. https://www.researchgate.net/publication/238003973_Census_of_Hawaiian_humpback_whales_	Academic Journal		O 1991	O							1	Yes	DPS winters/breeds in HI	Entire breeding ground, long time	Wild	Partial
14a	Marine mammal	Cetacean	Humpback whale	Megaptera novaeangliae	Hawaii DPS	Delisted	US	1970	NA	1991	Depleted	Appendix I	Hawaii	1981	1100			Individuals												Marine			Darling, J.D. and H. Morowitz. 1986. Census of "Hawaiian" humpback whales (Megaptera novaeangliae) by individual identification. Canadian Journal of Zoology 64:105-111. https://www.researchgate.net/publication/238003973_Census_of_Hawaiian_humpback_whales_	Academic Journal		O 1991	O							1	Yes	DPS winters/breeds in HI	Entire breeding ground, long time	Wild	Partial
14a	Marine mammal	Cetacean	Humpback whale	Megaptera novaeangliae	Hawaii DPS	Delisted	US	1970	NA	1991	Depleted	Appendix I	Hawaii	1983	1407	1113 - 1703	95% CI	Individuals												Marine			Allen B.M. and R.P. Angliss. 2011. Humpback Whale (Megaptera novaeangliae) Central North Pacific Stock. Alaska Marine Mammal Stock Assessments. NOAA.	Report (GOV)	Baker and Herman 1987	O 1991	O							1	Yes	DPS winters/breeds in HI	Entire breeding ground, long time	Wild	Partial
14a	Marine mammal	Cetacean	Humpback whale	Megaptera novaeangliae	Hawaii DPS	Delisted	US	1970	NA	1991	Depleted	Appendix I	Hawaii	1993	2754	2044 - 3468	95% CI	Individuals												Marine			Allen B.M. and R.P. Angliss. 2011. Humpback Whale (Megaptera novaeangliae) Central North Pacific Stock. Alaska Marine Mammal Stock Assessments. NOAA.	Report (GOV)	Mobley et al. 1998	O 1991	O							1	Yes	DPS winters/breeds in HI	Entire breeding ground, long time	Wild	Partial
14a	Marine mammal	Cetacean	Humpback whale	Megaptera novaeangliae	Hawaii DPS	Delisted	US	1970	NA	1991	Depleted	Appendix I	Hawaii	1995	3776	2925 - 4627	95% CI	Individuals												Marine			Allen B.M. and R.P. Angliss. 2011. Humpback Whale (Megaptera novaeangliae) Central North Pacific Stock. Alaska Marine Mammal Stock Assessments. NOAA.	Report (GOV)	Mobley et al. 1999	O 1991	O							1	Yes	DPS winters/breeds in HI	Entire breeding ground, long time	Wild	Partial
14a	Marine mammal	Cetacean	Humpback whale	Megaptera novaeangliae	Hawaii DPS	Delisted	US	1970	NA	1991	Depleted	Appendix I	Hawaii	1998	4358	3261 - 5454	95% CI	Individuals												Marine			Allen B.M. and R.P. Angliss. 2011. Humpback Whale (Megaptera novaeangliae) Central North Pacific Stock. Alaska Marine Mammal Stock Assessments. NOAA.	Report (GOV)	Mobley et al. 2000	O 1991	O							1	Yes	DPS winters/breeds in HI	Entire breeding ground, long time	Wild	Partial
14a	Marine mammal	Cetacean	Humpback whale	Megaptera novaeangliae	Hawaii DPS	Delisted	US	1970	NA	1991	Depleted	Appendix I	Hawaii	2000	4491	3146 - 5836	95% CI	Individuals												Marine			Allen B.M. and R.P. Angliss. 2011. Humpback Whale (Megaptera novaeangliae) Central North Pacific Stock. Alaska Marine Mammal Stock Assessments. NOAA.	Report (GOV)	Mobley et al. 2001	O 1991	O							1	Yes	DPS winters/breeds in HI	Entire breeding ground, long time	Wild	Partial
14a	Marine mammal	Cetacean	Humpback whale	Megaptera novaeangliae	Hawaii DPS	Delisted	US	1970	NA	1991	Depleted	Appendix I	Hawaii	2005	10103			Individuals												Marine			Calambokidis, J.,E.A. Falcone, T.J. Quinn, A.M. Burdin, P.J. Clapham, J.K.B. Ford, C.M. Gabriele, R. LeDuc, D.K. Mattila, L. Rojas-Bracho, J.M. Straley, B.L. Taylor, J. Urb�n-Ramirez, R.D. Weller, B.H. Witteveen, M. Yamaguchi, A. Bendlin, D. Camacho, K. F	Report (GOV)		O 1991	O							1	Yes	DPS winters/breeds in HI	Entire breeding ground, long time	Wild	Partial
16a	Marine mammal	Cetacean	Humpback whale	Megaptera novaeangliae	West Indies DPS	Delisted	US/F	1970	NA	1991	Depleted	Appendix I	West Indies	1979	7260	Average of two estimates		Estimated individuals												Marine			Stevick P.T., J. Allen, P.J. Clapham, N. Friday, S.K. Katona, F. Larsen, J. Lien, D.K. Mattila, P.J. Palsboll, J. Sigurjonsson, T.D. Smith, N. Oien and P.S. Hammond. 2003. North Atlantic humpback whale abundance and rate of increase four decades after pro	Academic Journal		O 1991	O							1	Yes	Vast majority of DPS breeds in West Indies	Entire breeding ground, long time	Wild	Entire
16a	Marine mammal	Cetacean	Humpback whale	Megaptera novaeangliae	West Indies DPS	Delisted	US/F	1970	NA	1991	Depleted	Appendix I	West Indies	1980	8179	Average of two estimates		Estimated individuals												Marine			Stevick P.T., J. Allen, P.J. Clapham, N. Friday, S.K. Katona, F. Larsen, J. Lien, D.K. Mattila, P.J. Palsboll, J. Sigurjonsson, T.D. Smith, N. Oien and P.S. Hammond. 2003. North Atlantic humpback whale abundance and rate of increase four decades after pro	Academic Journal		O 1991	O							1	Yes	Vast majority of DPS breeds in West Indies	Entire breeding ground, long time	Wild	Entire
16a	Marine mammal	Cetacean	Humpback whale	Megaptera novaeangliae	West Indies DPS	Delisted	US/F	1970	NA	1991	Depleted	Appendix I	West Indies	1981	7677	Average of two estimates		Estimated individuals												Marine			Stevick P.T., J. Allen, P.J. Clapham, N. Friday, S.K. Katona, F. Larsen, J. Lien, D.K. Mattila, P.J. Palsboll, J. Sigurjonsson, T.D. Smith, N. Oien and P.S. Hammond. 2003. North Atlantic humpback whale abundance and rate of increase four decades after pro	Academic Journal		O 1991	O							1	Yes	Vast majority of DPS breeds in West Indies	Entire breeding ground, long time	Wild	Entire
16a	Marine mammal	Cetacean	Humpback whale	Megaptera novaeangliae	West Indies DPS	Delisted	US/F	1970	NA	1991	Depleted	Appendix I	West Indies	1982	9280	Average of two estimates		Estimated individuals												Marine			Stevick P.T., J. Allen, P.J. Clapham, N. Friday, S.K. Katona, F. Larsen, J. Lien, D.K. Mattila, P.J. Palsboll, J. Sigurjonsson, T.D. Smith, N. Oien and P.S. Hammond. 2003. North Atlantic humpback whale abundance and rate of increase four decades after pro	Academic Journal		O 1991	O							1	Yes	Vast majority of DPS breeds in West Indies	Entire breeding ground, long time	Wild	Entire
16a	Marine mammal	Cetacean	Humpback whale	Megaptera novaeangliae	West Indies DPS	Delisted	US/F	1970	NA	1991	Depleted	Appendix I	West Indies	1983	7334	Average of two estimates		Estimated individuals												Marine			Stevick P.T., J. Allen, P.J. Clapham, N. Friday, S.K. Katona, F. Larsen, J. Lien, D.K. Mattila, P.J. Palsboll, J. Sigurjonsson, T.D. Smith, N. Oien and P.S. Hammond. 2003. North Atlantic humpback whale abundance and rate of increase four decades after pro	Academic Journal		O 1991	O							1	Yes	Vast majority of DPS breeds in West Indies	Entire breeding ground, long time	Wild	Entire
16a	Marine mammal	Cetacean	Humpback whale	Megaptera novaeangliae	West Indies DPS	Delisted	US/F	1970	NA	1991	Depleted	Appendix I	West Indies	1984	8255	Average of two estimates		Estimated individuals												Marine			Stevick P.T., J. Allen, P.J. Clapham, N. Friday, S.K. Katona, F. Larsen, J. Lien, D.K. Mattila, P.J. Palsboll, J. Sigurjonsson, T.D. Smith, N. Oien and P.S. Hammond. 2003. North Atlantic humpback whale abundance and rate of increase four decades after pro	Academic Journal		O 1991	O							1	Yes	Vast majority of DPS breeds in West Indies	Entire breeding ground, long time	Wild	Entire
16a	Marine mammal	Cetacean	Humpback whale	Megaptera novaeangliae	West Indies DPS	Delisted	US/F	1970	NA	1991	Depleted	Appendix I	West Indies	1985	10129	Average of two estimates		Estimated individuals												Marine			Stevick P.T., J. Allen, P.J. Clapham, N. Friday, S.K. Katona, F. Larsen, J. Lien, D.K. Mattila, P.J. Palsboll, J. Sigurjonsson, T.D. Smith, N. Oien and P.S. Hammond. 2003. North Atlantic humpback whale abundance and rate of increase four decades after pro	Academic Journal		O 1991	O							1	Yes	Vast majority of DPS breeds in West Indies	Entire breeding ground, long time	Wild	Entire
16a	Marine mammal	Cetacean	Humpback whale	Megaptera novaeangliae	West Indies DPS	Delisted	US/F	1970	NA	1991	Depleted	Appendix I	West Indies	1986	9643	Average of two estimates		Estimated individuals												Marine			Stevick P.T., J. Allen, P.J. Clapham, N. Friday, S.K. Katona, F. Larsen, J. Lien, D.K. Mattila, P.J. Palsboll, J. Sigurjonsson, T.D. Smith, N. Oien and P.S. Hammond. 2003. North Atlantic humpback whale abundance and rate of increase four decades after pro	Academic Journal		O 1991	O							1	Yes	Vast majority of DPS breeds in West Indies	Entire breeding ground, long time	Wild	Entire
16a	Marine mammal	Cetacean	Humpback whale	Megaptera novaeangliae	West Indies DPS	Delisted	US/F	1970	NA	1991	Depleted	Appendix I	West Indies	1987	9690	Average of two estimates		Estimated individuals												Marine			Stevick P.T., J. Allen, P.J. Clapham, N. Friday, S.K. Katona, F. Larsen, J. Lien, D.K. Mattila, P.J. Palsboll, J. Sigurjonsson, T.D. Smith, N. Oien and P.S. Hammond. 2003. North Atlantic humpback whale abundance and rate of increase four decades after pro	Academic Journal		O 1991	O							1	Yes	Vast majority of DPS breeds in West Indies	Entire breeding ground, long time	Wild	Entire
16a	Marine mammal	Cetacean	Humpback whale	Megaptera novaeangliae	West Indies DPS	Delisted	US/F	1970	NA	1991	Depleted	Appendix I	West Indies	1988	11863	Average of two estimates		Estimated individuals												Marine			Stevick P.T., J. Allen, P.J. Clapham, N. Friday, S.K. Katona, F. Larsen, J. Lien, D.K. Mattila, P.J. Palsboll, J. Sigurjonsson, T.D. Smith, N. Oien and P.S. Hammond. 2003. North Atlantic humpback whale abundance and rate of increase four decades after pro	Academic Journal		O 1991	O							1	Yes	Vast majority of DPS breeds in West Indies	Entire breeding ground, long time	Wild	Entire
16a	Marine mammal	Cetacean	Humpback whale	Megaptera novaeangliae	West Indies DPS	Delisted	US/F	1970	NA	1991	Depleted	Appendix I	West Indies	1989	9500	Average of two estimates		Estimated individuals												Marine			Stevick P.T., J. Allen, P.J. Clapham, N. Friday, S.K. Katona, F. Larsen, J. Lien, D.K. Mattila, P.J. Palsboll, J. Sigurjonsson, T.D. Smith, N. Oien and P.S. Hammond. 2003. North Atlantic humpback whale abundance and rate of increase four decades after pro	Academic Journal		O 1991	O							1	Yes	Vast majority of DPS breeds in West Indies	Entire breeding ground, long time	Wild	Entire
16a	Marine mammal	Cetacean	Humpback whale	Megaptera novaeangliae	West Indies DPS	Delisted	US/F	1970	NA	1991	Depleted	Appendix I	West Indies	1990	8500	Average of two estimates		Estimated individuals												Marine			Stevick P.T., J. Allen, P.J. Clapham, N. Friday, S.K. Katona, F. Larsen, J. Lien, D.K. Mattila, P.J. Palsboll, J. Sigurjonsson, T.D. Smith, N. Oien and P.S. Hammond. 2003. North Atlantic humpback whale abundance and rate of increase four decades after pro	Academic Journal		O 1991	O							1	Yes	Vast majority of DPS breeds in West Indies	Entire breeding ground, long time	Wild	Entire
16a	Marine mammal	Cetacean	Humpback whale	Megaptera novaeangliae	West Indies DPS	Delisted	US/F	1970	NA	1991	Depleted	Appendix I	West Indies	1992	10752	Average of two estimates		Estimated individuals												Marine			Stevick P.T., J. Allen, P.J. Clapham, N. Friday, S.K. Katona, F. Larsen, J. Lien, D.K. Mattila, P.J. Palsboll, J. Sigurjonsson, T.D. Smith, N. Oien and P.S. Hammond. 2003. North Atlantic humpback whale abundance and rate of increase four decades after pro	Academic Journal		O 1991	O							1	Yes	Vast majority of DPS breeds in West Indies	Entire breeding ground, long time	Wild	Entire
16a	Marine mammal	Cetacean	Humpback whale	Megaptera novaeangliae	West Indies DPS	Delisted	US/F	1970	NA	1991	Depleted	Appendix I	West Indies	2005	12312	8688 - 15954	95% CI	Estimated individuals												Marine			National Marine Fisheries Service. 2015. Identification of 14 Distinct Population Segments of the Humpback Whale (Megaptera novaeangliae). April 21, 2015 (76 FR 22304). http://www.gpo.gov/fdsys/pkg/FR-2015-04-21/pdf/2015-09010.pdf	Report (GOV)		O 1991	O							1	Yes	Vast majority of DPS breeds in West Indies	Entire breeding ground, long time	Wild	Entire
11	Marine mammal	Cetacean	Humpback whale	Megaptera novaeangliae	Arabian Sea	Endangered	F	1970	NA	NA	Depleted	Appendix I																					assessment of the Sakhalin gray whale aggregation. Paper SC/65a/BRG27 presented to the International
12	Marine mammal	Cetacean	Humpback whale	Megaptera novaeangliae	Cape Verde/Northwest Africa	Endangered	F	1970	NA	NA	Depleted	Appendix I																					Whaling Commission Scientific Committee. [Available from
17	Marine mammal	Cetacean	Humpback whale	Megaptera novaeangliae	Western North Pacific	Endangered	US/F	1970	NA	1991	Depleted	Appendix I																		Marine																		Wild
18a	Marine mammal	Cetacean	Southern resident killer whale	Orcinus orca	Southern Resident DPS	Endangered	US	2005	2006	2008	depleted	Appendix II	West coast	1976	71			Individuals	8750	9.25	75		salmon, fish	highly social		0.14				Marine			Matkin, C. O, M. J. Moore, and F.M.D. Gulland. 2017. Review of Recent Research on Southern Resident Killer Whales (SRKW) to Detect Evidence of Poor Body Condition in the Population. Independent Science Panel Report to the SeaDoc Society. 3 pp. + Appendices. DOI 10.1575/1912/8803	Report														Wild	Partial
18a	Marine mammal	Cetacean	Southern resident killer whale	Orcinus orca	Southern Resident DPS	Endangered	US	2005	2006	2008	depleted	Appendix II	West coast	1977	80			Individuals	8750	9.25	75		salmon, fish	highly social		0.14				Marine			Matkin, C. O, M. J. Moore, and F.M.D. Gulland. 2017. Review of Recent Research on Southern Resident Killer Whales (SRKW) to Detect Evidence of Poor Body Condition in the Population. Independent Science Panel Report to the SeaDoc Society. 3 pp. + Appendices. DOI 10.1575/1912/8803	Report														Wild	Partial
18a	Marine mammal	Cetacean	Southern resident killer whale	Orcinus orca	Southern Resident DPS	Endangered	US	2005	2006	2008	depleted	Appendix II	West coast	1978	80			Individuals	8750	9.25	75		salmon, fish	highly social		0.14				Marine			Matkin, C. O, M. J. Moore, and F.M.D. Gulland. 2017. Review of Recent Research on Southern Resident Killer Whales (SRKW) to Detect Evidence of Poor Body Condition in the Population. Independent Science Panel Report to the SeaDoc Society. 3 pp. + Appendices. DOI 10.1575/1912/8803	Report														Wild	Partial
18a	Marine mammal	Cetacean	Southern resident killer whale	Orcinus orca	Southern Resident DPS	Endangered	US	2005	2006	2008	depleted	Appendix II	West coast	1979	82			Individuals	8750	9.25	75		salmon, fish	highly social		0.14				Marine			Matkin, C. O, M. J. Moore, and F.M.D. Gulland. 2017. Review of Recent Research on Southern Resident Killer Whales (SRKW) to Detect Evidence of Poor Body Condition in the Population. Independent Science Panel Report to the SeaDoc Society. 3 pp. + Appendices. DOI 10.1575/1912/8803	Report														Wild	Partial
18a	Marine mammal	Cetacean	Southern resident killer whale	Orcinus orca	Southern Resident DPS	Endangered	US	2005	2006	2008	depleted	Appendix II	West coast	1980	84			Individuals	8750	9.25	75		salmon, fish	highly social		0.14				Marine			Matkin, C. O, M. J. Moore, and F.M.D. Gulland. 2017. Review of Recent Research on Southern Resident Killer Whales (SRKW) to Detect Evidence of Poor Body Condition in the Population. Independent Science Panel Report to the SeaDoc Society. 3 pp. + Appendices. DOI 10.1575/1912/8803	Report														Wild	Partial
18a	Marine mammal	Cetacean	Southern resident killer whale	Orcinus orca	Southern Resident DPS	Endangered	US	2005	2006	2008	depleted	Appendix II	West coast	1981	82			Individuals	8750	9.25	75		salmon, fish	highly social		0.14				Marine			Matkin, C. O, M. J. Moore, and F.M.D. Gulland. 2017. Review of Recent Research on Southern Resident Killer Whales (SRKW) to Detect Evidence of Poor Body Condition in the Population. Independent Science Panel Report to the SeaDoc Society. 3 pp. + Appendices. DOI 10.1575/1912/8803	Report														Wild	Partial
18a	Marine mammal	Cetacean	Southern resident killer whale	Orcinus orca	Southern Resident DPS	Endangered	US	2005	2006	2008	depleted	Appendix II	West coast	1982	79			Individuals	8750	9.25	75		salmon, fish	highly social		0.14				Marine			Matkin, C. O, M. J. Moore, and F.M.D. Gulland. 2017. Review of Recent Research on Southern Resident Killer Whales (SRKW) to Detect Evidence of Poor Body Condition in the Population. Independent Science Panel Report to the SeaDoc Society. 3 pp. + Appendices. DOI 10.1575/1912/8803	Report														Wild	Partial
18a	Marine mammal	Cetacean	Southern resident killer whale	Orcinus orca	Southern Resident DPS	Endangered	US	2005	2006	2008	depleted	Appendix II	West coast	1983	76			Individuals	8750	9.25	75		salmon, fish	highly social		0.14				Marine			Matkin, C. O, M. J. Moore, and F.M.D. Gulland. 2017. Review of Recent Research on Southern Resident Killer Whales (SRKW) to Detect Evidence of Poor Body Condition in the Population. Independent Science Panel Report to the SeaDoc Society. 3 pp. + Appendices. DOI 10.1575/1912/8803	Report														Wild	Partial
18a	Marine mammal	Cetacean	Southern resident killer whale	Orcinus orca	Southern Resident DPS	Endangered	US	2005	2006	2008	depleted	Appendix II	West coast	1984	74			Individuals	8750	9.25	75		salmon, fish	highly social		0.14				Marine			Matkin, C. O, M. J. Moore, and F.M.D. Gulland. 2017. Review of Recent Research on Southern Resident Killer Whales (SRKW) to Detect Evidence of Poor Body Condition in the Population. Independent Science Panel Report to the SeaDoc Society. 3 pp. + Appendices. DOI 10.1575/1912/8803	Report														Wild	Partial
18a	Marine mammal	Cetacean	Southern resident killer whale	Orcinus orca	Southern Resident DPS	Endangered	US	2005	2006	2008	depleted	Appendix II	West coast	1985	77			Individuals	8750	9.25	75		salmon, fish	highly social		0.14				Marine			Matkin, C. O, M. J. Moore, and F.M.D. Gulland. 2017. Review of Recent Research on Southern Resident Killer Whales (SRKW) to Detect Evidence of Poor Body Condition in the Population. Independent Science Panel Report to the SeaDoc Society. 3 pp. + Appendices. DOI 10.1575/1912/8803	Report														Wild	Partial
18a	Marine mammal	Cetacean	Southern resident killer whale	Orcinus orca	Southern Resident DPS	Endangered	US	2005	2006	2008	depleted	Appendix II	West coast	1986	81			Individuals	8750	9.25	75		salmon, fish	highly social		0.14				Marine			Matkin, C. O, M. J. Moore, and F.M.D. Gulland. 2017. Review of Recent Research on Southern Resident Killer Whales (SRKW) to Detect Evidence of Poor Body Condition in the Population. Independent Science Panel Report to the SeaDoc Society. 3 pp. + Appendices. DOI 10.1575/1912/8803	Report														Wild	Partial
18a	Marine mammal	Cetacean	Southern resident killer whale	Orcinus orca	Southern Resident DPS	Endangered	US	2005	2006	2008	depleted	Appendix II	West coast	1987	84			Individuals	8750	9.25	75		salmon, fish	highly social		0.14				Marine			Matkin, C. O, M. J. Moore, and F.M.D. Gulland. 2017. Review of Recent Research on Southern Resident Killer Whales (SRKW) to Detect Evidence of Poor Body Condition in the Population. Independent Science Panel Report to the SeaDoc Society. 3 pp. + Appendices. DOI 10.1575/1912/8803	Report														Wild	Partial
18a	Marine mammal	Cetacean	Southern resident killer whale	Orcinus orca	Southern Resident DPS	Endangered	US	2005	2006	2008	depleted	Appendix II	West coast	1988	85			Individuals	8750	9.25	75		salmon, fish	highly social		0.14				Marine			Matkin, C. O, M. J. Moore, and F.M.D. Gulland. 2017. Review of Recent Research on Southern Resident Killer Whales (SRKW) to Detect Evidence of Poor Body Condition in the Population. Independent Science Panel Report to the SeaDoc Society. 3 pp. + Appendices. DOI 10.1575/1912/8803	Report														Wild	Partial
18a	Marine mammal	Cetacean	Southern resident killer whale	Orcinus orca	Southern Resident DPS	Endangered	US	2005	2006	2008	depleted	Appendix II	West coast	1989	85			Individuals	8750	9.25	75		salmon, fish	highly social		0.14				Marine			Matkin, C. O, M. J. Moore, and F.M.D. Gulland. 2017. Review of Recent Research on Southern Resident Killer Whales (SRKW) to Detect Evidence of Poor Body Condition in the Population. Independent Science Panel Report to the SeaDoc Society. 3 pp. + Appendices. DOI 10.1575/1912/8803	Report														Wild	Partial
18a	Marine mammal	Cetacean	Southern resident killer whale	Orcinus orca	Southern Resident DPS	Endangered	US	2005	2006	2008	depleted	Appendix II	West coast	1990	88			Individuals	8750	9.25	75		salmon, fish	highly social		0.14				Marine			Matkin, C. O, M. J. Moore, and F.M.D. Gulland. 2017. Review of Recent Research on Southern Resident Killer Whales (SRKW) to Detect Evidence of Poor Body Condition in the Population. Independent Science Panel Report to the SeaDoc Society. 3 pp. + Appendices. DOI 10.1575/1912/8803	Report														Wild	Partial
18a	Marine mammal	Cetacean	Southern resident killer whale	Orcinus orca	Southern Resident DPS	Endangered	US	2005	2006	2008	depleted	Appendix II	West coast	1991	92			Individuals	8750	9.25	75		salmon, fish	highly social		0.14				Marine			Matkin, C. O, M. J. Moore, and F.M.D. Gulland. 2017. Review of Recent Research on Southern Resident Killer Whales (SRKW) to Detect Evidence of Poor Body Condition in the Population. Independent Science Panel Report to the SeaDoc Society. 3 pp. + Appendices. DOI 10.1575/1912/8803	Report														Wild	Partial
18a	Marine mammal	Cetacean	Southern resident killer whale	Orcinus orca	Southern Resident DPS	Endangered	US	2005	2006	2008	depleted	Appendix II	West coast	1992	91			Individuals	8750	9.25	75		salmon, fish	highly social		0.14				Marine			Matkin, C. O, M. J. Moore, and F.M.D. Gulland. 2017. Review of Recent Research on Southern Resident Killer Whales (SRKW) to Detect Evidence of Poor Body Condition in the Population. Independent Science Panel Report to the SeaDoc Society. 3 pp. + Appendices. DOI 10.1575/1912/8803	Report														Wild	Partial
18a	Marine mammal	Cetacean	Southern resident killer whale	Orcinus orca	Southern Resident DPS	Endangered	US	2005	2006	2008	depleted	Appendix II	West coast	1993	97			Individuals	8750	9.25	75		salmon, fish	highly social		0.14				Marine			Matkin, C. O, M. J. Moore, and F.M.D. Gulland. 2017. Review of Recent Research on Southern Resident Killer Whales (SRKW) to Detect Evidence of Poor Body Condition in the Population. Independent Science Panel Report to the SeaDoc Society. 3 pp. + Appendices. DOI 10.1575/1912/8803	Report														Wild	Partial
18a	Marine mammal	Cetacean	Southern resident killer whale	Orcinus orca	Southern Resident DPS	Endangered	US	2005	2006	2008	depleted	Appendix II	West coast	1994	96			Individuals	8750	9.25	75		salmon, fish	highly social		0.14				Marine			Matkin, C. O, M. J. Moore, and F.M.D. Gulland. 2017. Review of Recent Research on Southern Resident Killer Whales (SRKW) to Detect Evidence of Poor Body Condition in the Population. Independent Science Panel Report to the SeaDoc Society. 3 pp. + Appendices. DOI 10.1575/1912/8803	Report														Wild	Partial
18a	Marine mammal	Cetacean	Southern resident killer whale	Orcinus orca	Southern Resident DPS	Endangered	US	2005	2006	2008	depleted	Appendix II	West coast	1995	98			Individuals	8750	9.25	75		salmon, fish	highly social		0.14				Marine			Matkin, C. O, M. J. Moore, and F.M.D. Gulland. 2017. Review of Recent Research on Southern Resident Killer Whales (SRKW) to Detect Evidence of Poor Body Condition in the Population. Independent Science Panel Report to the SeaDoc Society. 3 pp. + Appendices. DOI 10.1575/1912/8803	Report														Wild	Partial
18a	Marine mammal	Cetacean	Southern resident killer whale	Orcinus orca	Southern Resident DPS	Endangered	US	2005	2006	2008	depleted	Appendix II	West coast	1996	97			Individuals	8750	9.25	75		salmon, fish	highly social		0.14				Marine			Matkin, C. O, M. J. Moore, and F.M.D. Gulland. 2017. Review of Recent Research on Southern Resident Killer Whales (SRKW) to Detect Evidence of Poor Body Condition in the Population. Independent Science Panel Report to the SeaDoc Society. 3 pp. + Appendices. DOI 10.1575/1912/8803	Report														Wild	Partial
18a	Marine mammal	Cetacean	Southern resident killer whale	Orcinus orca	Southern Resident DPS	Endangered	US	2005	2006	2008	depleted	Appendix II	West coast	1997	92			Individuals	8750	9.25	75		salmon, fish	highly social		0.14				Marine			Matkin, C. O, M. J. Moore, and F.M.D. Gulland. 2017. Review of Recent Research on Southern Resident Killer Whales (SRKW) to Detect Evidence of Poor Body Condition in the Population. Independent Science Panel Report to the SeaDoc Society. 3 pp. + Appendices. DOI 10.1575/1912/8803	Report														Wild	Partial
18a	Marine mammal	Cetacean	Southern resident killer whale	Orcinus orca	Southern Resident DPS	Endangered	US	2005	2006	2008	depleted	Appendix II	West coast	1998	89			Individuals	8750	9.25	75		salmon, fish	highly social		0.14				Marine			Matkin, C. O, M. J. Moore, and F.M.D. Gulland. 2017. Review of Recent Research on Southern Resident Killer Whales (SRKW) to Detect Evidence of Poor Body Condition in the Population. Independent Science Panel Report to the SeaDoc Society. 3 pp. + Appendices. DOI 10.1575/1912/8803	Report														Wild	Partial
18a	Marine mammal	Cetacean	Southern resident killer whale	Orcinus orca	Southern Resident DPS	Endangered	US	2005	2006	2008	depleted	Appendix II	West coast	1999	85			Individuals	8750	9.25	75		salmon, fish	highly social		0.14				Marine			Matkin, C. O, M. J. Moore, and F.M.D. Gulland. 2017. Review of Recent Research on Southern Resident Killer Whales (SRKW) to Detect Evidence of Poor Body Condition in the Population. Independent Science Panel Report to the SeaDoc Society. 3 pp. + Appendices. DOI 10.1575/1912/8803	Report														Wild	Partial
18a	Marine mammal	Cetacean	Southern resident killer whale	Orcinus orca	Southern Resident DPS	Endangered	US	2005	2006	2008	depleted	Appendix II	West coast	2000	82			Individuals	8750	9.25	75		salmon, fish	highly social		0.14				Marine			Matkin, C. O, M. J. Moore, and F.M.D. Gulland. 2017. Review of Recent Research on Southern Resident Killer Whales (SRKW) to Detect Evidence of Poor Body Condition in the Population. Independent Science Panel Report to the SeaDoc Society. 3 pp. + Appendices. DOI 10.1575/1912/8803	Report														Wild	Partial
18a	Marine mammal	Cetacean	Southern resident killer whale	Orcinus orca	Southern Resident DPS	Endangered	US	2005	2006	2008	depleted	Appendix II	West coast	2001	78			Individuals	8750	9.25	75		salmon, fish	highly social		0.14				Marine			Matkin, C. O, M. J. Moore, and F.M.D. Gulland. 2017. Review of Recent Research on Southern Resident Killer Whales (SRKW) to Detect Evidence of Poor Body Condition in the Population. Independent Science Panel Report to the SeaDoc Society. 3 pp. + Appendices. DOI 10.1575/1912/8803	Report														Wild	Partial
18a	Marine mammal	Cetacean	Southern resident killer whale	Orcinus orca	Southern Resident DPS	Endangered	US	2005	2006	2008	depleted	Appendix II	West coast	2002	79			Individuals	8750	9.25	75		salmon, fish	highly social		0.14				Marine			Matkin, C. O, M. J. Moore, and F.M.D. Gulland. 2017. Review of Recent Research on Southern Resident Killer Whales (SRKW) to Detect Evidence of Poor Body Condition in the Population. Independent Science Panel Report to the SeaDoc Society. 3 pp. + Appendices. DOI 10.1575/1912/8803	Report														Wild	Partial
18a	Marine mammal	Cetacean	Southern resident killer whale	Orcinus orca	Southern Resident DPS	Endangered	US	2005	2006	2008	depleted	Appendix II	West coast	2003	82			Individuals	8750	9.25	75		salmon, fish	highly social		0.14				Marine			Matkin, C. O, M. J. Moore, and F.M.D. Gulland. 2017. Review of Recent Research on Southern Resident Killer Whales (SRKW) to Detect Evidence of Poor Body Condition in the Population. Independent Science Panel Report to the SeaDoc Society. 3 pp. + Appendices. DOI 10.1575/1912/8803	Report														Wild	Partial
18a	Marine mammal	Cetacean	Southern resident killer whale	Orcinus orca	Southern Resident DPS	Endangered	US	2005	2006	2008	depleted	Appendix II	West coast	2004	83			Individuals	8750	9.25	75		salmon, fish	highly social		0.14				Marine			Matkin, C. O, M. J. Moore, and F.M.D. Gulland. 2017. Review of Recent Research on Southern Resident Killer Whales (SRKW) to Detect Evidence of Poor Body Condition in the Population. Independent Science Panel Report to the SeaDoc Society. 3 pp. + Appendices. DOI 10.1575/1912/8803	Report														Wild	Partial
18a	Marine mammal	Cetacean	Southern resident killer whale	Orcinus orca	Southern Resident DPS	Endangered	US	2005	2006	2008	depleted	Appendix II	West coast	2005	88			Individuals	8750	9.25	75		salmon, fish	highly social		0.14				Marine			Matkin, C. O, M. J. Moore, and F.M.D. Gulland. 2017. Review of Recent Research on Southern Resident Killer Whales (SRKW) to Detect Evidence of Poor Body Condition in the Population. Independent Science Panel Report to the SeaDoc Society. 3 pp. + Appendices. DOI 10.1575/1912/8803	Report														Wild	Partial
18a	Marine mammal	Cetacean	Southern resident killer whale	Orcinus orca	Southern Resident DPS	Endangered	US	2005	2006	2008	depleted	Appendix II	West coast	2006	89			Individuals	8750	9.25	75		salmon, fish	highly social		0.14				Marine			Matkin, C. O, M. J. Moore, and F.M.D. Gulland. 2017. Review of Recent Research on Southern Resident Killer Whales (SRKW) to Detect Evidence of Poor Body Condition in the Population. Independent Science Panel Report to the SeaDoc Society. 3 pp. + Appendices. DOI 10.1575/1912/8803	Report														Wild	Partial
18a	Marine mammal	Cetacean	Southern resident killer whale	Orcinus orca	Southern Resident DPS	Endangered	US	2005	2006	2008	depleted	Appendix II	West coast	2007	86			Individuals	8750	9.25	75		salmon, fish	highly social		0.14				Marine			Matkin, C. O, M. J. Moore, and F.M.D. Gulland. 2017. Review of Recent Research on Southern Resident Killer Whales (SRKW) to Detect Evidence of Poor Body Condition in the Population. Independent Science Panel Report to the SeaDoc Society. 3 pp. + Appendices. DOI 10.1575/1912/8803	Report														Wild	Partial
18a	Marine mammal	Cetacean	Southern resident killer whale	Orcinus orca	Southern Resident DPS	Endangered	US	2005	2006	2008	depleted	Appendix II	West coast	2008	85			Individuals	8750	9.25	75		salmon, fish	highly social		0.14				Marine			Matkin, C. O, M. J. Moore, and F.M.D. Gulland. 2017. Review of Recent Research on Southern Resident Killer Whales (SRKW) to Detect Evidence of Poor Body Condition in the Population. Independent Science Panel Report to the SeaDoc Society. 3 pp. + Appendices. DOI 10.1575/1912/8803	Report														Wild	Partial
18a	Marine mammal	Cetacean	Southern resident killer whale	Orcinus orca	Southern Resident DPS	Endangered	US	2005	2006	2008	depleted	Appendix II	West coast	2009	85			Individuals	8750	9.25	75		salmon, fish	highly social		0.14				Marine			Matkin, C. O, M. J. Moore, and F.M.D. Gulland. 2017. Review of Recent Research on Southern Resident Killer Whales (SRKW) to Detect Evidence of Poor Body Condition in the Population. Independent Science Panel Report to the SeaDoc Society. 3 pp. + Appendices. DOI 10.1575/1912/8803	Report														Wild	Partial
18a	Marine mammal	Cetacean	Southern resident killer whale	Orcinus orca	Southern Resident DPS	Endangered	US	2005	2006	2008	depleted	Appendix II	West coast	2010	86			Individuals	8750	9.25	75		salmon, fish	highly social		0.14				Marine			Matkin, C. O, M. J. Moore, and F.M.D. Gulland. 2017. Review of Recent Research on Southern Resident Killer Whales (SRKW) to Detect Evidence of Poor Body Condition in the Population. Independent Science Panel Report to the SeaDoc Society. 3 pp. + Appendices. DOI 10.1575/1912/8803	Report														Wild	Partial
18a	Marine mammal	Cetacean	Southern resident killer whale	Orcinus orca	Southern Resident DPS	Endangered	US	2005	2006	2008	depleted	Appendix II	West coast	2011	87			Individuals	8750	9.25	75		salmon, fish	highly social		0.14				Marine			Matkin, C. O, M. J. Moore, and F.M.D. Gulland. 2017. Review of Recent Research on Southern Resident Killer Whales (SRKW) to Detect Evidence of Poor Body Condition in the Population. Independent Science Panel Report to the SeaDoc Society. 3 pp. + Appendices. DOI 10.1575/1912/8803	Report														Wild	Partial
18a	Marine mammal	Cetacean	Southern resident killer whale	Orcinus orca	Southern Resident DPS	Endangered	US	2005	2006	2008	depleted	Appendix II	West coast	2012	84			Individuals	8750	9.25	75		salmon, fish	highly social		0.14				Marine			Matkin, C. O, M. J. Moore, and F.M.D. Gulland. 2017. Review of Recent Research on Southern Resident Killer Whales (SRKW) to Detect Evidence of Poor Body Condition in the Population. Independent Science Panel Report to the SeaDoc Society. 3 pp. + Appendices. DOI 10.1575/1912/8803	Report														Wild	Partial
18a	Marine mammal	Cetacean	Southern resident killer whale	Orcinus orca	Southern Resident DPS	Endangered	US	2005	2006	2008	depleted	Appendix II	West coast	2013	82			Individuals	8750	9.25	75		salmon, fish	highly social		0.14				Marine			Matkin, C. O, M. J. Moore, and F.M.D. Gulland. 2017. Review of Recent Research on Southern Resident Killer Whales (SRKW) to Detect Evidence of Poor Body Condition in the Population. Independent Science Panel Report to the SeaDoc Society. 3 pp. + Appendices. DOI 10.1575/1912/8803	Report														Wild	Partial
18a	Marine mammal	Cetacean	Southern resident killer whale	Orcinus orca	Southern Resident DPS	Endangered	US	2005	2006	2008	depleted	Appendix II	West coast	2014	78			Individuals	8750	9.25	75		salmon, fish	highly social		0.14				Marine			Matkin, C. O, M. J. Moore, and F.M.D. Gulland. 2017. Review of Recent Research on Southern Resident Killer Whales (SRKW) to Detect Evidence of Poor Body Condition in the Population. Independent Science Panel Report to the SeaDoc Society. 3 pp. + Appendices. DOI 10.1575/1912/8803	Report														Wild	Partial
18a	Marine mammal	Cetacean	Southern resident killer whale	Orcinus orca	Southern Resident DPS	Endangered	US	2005	2006	2008	depleted	Appendix II	West coast	2015	81			Individuals	8750	9.25	75		salmon, fish	highly social		0.14				Marine			Matkin, C. O, M. J. Moore, and F.M.D. Gulland. 2017. Review of Recent Research on Southern Resident Killer Whales (SRKW) to Detect Evidence of Poor Body Condition in the Population. Independent Science Panel Report to the SeaDoc Society. 3 pp. + Appendices. DOI 10.1575/1912/8803	Report														Wild	Partial
18a	Marine mammal	Cetacean	Southern resident killer whale	Orcinus orca	Southern Resident DPS	Endangered	US	2005	2006	2008	depleted	Appendix II	West coast	2016	83			Individuals	8750	9.25	75		salmon, fish	highly social		0.14				Marine			Matkin, C. O, M. J. Moore, and F.M.D. Gulland. 2017. Review of Recent Research on Southern Resident Killer Whales (SRKW) to Detect Evidence of Poor Body Condition in the Population. Independent Science Panel Report to the SeaDoc Society. 3 pp. + Appendices. DOI 10.1575/1912/8803	Report														Wild	Partial
18a	Marine mammal	Cetacean	Southern resident killer whale	Orcinus orca	Southern Resident DPS	Endangered	US	2005	2006	2008	depleted	Appendix II	West coast	2017	76			Individuals	8750	9.25	75		salmon, fish	highly social		0.14				Marine			Matkin, C. O, M. J. Moore, and F.M.D. Gulland. 2017. Review of Recent Research on Southern Resident Killer Whales (SRKW) to Detect Evidence of Poor Body Condition in the Population. Independent Science Panel Report to the SeaDoc Society. 3 pp. + Appendices. DOI 10.1575/1912/8803	Report														Wild	Partial
19	Marine mammal	Cetacean	North Atlantic right whale	Eubalaena glacialis	North Atlantic	Endangered	US/F	1970	1994	2005	depleted	Appendix I	Rangewide	1650	4000	?there were at least a few thousand whales present in the mid-1600s.?		Minimum live individuals	71700	15	70	10	zooplankton							Marine			NOAA Fisheries. 2014. Stock Assessement: North Atlantic Right Whale (Eubalaena glacialis): Western Atlantic Stock. April 2014 version. http://www.nmfs.noaa.gov/pr/sars/2013/ao2013_rightwhale-west-atl.pdf	Report (GOV)	Reeves et al. (2007)	O 1991, R1 2001, R2 2004, R3 2005	R3	Proposal Designation 5/19/1993, Final Designation 6/3/1994, may be warranted 10/6/2010, Proposal Designation 2/20/2015, final designation 1/27/2016	3800000	27-Jan-16	25224960	final designation 1/27/2016		3	Yes	Used by NMFS, expressly supercedes Caswell growth models	Used by NMFS, expressly supercedes Caswell growth models	Wild	Entire
19	Marine mammal	Cetacean	North Atlantic right whale	Eubalaena glacialis	North Atlantic	Endangered	US/F	1970	1994	2005	depleted	Appendix I	Rangewide	1935	100	"may have numbered fewer than 100 individuals"		Minimum live individuals	71700	15	70	10	zooplankton							Marine			NOAA Fisheries. 2014. Stock Assessement: North Atlantic Right Whale (Eubalaena glacialis): Western Atlantic Stock. April 2014 version. http://www.nmfs.noaa.gov/pr/sars/2013/ao2013_rightwhale-west-atl.pdf	Report (GOV)	Reeves et al. (2007)	O 1991, R1 2001, R2 2004, R3 2005	R3	Proposal Designation 5/19/1993, Final Designation 6/3/1994, may be warranted 10/6/2010, Proposal Designation 2/20/2015, final designation 1/27/2016	3800000	27-Jan-16	25224960	final designation 1/27/2016		3	Yes	Used by NMFS, expressly supercedes Caswell growth models	Used by NMFS, expressly supercedes Caswell growth models	Wild	Entire
19	Marine mammal	Cetacean	North Atlantic right whale	Eubalaena glacialis	North Atlantic	Endangered	US/F	1970	1994	2005	depleted	Appendix I	Range-wide	1980	1.031	999		Annual growth rate, Growth model 1	71700	15	70	10	zooplankton							Marine			Caswell, H., S. Brault and M. Fujiwara 1999. Declining survival probability threatens the North Atlantic right whale. Proc. Natl. Acad. Sci. USA 96: 3308-3313.	Academic Journal		O 1991, R1 2001, R2 2004, R3 2005	R3	Proposal Designation 5/19/1993, Final Designation 6/3/1994, may be warranted 10/6/2010, Proposal Designation 2/20/2015, final designation 1/27/2016	3800000	27-Jan-16	25224960	final designation 1/27/2016		3	No	outdated growth model	outdated growth model	Wild	Entire
19	Marine mammal	Cetacean	North Atlantic right whale	Eubalaena glacialis	North Atlantic	Endangered	US/F	1970	1994	2005	depleted	Appendix I	Range-wide	1980	1.052	999		Annual growth rate, Growth model 2	71700	15	70	10	zooplankton							Marine			Caswell, H., S. Brault and M. Fujiwara 1999. Declining survival probability threatens the North Atlantic right whale. Proc. Natl. Acad. Sci. USA 96: 3308-3313.	Academic Journal		O 1991, R1 2001, R2 2004, R3 2005	R3	Proposal Designation 5/19/1993, Final Designation 6/3/1994, may be warranted 10/6/2010, Proposal Designation 2/20/2015, final designation 1/27/2016	3800000	27-Jan-16	25224960	final designation 1/27/2016		3	No	outdated growth model	outdated growth model	Wild	Entire
19	Marine mammal	Cetacean	North Atlantic right whale	Eubalaena glacialis	North Atlantic	Endangered	US/F	1970	1994	2005	depleted	Appendix I	Range-wide	1981	1.028	999		Annual growth rate, Growth model 1	71700	15	70	10	zooplankton							Marine			Caswell, H., S. Brault and M. Fujiwara 1999. Declining survival probability threatens the North Atlantic right whale. Proc. Natl. Acad. Sci. USA 96: 3308-3313.	Academic Journal		O 1991, R1 2001, R2 2004, R3 2005	R3	Proposal Designation 5/19/1993, Final Designation 6/3/1994, may be warranted 10/6/2010, Proposal Designation 2/20/2015, final designation 1/27/2016	3800000	27-Jan-16	25224960	final designation 1/27/2016		3	No	outdated growth model	outdated growth model	Wild	Entire
19	Marine mammal	Cetacean	North Atlantic right whale	Eubalaena glacialis	North Atlantic	Endangered	US/F	1970	1994	2005	depleted	Appendix I	Range-wide	1981	1.0465	999		Annual growth rate, Growth model 2	71700	15	70	10	zooplankton							Marine			Caswell, H., S. Brault and M. Fujiwara 1999. Declining survival probability threatens the North Atlantic right whale. Proc. Natl. Acad. Sci. USA 96: 3308-3313.	Academic Journal		O 1991, R1 2001, R2 2004, R3 2005	R3	Proposal Designation 5/19/1993, Final Designation 6/3/1994, may be warranted 10/6/2010, Proposal Designation 2/20/2015, final designation 1/27/2016	3800000	27-Jan-16	25224960	final designation 1/27/2016		3	No	outdated growth model	outdated growth model	Wild	Entire
19	Marine mammal	Cetacean	North Atlantic right whale	Eubalaena glacialis	North Atlantic	Endangered	US/F	1970	1994	2005	depleted	Appendix I	Range-wide	1982	1.025	999		Annual growth rate, Growth model 1	71700	15	70	10	zooplankton							Marine			Caswell, H., S. Brault and M. Fujiwara 1999. Declining survival probability threatens the North Atlantic right whale. Proc. Natl. Acad. Sci. USA 96: 3308-3313.	Academic Journal		O 1991, R1 2001, R2 2004, R3 2005	R3	Proposal Designation 5/19/1993, Final Designation 6/3/1994, may be warranted 10/6/2010, Proposal Designation 2/20/2015, final designation 1/27/2016	3800000	27-Jan-16	25224960	final designation 1/27/2016		3	No	outdated growth model	outdated growth model	Wild	Entire
19	Marine mammal	Cetacean	North Atlantic right whale	Eubalaena glacialis	North Atlantic	Endangered	US/F	1970	1994	2005	depleted	Appendix I	Range-wide	1982	1.043	999		Annual growth rate, Growth model 2	71700	15	70	10	zooplankton							Marine			Caswell, H., S. Brault and M. Fujiwara 1999. Declining survival probability threatens the North Atlantic right whale. Proc. Natl. Acad. Sci. USA 96: 3308-3313.	Academic Journal		O 1991, R1 2001, R2 2004, R3 2005	R3	Proposal Designation 5/19/1993, Final Designation 6/3/1994, may be warranted 10/6/2010, Proposal Designation 2/20/2015, final designation 1/27/2016	3800000	27-Jan-16	25224960	final designation 1/27/2016		3	No	outdated growth model	outdated growth model	Wild	Entire
19	Marine mammal	Cetacean	North Atlantic right whale	Eubalaena glacialis	North Atlantic	Endangered	US/F	1970	1994	2005	depleted	Appendix I	Range-wide	1983	1.021	999		Annual growth rate, Growth model 1	71700	15	70	10	zooplankton							Marine			Caswell, H., S. Brault and M. Fujiwara 1999. Declining survival probability threatens the North Atlantic right whale. Proc. Natl. Acad. Sci. USA 96: 3308-3313.	Academic Journal		O 1991, R1 2001, R2 2004, R3 2005	R3	Proposal Designation 5/19/1993, Final Designation 6/3/1994, may be warranted 10/6/2010, Proposal Designation 2/20/2015, final designation 1/27/2016	3800000	27-Jan-16	25224960	final designation 1/27/2016		3	No	outdated growth model	outdated growth model	Wild	Entire
19	Marine mammal	Cetacean	North Atlantic right whale	Eubalaena glacialis	North Atlantic	Endangered	US/F	1970	1994	2005	depleted	Appendix I	Range-wide	1983	1.039	999		Annual growth rate, Growth model 2	71700	15	70	10	zooplankton							Marine			Caswell, H., S. Brault and M. Fujiwara 1999. Declining survival probability threatens the North Atlantic right whale. Proc. Natl. Acad. Sci. USA 96: 3308-3313.	Academic Journal		O 1991, R1 2001, R2 2004, R3 2005	R3	Proposal Designation 5/19/1993, Final Designation 6/3/1994, may be warranted 10/6/2010, Proposal Designation 2/20/2015, final designation 1/27/2016	3800000	27-Jan-16	25224960	final designation 1/27/2016		3	No	outdated growth model	outdated growth model	Wild	Entire
19	Marine mammal	Cetacean	North Atlantic right whale	Eubalaena glacialis	North Atlantic	Endangered	US/F	1970	1994	2005	depleted	Appendix I	Range-wide	1984	1.018	999		Annual growth rate, Growth model 1	71700	15	70	10	zooplankton							Marine			Caswell, H., S. Brault and M. Fujiwara 1999. Declining survival probability threatens the North Atlantic right whale. Proc. Natl. Acad. Sci. USA 96: 3308-3313.	Academic Journal		O 1991, R1 2001, R2 2004, R3 2005	R3	Proposal Designation 5/19/1993, Final Designation 6/3/1994, may be warranted 10/6/2010, Proposal Designation 2/20/2015, final designation 1/27/2016	3800000	27-Jan-16	25224960	final designation 1/27/2016		3	No	outdated growth model	outdated growth model	Wild	Entire
19	Marine mammal	Cetacean	North Atlantic right whale	Eubalaena glacialis	North Atlantic	Endangered	US/F	1970	1994	2005	depleted	Appendix I	Range-wide	1984	1.0342	999		Annual growth rate, Growth model 2	71700	15	70	10	zooplankton							Marine			Caswell, H., S. Brault and M. Fujiwara 1999. Declining survival probability threatens the North Atlantic right whale. Proc. Natl. Acad. Sci. USA 96: 3308-3313.	Academic Journal		O 1991, R1 2001, R2 2004, R3 2005	R3	Proposal Designation 5/19/1993, Final Designation 6/3/1994, may be warranted 10/6/2010, Proposal Designation 2/20/2015, final designation 1/27/2016	3800000	27-Jan-16	25224960	final designation 1/27/2016		3	No	outdated growth model	outdated growth model	Wild	Entire
19	Marine mammal	Cetacean	North Atlantic right whale	Eubalaena glacialis	North Atlantic	Endangered	US/F	1970	1994	2005	depleted	Appendix I	Range-wide	1985	1.015	999		Annual growth rate, Growth model 1	71700	15	70	10	zooplankton							Marine			Caswell, H., S. Brault and M. Fujiwara 1999. Declining survival probability threatens the North Atlantic right whale. Proc. Natl. Acad. Sci. USA 96: 3308-3313.	Academic Journal		O 1991, R1 2001, R2 2004, R3 2005	R3	Proposal Designation 5/19/1993, Final Designation 6/3/1994, may be warranted 10/6/2010, Proposal Designation 2/20/2015, final designation 1/27/2016	3800000	27-Jan-16	25224960	final designation 1/27/2016		3	No	outdated growth model	outdated growth model	Wild	Entire
19	Marine mammal	Cetacean	North Atlantic right whale	Eubalaena glacialis	North Atlantic	Endangered	US/F	1970	1994	2005	depleted	Appendix I	Range-wide	1985	1.03	999		Annual growth rate, Growth model 2	71700	15	70	10	zooplankton							Marine			Caswell, H., S. Brault and M. Fujiwara 1999. Declining survival probability threatens the North Atlantic right whale. Proc. Natl. Acad. Sci. USA 96: 3308-3313.	Academic Journal		O 1991, R1 2001, R2 2004, R3 2005	R3	Proposal Designation 5/19/1993, Final Designation 6/3/1994, may be warranted 10/6/2010, Proposal Designation 2/20/2015, final designation 1/27/2016	3800000	27-Jan-16	25224960	final designation 1/27/2016		3	No	outdated growth model	outdated growth model	Wild	Entire
19	Marine mammal	Cetacean	North Atlantic right whale	Eubalaena glacialis	North Atlantic	Endangered	US/F	1970	1994	2005	depleted	Appendix I	Range-wide	1986	1.011	999		Annual growth rate, Growth model 1	71700	15	70	10	zooplankton							Marine			Caswell, H., S. Brault and M. Fujiwara 1999. Declining survival probability threatens the North Atlantic right whale. Proc. Natl. Acad. Sci. USA 96: 3308-3313.	Academic Journal		O 1991, R1 2001, R2 2004, R3 2005	R3	Proposal Designation 5/19/1993, Final Designation 6/3/1994, may be warranted 10/6/2010, Proposal Designation 2/20/2015, final designation 1/27/2016	3800000	27-Jan-16	25224960	final designation 1/27/2016		3	No	outdated growth model	outdated growth model	Wild	Entire
19	Marine mammal	Cetacean	North Atlantic right whale	Eubalaena glacialis	North Atlantic	Endangered	US/F	1970	1994	2005	depleted	Appendix I	Range-wide	1986	1.025	999		Annual growth rate, Growth model 2	71700	15	70	10	zooplankton							Marine			Caswell, H., S. Brault and M. Fujiwara 1999. Declining survival probability threatens the North Atlantic right whale. Proc. Natl. Acad. Sci. USA 96: 3308-3313.	Academic Journal		O 1991, R1 2001, R2 2004, R3 2005	R3	Proposal Designation 5/19/1993, Final Designation 6/3/1994, may be warranted 10/6/2010, Proposal Designation 2/20/2015, final designation 1/27/2016	3800000	27-Jan-16	25224960	final designation 1/27/2016		3	No	outdated growth model	outdated growth model	Wild	Entire
19	Marine mammal	Cetacean	North Atlantic right whale	Eubalaena glacialis	North Atlantic	Endangered	US/F	1970	1994	2005	depleted	Appendix I	Range-wide	1987	1.0078	999		Annual growth rate, Growth model 1	71700	15	70	10	zooplankton							Marine			Caswell, H., S. Brault and M. Fujiwara 1999. Declining survival probability threatens the North Atlantic right whale. Proc. Natl. Acad. Sci. USA 96: 3308-3313.	Academic Journal		O 1991, R1 2001, R2 2004, R3 2005	R3	Proposal Designation 5/19/1993, Final Designation 6/3/1994, may be warranted 10/6/2010, Proposal Designation 2/20/2015, final designation 1/27/2016	3800000	27-Jan-16	25224960	final designation 1/27/2016		3	No	outdated growth model	outdated growth model	Wild	Entire
19	Marine mammal	Cetacean	North Atlantic right whale	Eubalaena glacialis	North Atlantic	Endangered	US/F	1970	1994	2005	depleted	Appendix I	Range-wide	1987	1.02	999		Annual growth rate, Growth model 2	71700	15	70	10	zooplankton							Marine			Caswell, H., S. Brault and M. Fujiwara 1999. Declining survival probability threatens the North Atlantic right whale. Proc. Natl. Acad. Sci. USA 96: 3308-3313.	Academic Journal		O 1991, R1 2001, R2 2004, R3 2005	R3	Proposal Designation 5/19/1993, Final Designation 6/3/1994, may be warranted 10/6/2010, Proposal Designation 2/20/2015, final designation 1/27/2016	3800000	27-Jan-16	25224960	final designation 1/27/2016		3	No	outdated growth model	outdated growth model	Wild	Entire
19	Marine mammal	Cetacean	North Atlantic right whale	Eubalaena glacialis	North Atlantic	Endangered	US/F	1970	1994	2005	depleted	Appendix I	Range-wide	1988	1.005	999		Annual growth rate, Growth model 1	71700	15	70	10	zooplankton							Marine			Caswell, H., S. Brault and M. Fujiwara 1999. Declining survival probability threatens the North Atlantic right whale. Proc. Natl. Acad. Sci. USA 96: 3308-3313.	Academic Journal		O 1991, R1 2001, R2 2004, R3 2005	R3	Proposal Designation 5/19/1993, Final Designation 6/3/1994, may be warranted 10/6/2010, Proposal Designation 2/20/2015, final designation 1/27/2016	3800000	27-Jan-16	25224960	final designation 1/27/2016		3	No	outdated growth model	outdated growth model	Wild	Entire
19	Marine mammal	Cetacean	North Atlantic right whale	Eubalaena glacialis	North Atlantic	Endangered	US/F	1970	1994	2005	depleted	Appendix I	Range-wide	1988	1.015	999		Annual growth rate, Growth model 2	71700	15	70	10	zooplankton							Marine			Caswell, H., S. Brault and M. Fujiwara 1999. Declining survival probability threatens the North Atlantic right whale. Proc. Natl. Acad. Sci. USA 96: 3308-3313.	Academic Journal		O 1991, R1 2001, R2 2004, R3 2005	R3	Proposal Designation 5/19/1993, Final Designation 6/3/1994, may be warranted 10/6/2010, Proposal Designation 2/20/2015, final designation 1/27/2016	3800000	27-Jan-16	25224960	final designation 1/27/2016		3	No	outdated growth model	outdated growth model	Wild	Entire
19	Marine mammal	Cetacean	North Atlantic right whale	Eubalaena glacialis	North Atlantic	Endangered	US/F	1970	1994	2005	depleted	Appendix I	Range-wide	1989	1.002	999		Annual growth rate, Growth model 1	71700	15	70	10	zooplankton							Marine			Caswell, H., S. Brault and M. Fujiwara 1999. Declining survival probability threatens the North Atlantic right whale. Proc. Natl. Acad. Sci. USA 96: 3308-3313.	Academic Journal		O 1991, R1 2001, R2 2004, R3 2005	R3	Proposal Designation 5/19/1993, Final Designation 6/3/1994, may be warranted 10/6/2010, Proposal Designation 2/20/2015, final designation 1/27/2016	3800000	27-Jan-16	25224960	final designation 1/27/2016		3	No	outdated growth model	outdated growth model	Wild	Entire
19	Marine mammal	Cetacean	North Atlantic right whale	Eubalaena glacialis	North Atlantic	Endangered	US/F	1970	1994	2005	depleted	Appendix I	Range-wide	1989	1.009	999		Annual growth rate, Growth model 2	71700	15	70	10	zooplankton							Marine			Caswell, H., S. Brault and M. Fujiwara 1999. Declining survival probability threatens the North Atlantic right whale. Proc. Natl. Acad. Sci. USA 96: 3308-3313.	Academic Journal		O 1991, R1 2001, R2 2004, R3 2005	R3	Proposal Designation 5/19/1993, Final Designation 6/3/1994, may be warranted 10/6/2010, Proposal Designation 2/20/2015, final designation 1/27/2016	3800000	27-Jan-16	25224960	final designation 1/27/2016		3	No	outdated growth model	outdated growth model	Wild	Entire
19	Marine mammal	Cetacean	North Atlantic right whale	Eubalaena glacialis	North Atlantic	Endangered	US/F	1970	1994	2005	depleted	Appendix I	Range-wide	1990	0.999	999		Annual growth rate, Growth model 1	71700	15	70	10	zooplankton							Marine			Caswell, H., S. Brault and M. Fujiwara 1999. Declining survival probability threatens the North Atlantic right whale. Proc. Natl. Acad. Sci. USA 96: 3308-3313.	Academic Journal		O 1991, R1 2001, R2 2004, R3 2005	R3	Proposal Designation 5/19/1993, Final Designation 6/3/1994, may be warranted 10/6/2010, Proposal Designation 2/20/2015, final designation 1/27/2016	3800000	27-Jan-16	25224960	final designation 1/27/2016		3	No	outdated growth model	outdated growth model	Wild	Entire
19	Marine mammal	Cetacean	North Atlantic right whale	Eubalaena glacialis	North Atlantic	Endangered	US/F	1970	1994	2005	depleted	Appendix I	Range-wide	1990	1.003	999		Annual growth rate, Growth model 2	71700	15	70	10	zooplankton							Marine			Caswell, H., S. Brault and M. Fujiwara 1999. Declining survival probability threatens the North Atlantic right whale. Proc. Natl. Acad. Sci. USA 96: 3308-3313.	Academic Journal		O 1991, R1 2001, R2 2004, R3 2005	R3	Proposal Designation 5/19/1993, Final Designation 6/3/1994, may be warranted 10/6/2010, Proposal Designation 2/20/2015, final designation 1/27/2016	3800000	27-Jan-16	25224960	final designation 1/27/2016		3	No	outdated growth model	outdated growth model	Wild	Entire
19a	Marine mammal	Cetacean	North Atlantic right whale	Eubalaena glacialis	North Atlantic Stock	Endangered	US/F	1970	1994	2005	depleted	Appendix I	Rangewide	1990	259	999		Pace model estimate	71700	15	70	10	zooplankton							Marine			Pettis, H.M., R.M. Pace, R.S. Schick and P.K. Hamilton (2017) North Atlantic Right Whale Consortium. Annual Report Card. Report to the North Atlantic Right Whale Consortium, October 2017 http://www.narwc.org/pdf/2017%20Report%20CardFinal.pdf	Report Card	Pettis et al 2017 Report Card	O 1991, R1 2001, R2 2004, R3 2005	R3	Proposal Designation 5/19/1993, Final Designation 6/3/1994, may be warranted 10/6/2010, Proposal Designation 2/20/2015, final designation 1/27/2016	3800000	27-Jan-16	25224960	final designation 1/27/2016		3	Yes	Used by NMFS, expressly supercedes Caswell growth models	Used by NMFS, expressly supercedes Caswell growth models	Wild	Entire
19	Marine mammal	Cetacean	North Atlantic right whale	Eubalaena glacialis	North Atlantic	Endangered	US/F	1970	1994	2005	depleted	Appendix I	Range-wide	1991	0.996	999		Annual growth rate, Growth model 1	71700	15	70	10	zooplankton							Marine			Caswell, H., S. Brault and M. Fujiwara 1999. Declining survival probability threatens the North Atlantic right whale. Proc. Natl. Acad. Sci. USA 96: 3308-3313.	Academic Journal		O 1991, R1 2001, R2 2004, R3 2005	R3	Proposal Designation 5/19/1993, Final Designation 6/3/1994, may be warranted 10/6/2010, Proposal Designation 2/20/2015, final designation 1/27/2016	3800000	27-Jan-16	25224960	final designation 1/27/2016		3	No	outdated growth model	outdated growth model	Wild	Entire
19	Marine mammal	Cetacean	North Atlantic right whale	Eubalaena glacialis	North Atlantic	Endangered	US/F	1970	1994	2005	depleted	Appendix I	Range-wide	1991	0.9965	999		Annual growth rate, Growth model 2	71700	15	70	10	zooplankton							Marine			Caswell, H., S. Brault and M. Fujiwara 1999. Declining survival probability threatens the North Atlantic right whale. Proc. Natl. Acad. Sci. USA 96: 3308-3313.	Academic Journal		O 1991, R1 2001, R2 2004, R3 2005	R3	Proposal Designation 5/19/1993, Final Designation 6/3/1994, may be warranted 10/6/2010, Proposal Designation 2/20/2015, final designation 1/27/2016	3800000	27-Jan-16	25224960	final designation 1/27/2016		3	No	outdated growth model	outdated growth model	Wild	Entire
19a	Marine mammal	Cetacean	North Atlantic right whale	Eubalaena glacialis	North Atlantic Stock	Endangered	US/F	1970	1994	2005	depleted	Appendix I	Rangewide	1991	270	999		Pace model estimate	71700	15	70	10	zooplankton							Marine			Pettis, H.M., R.M. Pace, R.S. Schick and P.K. Hamilton (2017) North Atlantic Right Whale Consortium. Annual Report Card. Report to the North Atlantic Right Whale Consortium, October 2017 http://www.narwc.org/pdf/2017%20Report%20CardFinal.pdf	Report Card	Pettis et al 2017 Report Card	O 1991, R1 2001, R2 2004, R3 2005	R3	Proposal Designation 5/19/1993, Final Designation 6/3/1994, may be warranted 10/6/2010, Proposal Designation 2/20/2015, final designation 1/27/2016	3800000	27-Jan-16	25224960	final designation 1/27/2016		3	Yes	Used by NMFS, expressly supercedes Caswell growth models	Used by NMFS, expressly supercedes Caswell growth models	Wild	Entire
19	Marine mammal	Cetacean	North Atlantic right whale	Eubalaena glacialis	North Atlantic	Endangered	US/F	1970	1994	2005	depleted	Appendix I	Range-wide	1992	0.992	999		Annual growth rate, Growth model 1	71700	15	70	10	zooplankton							Marine			Caswell, H., S. Brault and M. Fujiwara 1999. Declining survival probability threatens the North Atlantic right whale. Proc. Natl. Acad. Sci. USA 96: 3308-3313.	Academic Journal		O 1991, R1 2001, R2 2004, R3 2005	R3	Proposal Designation 5/19/1993, Final Designation 6/3/1994, may be warranted 10/6/2010, Proposal Designation 2/20/2015, final designation 1/27/2016	3800000	27-Jan-16	25224960	final designation 1/27/2016		3	No	outdated growth model	outdated growth model	Wild	Entire
19	Marine mammal	Cetacean	North Atlantic right whale	Eubalaena glacialis	North Atlantic	Endangered	US/F	1970	1994	2005	depleted	Appendix I	Range-wide	1992	0.9908	999		Annual growth rate, Growth model 2	71700	15	70	10	zooplankton							Marine			Caswell, H., S. Brault and M. Fujiwara 1999. Declining survival probability threatens the North Atlantic right whale. Proc. Natl. Acad. Sci. USA 96: 3308-3313.	Academic Journal		O 1991, R1 2001, R2 2004, R3 2005	R3	Proposal Designation 5/19/1993, Final Designation 6/3/1994, may be warranted 10/6/2010, Proposal Designation 2/20/2015, final designation 1/27/2016	3800000	27-Jan-16	25224960	final designation 1/27/2016		3	No	outdated growth model	outdated growth model	Wild	Entire
19a	Marine mammal	Cetacean	North Atlantic right whale	Eubalaena glacialis	North Atlantic Stock	Endangered	US/F	1970	1994	2005	depleted	Appendix I	Rangewide	1992	278	999		Pace model estimate	71700	15	70	10	zooplankton							Marine			Pettis, H.M., R.M. Pace, R.S. Schick and P.K. Hamilton (2017) North Atlantic Right Whale Consortium. Annual Report Card. Report to the North Atlantic Right Whale Consortium, October 2017 http://www.narwc.org/pdf/2017%20Report%20CardFinal.pdf	Report Card	Pettis et al 2017 Report Card	O 1991, R1 2001, R2 2004, R3 2005	R3	Proposal Designation 5/19/1993, Final Designation 6/3/1994, may be warranted 10/6/2010, Proposal Designation 2/20/2015, final designation 1/27/2016	3800000	27-Jan-16	25224960	final designation 1/27/2016		3	Yes	Used by NMFS, expressly supercedes Caswell growth models	Used by NMFS, expressly supercedes Caswell growth models	Wild	Entire
19	Marine mammal	Cetacean	North Atlantic right whale	Eubalaena glacialis	North Atlantic	Endangered	US/F	1970	1994	2005	depleted	Appendix I	Range-wide	1993	0.988	999		Annual growth rate, Growth model 1	71700	15	70	10	zooplankton							Marine			Caswell, H., S. Brault and M. Fujiwara 1999. Declining survival probability threatens the North Atlantic right whale. Proc. Natl. Acad. Sci. USA 96: 3308-3313.	Academic Journal		O 1991, R1 2001, R2 2004, R3 2005	R3	Proposal Designation 5/19/1993, Final Designation 6/3/1994, may be warranted 10/6/2010, Proposal Designation 2/20/2015, final designation 1/27/2016	3800000	27-Jan-16	25224960	final designation 1/27/2016		3	No	outdated growth model	outdated growth model	Wild	Entire
19	Marine mammal	Cetacean	North Atlantic right whale	Eubalaena glacialis	North Atlantic	Endangered	US/F	1970	1994	2005	depleted	Appendix I	Range-wide	1993	0.982	999		Annual growth rate, Growth model 2	71700	15	70	10	zooplankton							Marine			Caswell, H., S. Brault and M. Fujiwara 1999. Declining survival probability threatens the North Atlantic right whale. Proc. Natl. Acad. Sci. USA 96: 3308-3313.	Academic Journal		O 1991, R1 2001, R2 2004, R3 2005	R3	Proposal Designation 5/19/1993, Final Designation 6/3/1994, may be warranted 10/6/2010, Proposal Designation 2/20/2015, final designation 1/27/2016	3800000	27-Jan-16	25224960	final designation 1/27/2016		3	No	outdated growth model	outdated growth model	Wild	Entire
19a	Marine mammal	Cetacean	North Atlantic right whale	Eubalaena glacialis	North Atlantic Stock	Endangered	US/F	1970	1994	2005	depleted	Appendix I	Rangewide	1993	281	999		Pace model estimate	71700	15	70	10	zooplankton							Marine			Pettis, H.M., R.M. Pace, R.S. Schick and P.K. Hamilton (2017) North Atlantic Right Whale Consortium. Annual Report Card. Report to the North Atlantic Right Whale Consortium, October 2017 http://www.narwc.org/pdf/2017%20Report%20CardFinal.pdf	Report Card	Pettis et al 2017 Report Card	O 1991, R1 2001, R2 2004, R3 2005	R3	Proposal Designation 5/19/1993, Final Designation 6/3/1994, may be warranted 10/6/2010, Proposal Designation 2/20/2015, final designation 1/27/2016	3800000	27-Jan-16	25224960	final designation 1/27/2016		3	Yes	Used by NMFS, expressly supercedes Caswell growth models	Used by NMFS, expressly supercedes Caswell growth models	Wild	Entire
19	Marine mammal	Cetacean	North Atlantic right whale	Eubalaena glacialis	North Atlantic	Endangered	US/F	1970	1994	2005	depleted	Appendix I	Range-wide	1994	0.984	999		Annual growth rate, Growth model 1	71700	15	70	10	zooplankton							Marine			Caswell, H., S. Brault and M. Fujiwara 1999. Declining survival probability threatens the North Atlantic right whale. Proc. Natl. Acad. Sci. USA 96: 3308-3313.	Academic Journal		O 1991, R1 2001, R2 2004, R3 2005	R3	Proposal Designation 5/19/1993, Final Designation 6/3/1994, may be warranted 10/6/2010, Proposal Designation 2/20/2015, final designation 1/27/2016	3800000	27-Jan-16	25224960	final designation 1/27/2016		3	No	outdated growth model	outdated growth model	Wild	Entire
19	Marine mammal	Cetacean	North Atlantic right whale	Eubalaena glacialis	North Atlantic	Endangered	US/F	1970	1994	2005	depleted	Appendix I	Range-wide	1994	0.9734	999		Annual growth rate, Growth model 2	71700	15	70	10	zooplankton							Marine			Caswell, H., S. Brault and M. Fujiwara 1999. Declining survival probability threatens the North Atlantic right whale. Proc. Natl. Acad. Sci. USA 96: 3308-3313.	Academic Journal		O 1991, R1 2001, R2 2004, R3 2005	R3	Proposal Designation 5/19/1993, Final Designation 6/3/1994, may be warranted 10/6/2010, Proposal Designation 2/20/2015, final designation 1/27/2016	3800000	27-Jan-16	25224960	final designation 1/27/2016		3	No	outdated growth model	outdated growth model	Wild	Entire
19a	Marine mammal	Cetacean	North Atlantic right whale	Eubalaena glacialis	North Atlantic Stock	Endangered	US/F	1970	1994	2005	depleted	Appendix I	Rangewide	1994	287	999		Pace model estimate	71700	15	70	10	zooplankton							Marine			Pettis, H.M., R.M. Pace, R.S. Schick and P.K. Hamilton (2017) North Atlantic Right Whale Consortium. Annual Report Card. Report to the North Atlantic Right Whale Consortium, October 2017 http://www.narwc.org/pdf/2017%20Report%20CardFinal.pdf	Report Card	Pettis et al 2017 Report Card	O 1991, R1 2001, R2 2004, R3 2005	R3	Proposal Designation 5/19/1993, Final Designation 6/3/1994, may be warranted 10/6/2010, Proposal Designation 2/20/2015, final designation 1/27/2016	3800000	27-Jan-16	25224960	final designation 1/27/2016		3	Yes	Used by NMFS, expressly supercedes Caswell growth models	Used by NMFS, expressly supercedes Caswell growth models	Wild	Entire
19	Marine mammal	Cetacean	North Atlantic right whale	Eubalaena glacialis	North Atlantic	Endangered	US/F	1970	1994	2005	depleted	Appendix I	Range-wide	1995	0.98	999		Annual growth rate, Growth model 1	71700	15	70	10	zooplankton							Marine			Caswell, H., S. Brault and M. Fujiwara 1999. Declining survival probability threatens the North Atlantic right whale. Proc. Natl. Acad. Sci. USA 96: 3308-3313.	Academic Journal		O 1991, R1 2001, R2 2004, R3 2005	R3	Proposal Designation 5/19/1993, Final Designation 6/3/1994, may be warranted 10/6/2010, Proposal Designation 2/20/2015, final designation 1/27/2016	3800000	27-Jan-16	25224960	final designation 1/27/2016		3	No	outdated growth model	outdated growth model	Wild	Entire
19	Marine mammal	Cetacean	North Atlantic right whale	Eubalaena glacialis	North Atlantic	Endangered	US/F	1970	1994	2005	depleted	Appendix I	Range-wide	1995	0.965	999		Annual growth rate, Growth model 2	71700	15	70	10	zooplankton							Marine			Caswell, H., S. Brault and M. Fujiwara 1999. Declining survival probability threatens the North Atlantic right whale. Proc. Natl. Acad. Sci. USA 96: 3308-3313.	Academic Journal		O 1991, R1 2001, R2 2004, R3 2005	R3	Proposal Designation 5/19/1993, Final Designation 6/3/1994, may be warranted 10/6/2010, Proposal Designation 2/20/2015, final designation 1/27/2016	3800000	27-Jan-16	25224960	final designation 1/27/2016		3	No	outdated growth model	outdated growth model	Wild	Entire
19a	Marine mammal	Cetacean	North Atlantic right whale	Eubalaena glacialis	North Atlantic Stock	Endangered	US/F	1970	1994	2005	depleted	Appendix I	Rangewide	1995	289	999		Pace model estimate	71700	15	70	10	zooplankton							Marine			Pettis, H.M., R.M. Pace, R.S. Schick and P.K. Hamilton (2017) North Atlantic Right Whale Consortium. Annual Report Card. Report to the North Atlantic Right Whale Consortium, October 2017 http://www.narwc.org/pdf/2017%20Report%20CardFinal.pdf	Report Card	Pettis et al 2017 Report Card	O 1991, R1 2001, R2 2004, R3 2005	R3	Proposal Designation 5/19/1993, Final Designation 6/3/1994, may be warranted 10/6/2010, Proposal Designation 2/20/2015, final designation 1/27/2016	3800000	27-Jan-16	25224960	final designation 1/27/2016		3	Yes	Used by NMFS, expressly supercedes Caswell growth models	Used by NMFS, expressly supercedes Caswell growth models	Wild	Entire
19a	Marine mammal	Cetacean	North Atlantic right whale	Eubalaena glacialis	North Atlantic Stock	Endangered	US/F	1970	1994	2005	depleted	Appendix I	Rangewide	1996	305	999		Pace model estimate	71700	15	70	10	zooplankton							Marine			Pettis, H.M., R.M. Pace, R.S. Schick and P.K. Hamilton (2017) North Atlantic Right Whale Consortium. Annual Report Card. Report to the North Atlantic Right Whale Consortium, October 2017 http://www.narwc.org/pdf/2017%20Report%20CardFinal.pdf	Report Card	Pettis et al 2017 Report Card	O 1991, R1 2001, R2 2004, R3 2005	R3	Proposal Designation 5/19/1993, Final Designation 6/3/1994, may be warranted 10/6/2010, Proposal Designation 2/20/2015, final designation 1/27/2016	3800000	27-Jan-16	25224960	final designation 1/27/2016		3	Yes	Used by NMFS, expressly supercedes Caswell growth models	Used by NMFS, expressly supercedes Caswell growth models	Wild	Entire
19a	Marine mammal	Cetacean	North Atlantic right whale	Eubalaena glacialis	North Atlantic Stock	Endangered	US/F	1970	1994	2005	depleted	Appendix I	Rangewide	1997	314	999		Pace model estimate	71700	15	70	10	zooplankton							Marine			Pettis, H.M., R.M. Pace, R.S. Schick and P.K. Hamilton (2017) North Atlantic Right Whale Consortium. Annual Report Card. Report to the North Atlantic Right Whale Consortium, October 2017 http://www.narwc.org/pdf/2017%20Report%20CardFinal.pdf	Report Card	Pettis et al 2017 Report Card	O 1991, R1 2001, R2 2004, R3 2005	R3	Proposal Designation 5/19/1993, Final Designation 6/3/1994, may be warranted 10/6/2010, Proposal Designation 2/20/2015, final designation 1/27/2016	3800000	27-Jan-16	25224960	final designation 1/27/2016		3	Yes	Used by NMFS, expressly supercedes Caswell growth models	Used by NMFS, expressly supercedes Caswell growth models	Wild	Entire
19a	Marine mammal	Cetacean	North Atlantic right whale	Eubalaena glacialis	North Atlantic Stock	Endangered	US/F	1970	1994	2005	depleted	Appendix I	Rangewide	1998	312	999		Pace model estimate	71700	15	70	10	zooplankton							Marine			Pettis, H.M., R.M. Pace, R.S. Schick and P.K. Hamilton (2017) North Atlantic Right Whale Consortium. Annual Report Card. Report to the North Atlantic Right Whale Consortium, October 2017 http://www.narwc.org/pdf/2017%20Report%20CardFinal.pdf	Report Card	Pettis et al 2017 Report Card	O 1991, R1 2001, R2 2004, R3 2005	R3	Proposal Designation 5/19/1993, Final Designation 6/3/1994, may be warranted 10/6/2010, Proposal Designation 2/20/2015, final designation 1/27/2016	3800000	27-Jan-16	25224960	final designation 1/27/2016		3	Yes	Used by NMFS, expressly supercedes Caswell growth models	Used by NMFS, expressly supercedes Caswell growth models	Wild	Entire
19a	Marine mammal	Cetacean	North Atlantic right whale	Eubalaena glacialis	North Atlantic Stock	Endangered	US/F	1970	1994	2005	depleted	Appendix I	Rangewide	1999	310	999		Pace model estimate	71700	15	70	10	zooplankton							Marine			Pettis, H.M., R.M. Pace, R.S. Schick and P.K. Hamilton (2017) North Atlantic Right Whale Consortium. Annual Report Card. Report to the North Atlantic Right Whale Consortium, October 2017 http://www.narwc.org/pdf/2017%20Report%20CardFinal.pdf	Report Card	Pettis et al 2017 Report Card	O 1991, R1 2001, R2 2004, R3 2005	R3	Proposal Designation 5/19/1993, Final Designation 6/3/1994, may be warranted 10/6/2010, Proposal Designation 2/20/2015, final designation 1/27/2016	3800000	27-Jan-16	25224960	final designation 1/27/2016		3	Yes	Used by NMFS, expressly supercedes Caswell growth models	Used by NMFS, expressly supercedes Caswell growth models	Wild	Entire
19a	Marine mammal	Cetacean	North Atlantic right whale	Eubalaena glacialis	North Atlantic Stock	Endangered	US/F	1970	1994	2005	depleted	Appendix I	Rangewide	2000	312	999		Pace model estimate	71700	15	70	10	zooplankton							Marine			Pettis, H.M., R.M. Pace, R.S. Schick and P.K. Hamilton (2017) North Atlantic Right Whale Consortium. Annual Report Card. Report to the North Atlantic Right Whale Consortium, October 2017 http://www.narwc.org/pdf/2017%20Report%20CardFinal.pdf	Report Card	Pettis et al 2017 Report Card	O 1991, R1 2001, R2 2004, R3 2005	R3	Proposal Designation 5/19/1993, Final Designation 6/3/1994, may be warranted 10/6/2010, Proposal Designation 2/20/2015, final designation 1/27/2016	3800000	27-Jan-16	25224960	final designation 1/27/2016		3	Yes	Used by NMFS, expressly supercedes Caswell growth models	Used by NMFS, expressly supercedes Caswell growth models	Wild	Entire
19a	Marine mammal	Cetacean	North Atlantic right whale	Eubalaena glacialis	North Atlantic Stock	Endangered	US/F	1970	1994	2005	depleted	Appendix I	Rangewide	2001	331	999		Pace model estimate	71700	15	70	10	zooplankton							Marine			Pettis, H.M., R.M. Pace, R.S. Schick and P.K. Hamilton (2017) North Atlantic Right Whale Consortium. Annual Report Card. Report to the North Atlantic Right Whale Consortium, October 2017 http://www.narwc.org/pdf/2017%20Report%20CardFinal.pdf	Report Card	Pettis et al 2017 Report Card	O 1991, R1 2001, R2 2004, R3 2005	R3	Proposal Designation 5/19/1993, Final Designation 6/3/1994, may be warranted 10/6/2010, Proposal Designation 2/20/2015, final designation 1/27/2016	3800000	27-Jan-16	25224960	final designation 1/27/2016		3	Yes	Used by NMFS, expressly supercedes Caswell growth models	Used by NMFS, expressly supercedes Caswell growth models	Wild	Entire
19a	Marine mammal	Cetacean	North Atlantic right whale	Eubalaena glacialis	North Atlantic Stock	Endangered	US/F	1970	1994	2005	depleted	Appendix I	Rangewide	2002	353	999		Pace model estimate	71700	15	70	10	zooplankton							Marine			Pettis, H.M., R.M. Pace, R.S. Schick and P.K. Hamilton (2017) North Atlantic Right Whale Consortium. Annual Report Card. Report to the North Atlantic Right Whale Consortium, October 2017 http://www.narwc.org/pdf/2017%20Report%20CardFinal.pdf	Report Card	Pettis et al 2017 Report Card	O 1991, R1 2001, R2 2004, R3 2005	R3	Proposal Designation 5/19/1993, Final Designation 6/3/1994, may be warranted 10/6/2010, Proposal Designation 2/20/2015, final designation 1/27/2016	3800000	27-Jan-16	25224960	final designation 1/27/2016		3	Yes	Used by NMFS, expressly supercedes Caswell growth models	Used by NMFS, expressly supercedes Caswell growth models	Wild	Entire
19a	Marine mammal	Cetacean	North Atlantic right whale	Eubalaena glacialis	North Atlantic Stock	Endangered	US/F	1970	1994	2005	depleted	Appendix I	Rangewide	2003	362	999		Pace model estimate	71700	15	70	10	zooplankton							Marine			Pettis, H.M., R.M. Pace, R.S. Schick and P.K. Hamilton (2017) North Atlantic Right Whale Consortium. Annual Report Card. Report to the North Atlantic Right Whale Consortium, October 2017 http://www.narwc.org/pdf/2017%20Report%20CardFinal.pdf	Report Card	Pettis et al 2017 Report Card	O 1991, R1 2001, R2 2004, R3 2005	R3	Proposal Designation 5/19/1993, Final Designation 6/3/1994, may be warranted 10/6/2010, Proposal Designation 2/20/2015, final designation 1/27/2016	3800000	27-Jan-16	25224960	final designation 1/27/2016		3	Yes	Used by NMFS, expressly supercedes Caswell growth models	Used by NMFS, expressly supercedes Caswell growth models	Wild	Entire
19a	Marine mammal	Cetacean	North Atlantic right whale	Eubalaena glacialis	North Atlantic Stock	Endangered	US/F	1970	1994	2005	depleted	Appendix I	Rangewide	2004	373	999		Pace model estimate	71700	15	70	10	zooplankton							Marine			Pettis, H.M., R.M. Pace, R.S. Schick and P.K. Hamilton (2017) North Atlantic Right Whale Consortium. Annual Report Card. Report to the North Atlantic Right Whale Consortium, October 2017 http://www.narwc.org/pdf/2017%20Report%20CardFinal.pdf	Report Card	Pettis et al 2017 Report Card	O 1991, R1 2001, R2 2004, R3 2005	R3	Proposal Designation 5/19/1993, Final Designation 6/3/1994, may be warranted 10/6/2010, Proposal Designation 2/20/2015, final designation 1/27/2016	3800000	27-Jan-16	25224960	final designation 1/27/2016		3	Yes	Used by NMFS, expressly supercedes Caswell growth models	Used by NMFS, expressly supercedes Caswell growth models	Wild	Entire
19a	Marine mammal	Cetacean	North Atlantic right whale	Eubalaena glacialis	North Atlantic Stock	Endangered	US/F	1970	1994	2005	depleted	Appendix I	Rangewide	2005	392	999		Pace model estimate	71700	15	70	10	zooplankton							Marine			Pettis, H.M., R.M. Pace, R.S. Schick and P.K. Hamilton (2017) North Atlantic Right Whale Consortium. Annual Report Card. Report to the North Atlantic Right Whale Consortium, October 2017 http://www.narwc.org/pdf/2017%20Report%20CardFinal.pdf	Report Card	Pettis et al 2017 Report Card	O 1991, R1 2001, R2 2004, R3 2005	R3	Proposal Designation 5/19/1993, Final Designation 6/3/1994, may be warranted 10/6/2010, Proposal Designation 2/20/2015, final designation 1/27/2016	3800000	27-Jan-16	25224960	final designation 1/27/2016		3	Yes	Used by NMFS, expressly supercedes Caswell growth models	Used by NMFS, expressly supercedes Caswell growth models	Wild	Entire
19a	Marine mammal	Cetacean	North Atlantic right whale	Eubalaena glacialis	North Atlantic Stock	Endangered	US/F	1970	1994	2005	depleted	Appendix I	Rangewide	2006	403	999		Pace model estimate	71700	15	70	10	zooplankton							Marine			Pettis, H.M., R.M. Pace, R.S. Schick and P.K. Hamilton (2017) North Atlantic Right Whale Consortium. Annual Report Card. Report to the North Atlantic Right Whale Consortium, October 2017 http://www.narwc.org/pdf/2017%20Report%20CardFinal.pdf	Report Card	Pettis et al 2017 Report Card	O 1991, R1 2001, R2 2004, R3 2005	R3	Proposal Designation 5/19/1993, Final Designation 6/3/1994, may be warranted 10/6/2010, Proposal Designation 2/20/2015, final designation 1/27/2016	3800000	27-Jan-16	25224960	final designation 1/27/2016		3	Yes	Used by NMFS, expressly supercedes Caswell growth models	Used by NMFS, expressly supercedes Caswell growth models	Wild	Entire
19a	Marine mammal	Cetacean	North Atlantic right whale	Eubalaena glacialis	North Atlantic Stock	Endangered	US/F	1970	1994	2005	depleted	Appendix I	Rangewide	2007	417	999		Pace model estimate	71700	15	70	10	zooplankton							Marine			Pettis, H.M., R.M. Pace, R.S. Schick and P.K. Hamilton (2017) North Atlantic Right Whale Consortium. Annual Report Card. Report to the North Atlantic Right Whale Consortium, October 2017 http://www.narwc.org/pdf/2017%20Report%20CardFinal.pdf	Report Card	Pettis et al 2017 Report Card	O 1991, R1 2001, R2 2004, R3 2005	R3	Proposal Designation 5/19/1993, Final Designation 6/3/1994, may be warranted 10/6/2010, Proposal Designation 2/20/2015, final designation 1/27/2016	3800000	27-Jan-16	25224960	final designation 1/27/2016		3	Yes	Used by NMFS, expressly supercedes Caswell growth models	Used by NMFS, expressly supercedes Caswell growth models	Wild	Entire
19a	Marine mammal	Cetacean	North Atlantic right whale	Eubalaena glacialis	North Atlantic Stock	Endangered	US/F	1970	1994	2005	depleted	Appendix I	Rangewide	2008	444	999		Pace model estimate	71700	15	70	10	zooplankton							Marine			Pettis, H.M., R.M. Pace, R.S. Schick and P.K. Hamilton (2017) North Atlantic Right Whale Consortium. Annual Report Card. Report to the North Atlantic Right Whale Consortium, October 2017 http://www.narwc.org/pdf/2017%20Report%20CardFinal.pdf	Report Card	Pettis et al 2017 Report Card	O 1991, R1 2001, R2 2004, R3 2005	R3	Proposal Designation 5/19/1993, Final Designation 6/3/1994, may be warranted 10/6/2010, Proposal Designation 2/20/2015, final designation 1/27/2016	3800000	27-Jan-16	25224960	final designation 1/27/2016		3	Yes	Used by NMFS, expressly supercedes Caswell growth models	Used by NMFS, expressly supercedes Caswell growth models	Wild	Entire
19a	Marine mammal	Cetacean	North Atlantic right whale	Eubalaena glacialis	North Atlantic Stock	Endangered	US/F	1970	1994	2005	depleted	Appendix I	Rangewide	2009	465	999		Pace model estimate	71700	15	70	10	zooplankton							Marine			Pettis, H.M., R.M. Pace, R.S. Schick and P.K. Hamilton (2017) North Atlantic Right Whale Consortium. Annual Report Card. Report to the North Atlantic Right Whale Consortium, October 2017 http://www.narwc.org/pdf/2017%20Report%20CardFinal.pdf	Report Card	Pettis et al 2017 Report Card	O 1991, R1 2001, R2 2004, R3 2005	R3	Proposal Designation 5/19/1993, Final Designation 6/3/1994, may be warranted 10/6/2010, Proposal Designation 2/20/2015, final designation 1/27/2016	3800000	27-Jan-16	25224960	final designation 1/27/2016		3	Yes	Used by NMFS, expressly supercedes Caswell growth models	Used by NMFS, expressly supercedes Caswell growth models	Wild	Entire
19a	Marine mammal	Cetacean	North Atlantic right whale	Eubalaena glacialis	North Atlantic Stock	Endangered	US/F	1970	1994	2005	depleted	Appendix I	Rangewide	2010	481	999		Pace model estimate	71700	15	70	10	zooplankton							Marine			Pettis, H.M., R.M. Pace, R.S. Schick and P.K. Hamilton (2017) North Atlantic Right Whale Consortium. Annual Report Card. Report to the North Atlantic Right Whale Consortium, October 2017 http://www.narwc.org/pdf/2017%20Report%20CardFinal.pdf	Report Card	Pettis et al 2017 Report Card	O 1991, R1 2001, R2 2004, R3 2005	R3	Proposal Designation 5/19/1993, Final Designation 6/3/1994, may be warranted 10/6/2010, Proposal Designation 2/20/2015, final designation 1/27/2016	3800000	27-Jan-16	25224960	final designation 1/27/2016		3	Yes	Used by NMFS, expressly supercedes Caswell growth models	Used by NMFS, expressly supercedes Caswell growth models	Wild	Entire
19a	Marine mammal	Cetacean	North Atlantic right whale	Eubalaena glacialis	North Atlantic Stock	Endangered	US/F	1970	1994	2005	depleted	Appendix I	Rangewide	2011	481	999		Pace model estimate	71700	15	70	10	zooplankton							Marine			Pettis, H.M., R.M. Pace, R.S. Schick and P.K. Hamilton (2017) North Atlantic Right Whale Consortium. Annual Report Card. Report to the North Atlantic Right Whale Consortium, October 2017 http://www.narwc.org/pdf/2017%20Report%20CardFinal.pdf	Report Card	Pettis et al 2017 Report Card	O 1991, R1 2001, R2 2004, R3 2005	R3	Proposal Designation 5/19/1993, Final Designation 6/3/1994, may be warranted 10/6/2010, Proposal Designation 2/20/2015, final designation 1/27/2016	3800000	27-Jan-16	25224960	final designation 1/27/2016		3	Yes	Used by NMFS, expressly supercedes Caswell growth models	Used by NMFS, expressly supercedes Caswell growth models	Wild	Entire
19a	Marine mammal	Cetacean	North Atlantic right whale	Eubalaena glacialis	North Atlantic Stock	Endangered	US/F	1970	1994	2005	depleted	Appendix I	Rangewide	2012	480	999		Pace model estimate	71700	15	70	10	zooplankton							Marine			Pettis, H.M., R.M. Pace, R.S. Schick and P.K. Hamilton (2017) North Atlantic Right Whale Consortium. Annual Report Card. Report to the North Atlantic Right Whale Consortium, October 2017 http://www.narwc.org/pdf/2017%20Report%20CardFinal.pdf	Report Card	Pettis et al 2017 Report Card	O 1991, R1 2001, R2 2004, R3 2005	R3	Proposal Designation 5/19/1993, Final Designation 6/3/1994, may be warranted 10/6/2010, Proposal Designation 2/20/2015, final designation 1/27/2016	3800000	27-Jan-16	25224960	final designation 1/27/2016		3	Yes	Used by NMFS, expressly supercedes Caswell growth models	Used by NMFS, expressly supercedes Caswell growth models	Wild	Entire
19a	Marine mammal	Cetacean	North Atlantic right whale	Eubalaena glacialis	North Atlantic Stock	Endangered	US/F	1970	1994	2005	depleted	Appendix I	Rangewide	2013	476	999		Pace model estimate	71700	15	70	10	zooplankton							Marine			Pettis, H.M., R.M. Pace, R.S. Schick and P.K. Hamilton (2017) North Atlantic Right Whale Consortium. Annual Report Card. Report to the North Atlantic Right Whale Consortium, October 2017 http://www.narwc.org/pdf/2017%20Report%20CardFinal.pdf	Report Card	Pettis et al 2017 Report Card	O 1991, R1 2001, R2 2004, R3 2005	R3	Proposal Designation 5/19/1993, Final Designation 6/3/1994, may be warranted 10/6/2010, Proposal Designation 2/20/2015, final designation 1/27/2016	3800000	27-Jan-16	25224960	final designation 1/27/2016		3	Yes	Used by NMFS, expressly supercedes Caswell growth models	Used by NMFS, expressly supercedes Caswell growth models	Wild	Entire
19a	Marine mammal	Cetacean	North Atlantic right whale	Eubalaena glacialis	North Atlantic Stock	Endangered	US/F	1970	1994	2005	depleted	Appendix I	Rangewide	2014	470	999		Pace model estimate	71700	15	70	10	zooplankton							Marine			Pettis, H.M., R.M. Pace, R.S. Schick and P.K. Hamilton (2017) North Atlantic Right Whale Consortium. Annual Report Card. Report to the North Atlantic Right Whale Consortium, October 2017 http://www.narwc.org/pdf/2017%20Report%20CardFinal.pdf	Report Card	Pettis et al 2017 Report Card	O 1991, R1 2001, R2 2004, R3 2005	R3	Proposal Designation 5/19/1993, Final Designation 6/3/1994, may be warranted 10/6/2010, Proposal Designation 2/20/2015, final designation 1/27/2016	3800000	27-Jan-16	25224960	final designation 1/27/2016		3	Yes	Used by NMFS, expressly supercedes Caswell growth models	Used by NMFS, expressly supercedes Caswell growth models	Wild	Entire
19a	Marine mammal	Cetacean	North Atlantic right whale	Eubalaena glacialis	North Atlantic Stock	Endangered	US/F	1970	1994	2005	depleted	Appendix I	Rangewide	2015	458	999		Pace model estimate	71700	15	70	10	zooplankton							Marine			Pettis, H.M., R.M. Pace, R.S. Schick and P.K. Hamilton (2017) North Atlantic Right Whale Consortium. Annual Report Card. Report to the North Atlantic Right Whale Consortium, October 2017 http://www.narwc.org/pdf/2017%20Report%20CardFinal.pdf	Report Card	Pettis et al 2017 Report Card	O 1991, R1 2001, R2 2004, R3 2005	R3	Proposal Designation 5/19/1993, Final Designation 6/3/1994, may be warranted 10/6/2010, Proposal Designation 2/20/2015, final designation 1/27/2016	3800000	27-Jan-16	25224960	final designation 1/27/2016		3	Yes	Used by NMFS, expressly supercedes Caswell growth models	Used by NMFS, expressly supercedes Caswell growth models	Wild	Entire
19a	Marine mammal	Cetacean	North Atlantic right whale	Eubalaena glacialis	North Atlantic Stock	Endangered	US/F	1970	1994	2005	depleted	Appendix I	Rangewide	2016	451	999		Pace model estimate	71700	15	70	10	zooplankton							Marine			Pettis, H.M., R.M. Pace, R.S. Schick and P.K. Hamilton (2017) North Atlantic Right Whale Consortium. Annual Report Card. Report to the North Atlantic Right Whale Consortium, October 2017 http://www.narwc.org/pdf/2017%20Report%20CardFinal.pdf	Report Card	Pettis et al 2017 Report Card	O 1991, R1 2001, R2 2004, R3 2005	R3	Proposal Designation 5/19/1993, Final Designation 6/3/1994, may be warranted 10/6/2010, Proposal Designation 2/20/2015, final designation 1/27/2016	3800000	27-Jan-16	25224960	final designation 1/27/2016		3	Yes	Used by NMFS, expressly supercedes Caswell growth models	Used by NMFS, expressly supercedes Caswell growth models	Wild	Entire
19a	Marine mammal	Cetacean	North Atlantic right whale	Eubalaena glacialis	North Atlantic Stock	Endangered	US/F	1970	1994	2005	depleted	Appendix I	Rangewide	2017	434	999		Pace model estimate	71700	15	70	10	zooplankton							Marine			Pettis, H.M., R.M. Pace, R.S. Schick and P.K. Hamilton (2017) North Atlantic Right Whale Consortium. Annual Report Card. Report to the North Atlantic Right Whale Consortium, October 2017 http://www.narwc.org/pdf/2017%20Report%20CardFinal.pdf	Report Card	Pettis et al 2017 Report Card	O 1991, R1 2001, R2 2004, R3 2005	R3	Proposal Designation 5/19/1993, Final Designation 6/3/1994, may be warranted 10/6/2010, Proposal Designation 2/20/2015, final designation 1/27/2016	3800000	27-Jan-16	25224960	final designation 1/27/2016		3	Yes	Used by NMFS, expressly supercedes Caswell growth models	Used by NMFS, expressly supercedes Caswell growth models	Wild	Entire
20	Marine mammal	Cetacean	North Pacific right whale	Eubalaena japonica	North Pacific Ocean	Endangered	US/F	1970	2006	1991	depleted	Appendix I	Bering Sea OTT 9-14	1998	5	999		Individuals												Marine			Allen, B. M.and R. P. Angliss. 2012. NORTH PACIFIC RIGHT WHALE (Eubalaena japonica): Eastern North Pacific Stock. Stock Assessment Report. National Oceanic and Atmospheric Administration, Washington, D.C.	Report (GOV)		O 1991, R1 2001, R2 2004, R3 2005, O(d) 2013	O(d)	Proposal Designation 11/2/2005, Final Designation 7/6/2006, proposal revision 10/29/2007, final revision 4/18/2008	23552000	18-Apr-08	23552000	final revision 4/18/2008	Despite recovery plan recommendation, no critical habitat was designated in the Pacific. CBD petitioned, filed suit, and in 2005 won a court order to designate.	2				Wild
20	Marine mammal	Cetacean	North Pacific right whale	Eubalaena japonica	North Pacific Ocean	Endangered	US/F	1970	2006	1991	depleted	Appendix I	Bering Sea OTT 9-14	1999	6	999		Individuals												Marine			Allen, B. M.and R. P. Angliss. 2012. NORTH PACIFIC RIGHT WHALE (Eubalaena japonica): Eastern North Pacific Stock. Stock Assessment Report. National Oceanic and Atmospheric Administration, Washington, D.C.	Report (GOV)		O 1991, R1 2001, R2 2004, R3 2005, O(d) 2013	O(d)	Proposal Designation 11/2/2005, Final Designation 7/6/2006, proposal revision 10/29/2007, final revision 4/18/2008	23552000	18-Apr-08	23552000	final revision 4/18/2008	Despite recovery plan recommendation, no critical habitat was designated in the Pacific. CBD petitioned, filed suit, and in 2005 won a court order to designate.	2				Wild
20	Marine mammal	Cetacean	North Pacific right whale	Eubalaena japonica	North Pacific Ocean	Endangered	US/F	1970	2006	1991	depleted	Appendix I	Bering Sea OTT 9-14	2000	13	999		Individuals												Marine			Allen, B. M.and R. P. Angliss. 2012. NORTH PACIFIC RIGHT WHALE (Eubalaena japonica): Eastern North Pacific Stock. Stock Assessment Report. National Oceanic and Atmospheric Administration, Washington, D.C.	Report (GOV)		O 1991, R1 2001, R2 2004, R3 2005, O(d) 2013	O(d)	Proposal Designation 11/2/2005, Final Designation 7/6/2006, proposal revision 10/29/2007, final revision 4/18/2008	23552000	18-Apr-08	23552000	final revision 4/18/2008	Despite recovery plan recommendation, no critical habitat was designated in the Pacific. CBD petitioned, filed suit, and in 2005 won a court order to designate.	2				Wild
20	Marine mammal	Cetacean	North Pacific right whale	Eubalaena japonica	North Pacific Ocean	Endangered	US/F	1970	2006	1991	depleted	Appendix I	Bering Sea OTT 9-14	2002	7	999		Individuals												Marine			Allen, B. M.and R. P. Angliss. 2012. NORTH PACIFIC RIGHT WHALE (Eubalaena japonica): Eastern North Pacific Stock. Stock Assessment Report. National Oceanic and Atmospheric Administration, Washington, D.C.	Report (GOV)	999	O 1991, R1 2001, R2 2004, R3 2005, O(d) 2013	O(d)	Proposal Designation 11/2/2005, Final Designation 7/6/2006, proposal revision 10/29/2007, final revision 4/18/2008	23552000	18-Apr-08	23552000	final revision 4/18/2008	Despite recovery plan recommendation, no critical habitat was designated in the Pacific. CBD petitioned, filed suit, and in 2005 won a court order to designate.	2				Wild
20	Marine mammal	Cetacean	North Pacific right whale	Eubalaena japonica	North Pacific Ocean	Endangered	US/F	1970	2006	1991	depleted	Appendix I	Bering Sea OTT 9-14	2004	17	999		Individuals												Marine			Allen, B. M.and R. P. Angliss. 2012. NORTH PACIFIC RIGHT WHALE (Eubalaena japonica): Eastern North Pacific Stock. Stock Assessment Report. National Oceanic and Atmospheric Administration, Washington, D.C.	Report (GOV)	999	O 1991, R1 2001, R2 2004, R3 2005, O(d) 2013	O(d)	Proposal Designation 11/2/2005, Final Designation 7/6/2006, proposal revision 10/29/2007, final revision 4/18/2008	23552000	18-Apr-08	23552000	final revision 4/18/2008	Despite recovery plan recommendation, no critical habitat was designated in the Pacific. CBD petitioned, filed suit, and in 2005 won a court order to designate.	2				Wild
20	Marine mammal	Cetacean	North Pacific right whale	Eubalaena japonica	North Pacific Ocean	Endangered	US/F	1970	2006	1991	depleted	Appendix I	Aleutian Islands	2008	28	24-42	95% CI	Individuals												Marine			Allen, B. M.and R. P. Angliss. 2012. NORTH PACIFIC RIGHT WHALE (Eubalaena japonica): Eastern North Pacific Stock. Stock Assessment Report. National Oceanic and Atmospheric Administration, Washington, D.C.	Report (GOV)	Wade et al. 2011	O 1991, R1 2001, R2 2004, R3 2005, O(d) 2013	O(d)	Proposal Designation 11/2/2005, Final Designation 7/6/2006, proposal revision 10/29/2007, final revision 4/18/2008	23552000	18-Apr-08	23552000	final revision 4/18/2008	Despite recovery plan recommendation, no critical habitat was designated in the Pacific. CBD petitioned, filed suit, and in 2005 won a court order to designate.	2				Wild
20	Marine mammal	Cetacean	North Pacific right whale	Eubalaena japonica	North Pacific Ocean	Endangered	US/F	1970	2006	1991	depleted	Appendix I	Bering Sea OTT 9-14	2008	31			Individuals												Marine			Allen, B. M.and R. P. Angliss. 2012. NORTH PACIFIC RIGHT WHALE (Eubalaena japonica): Eastern North Pacific Stock. Stock Assessment Report. National Oceanic and Atmospheric Administration, Washington, D.C.	Report (GOV)		O 1991, R1 2001, R2 2004, R3 2005, O(d) 2013	O(d)	Proposal Designation 11/2/2005, Final Designation 7/6/2006, proposal revision 10/29/2007, final revision 4/18/2008	23552000	18-Apr-08	23552000	final revision 4/18/2008	Despite recovery plan recommendation, no critical habitat was designated in the Pacific. CBD petitioned, filed suit, and in 2005 won a court order to designate.	2				Wild
20	Marine mammal	Cetacean	North Pacific right whale	Eubalaena japonica	North Pacific Ocean	Endangered	US/F	1970	2006	1991	depleted	Appendix I	Bering Sea OTT 9-14	2010	12	999		Individuals												Marine			Allen, B. M.and R. P. Angliss. 2012. NORTH PACIFIC RIGHT WHALE (Eubalaena japonica): Eastern North Pacific Stock. Stock Assessment Report. National Oceanic and Atmospheric Administration, Washington, D.C.	Report (GOV)	999	O 1991, R1 2001, R2 2004, R3 2005, O(d) 2013	O(d)	Proposal Designation 11/2/2005, Final Designation 7/6/2006, proposal revision 10/29/2007, final revision 4/18/2008	23552000	18-Apr-08	23552000	final revision 4/18/2008	Despite recovery plan recommendation, no critical habitat was designated in the Pacific. CBD petitioned, filed suit, and in 2005 won a court order to designate.	2				Wild
21	Marine mammal	Cetacean	Southern right whale	Eubalaena australis	South Ocean	Endangered	F	1970	NA	NA	protected	Appendix I																																				Wild
22	Marine mammal	Cetacean	Sei whale	Balaenoptera borealis	NA	Endangered	US/F	1970	NA	2011	depleted	Appendix I	North Pacific Stock	1963	42000	"pre-whaling" period		Individuals	45000	15	60	9	krill, schooling fish, squid	Solitary or small groups						Marine			NOAA Fisheries. 2011. Sei whale (Balaenoptera borealis borealis): Eastern North Pacific Stock. Revised January 15, 2011. National Oceanic and Atmospheric Administration, Washington, D.C. http://www.nmfs.noaa.gov/pr/pdfs/sars/po2010whse-en.pdf	Report (GOV)	Tillman, M.F. 1977. Estimates of population size for the North Pacific sei whale. (Balaenoptera borealis). Report of the International Whaling Commission Special Issue 1 (Sc/27/Doc 25):98-106.	O(d) 1998, O(d) 2011, O 2011	O							3				Wild	Partial
22	Marine mammal	Cetacean	Sei whale	Balaenoptera borealis	NA	Endangered	US/F	1970	NA	2011	depleted	Appendix I	North Pacific Stock	1974	8600	7260-12620	range	Individuals	45000	15	60	9	krill, schooling fish, squid	Solitary or small groups						Marine			NOAA Fisheries. 2011. Sei whale (Balaenoptera borealis borealis): Eastern North Pacific Stock. Revised January 15, 2011. National Oceanic and Atmospheric Administration, Washington, D.C. http://www.nmfs.noaa.gov/pr/pdfs/sars/po2010whse-en.pdf	Report (GOV)	Tillman, M.F. 1977. Estimates of population size for the North Pacific sei whale. (Balaenoptera borealis). Report of the International Whaling Commission Special Issue 1 (Sc/27/Doc 25):98-106.	O(d) 1998, O(d) 2011, O 2011	O							3				Wild	Partial
22a	Marine mammal	Cetacean	Sei whale	Balaenoptera borealis	Eastern North Pacific Stock	Endangered	US/F	1970	NA	2011	depleted	Appendix I	Eastern North Pacific Stock	1996	150	0.78	CV	Individuals	45000	15	60	9	krill, schooling fish, squid	Solitary or small groups	83	0.17		0		Marine			Barlow, J. 2016. CETACEAN ABUNDANCE IN THE CALIFORNIA CURRENT ESTIMATED FROM SHIP-BASED LINE-TRANSECT SURVEYS IN 1991-2014. Marine Mammal and Turtle Division, Southwest Fisheries Science Center, National Marine Fisheries Service. https://swfsc.noaa.gov/up	Report (GOV)	Barlow, J. 2016. CETACEAN ABUNDANCE IN THE CALIFORNIA CURRENT ESTIMATED FROM SHIP-BASED LINE-TRANSECT SURVEYS IN 1991-2014. Marine Mammal and Turtle Division, Southwest Fisheries Science Center, National Marine Fisheries Service. https://swfsc.noaa.gov/up	O(d) 1998, O(d) 2011, O 2011	O							3				Wild	Partial
22a	Marine mammal	Cetacean	Sei whale	Balaenoptera borealis	Eastern North Pacific Stock	Endangered	US/F	1970	NA	2011	depleted	Appendix I	Eastern North Pacific Stock	1998	56	0.61	CV	Individuals	45000	15	60	9	krill, schooling fish, squid	Solitary or small groups	83	0.17		0		Marine			NOAA Fisheries. 2003. Sei whale (Balaenoptera borealis borealis) Eastern North Pacific Stock Assessment. Http://www.nmfs.noaa.gov/pr/pdfs/sars/po2003whse-en.pdf	Report (GOV)	NOAA Fisheries. 2003. Sei whale (Balaenoptera borealis borealis) Eastern North Pacific Stock Assessment. Http://www.nmfs.noaa.gov/pr/pdfs/sars/po2003whse-en.pdf	O(d) 1998, O(d) 2011, O 2011	O							3				Wild	Partial
22	Marine mammal	Cetacean	Sei whale	Balaenoptera borealis	NA	Endangered	US/F	1970	NA	2011	depleted	Appendix I	Hawaii Stock	2002	77	1.06	CV	Individuals	45000	15	60	9	krill, schooling fish, squid	Solitary or small groups	93	0.2				Marine			Barlow, J. 2016. CETACEAN ABUNDANCE IN THE CALIFORNIA CURRENT ESTIMATED FROM SHIP-BASED LINE-TRANSECT SURVEYS IN 1991-2014. Marine Mammal and Turtle Division, Southwest Fisheries Science Center, National Marine Fisheries Service. https://swfsc.noaa.gov/up	Report (GOV)	999	O(d) 1998, O(d) 2011, O 2011	O							3				Wild	Partial
22a	Marine mammal	Cetacean	Sei whale	Balaenoptera borealis	Eastern North Pacific Stock	Endangered	US/F	1970	NA	2011	depleted	Appendix I	Eastern North Pacific Stock	2001	48	1.43	CV	Individuals	45000	15	60	9	krill, schooling fish, squid	Solitary or small groups	83	0.17		0		Marine			Barlow, J. 2016. CETACEAN ABUNDANCE IN THE CALIFORNIA CURRENT ESTIMATED FROM SHIP-BASED LINE-TRANSECT SURVEYS IN 1991-2014. Marine Mammal and Turtle Division, Southwest Fisheries Science Center, National Marine Fisheries Service. https://swfsc.noaa.gov/up	Report (GOV)	Barlow, J. 2016. CETACEAN ABUNDANCE IN THE CALIFORNIA CURRENT ESTIMATED FROM SHIP-BASED LINE-TRANSECT SURVEYS IN 1991-2014. Marine Mammal and Turtle Division, Southwest Fisheries Science Center, National Marine Fisheries Service. https://swfsc.noaa.gov/up	O(d) 1998, O(d) 2011, O 2011	O							3				Wild	Partial
22a	Marine mammal	Cetacean	Sei whale	Balaenoptera borealis	Eastern North Pacific Stock	Endangered	US/F	1970	NA	2011	depleted	Appendix I	Eastern North Pacific Stock	2003	46	0.61	CV	Individuals	45000	15	60	9	krill, schooling fish, squid	Solitary or small groups	83	0.17		0		Marine			NOAA Fisheries. 2008. Sei whale (Balaenoptera borealis borealis) Eastern North Pacific Stock Assessment. Http://www.nmfs.noaa.gov/pr/pdfs/sars/po2008whse-en.pdf	Report (GOV)	NOAA Fisheries. 2008. Sei whale (Balaenoptera borealis borealis) Eastern North Pacific Stock Assessment. Http://www.nmfs.noaa.gov/pr/pdfs/sars/po2008whse-en.pdf	O(d) 1998, O(d) 2011, O 2011	O							3				Wild	Partial
22a	Marine mammal	Cetacean	Sei whale	Balaenoptera borealis	Eastern North Pacific Stock	Endangered	US/F	1970	NA	2011	depleted	Appendix I	Eastern North Pacific Stock	2005	136	0.96	CV	Individuals	45000	15	60	9	krill, schooling fish, squid	Solitary or small groups	83	0.17		0		Marine			Barlow, J. 2016. CETACEAN ABUNDANCE IN THE CALIFORNIA CURRENT ESTIMATED FROM SHIP-BASED LINE-TRANSECT SURVEYS IN 1991-2014. Marine Mammal and Turtle Division, Southwest Fisheries Science Center, National Marine Fisheries Service. https://swfsc.noaa.gov/up	Report (GOV)	Barlow, J. 2016. CETACEAN ABUNDANCE IN THE CALIFORNIA CURRENT ESTIMATED FROM SHIP-BASED LINE-TRANSECT SURVEYS IN 1991-2014. Marine Mammal and Turtle Division, Southwest Fisheries Science Center, National Marine Fisheries Service. https://swfsc.noaa.gov/up	O(d) 1998, O(d) 2011, O 2011	O							3				Wild	Partial
22a	Marine mammal	Cetacean	Sei whale	Balaenoptera borealis	Eastern North Pacific Stock	Endangered	US/F	1970	NA	2011	depleted	Appendix I	Eastern North Pacific Stock	2007	152			Individuals	45000	15	60	9	krill, schooling fish, squid	Solitary or small groups	83	0.17		0		Marine			NOAA Fisheries. 2011. Sei whale (Balaenoptera borealis borealis) Eastern North Pacific Stock Assessment. Revised January 15, 2011. National Oceanic and Atmospheric Administration, Washington, D.C. http://www.nmfs.noaa.gov/pr/pdfs/sars/po2010whse-en.pdf	Report (GOV)	NOAA Fisheries. 2011. Sei whale (Balaenoptera borealis borealis) Eastern North Pacific Stock Assessment. Revised January 15, 2011. National Oceanic and Atmospheric Administration, Washington, D.C. http://www.nmfs.noaa.gov/pr/pdfs/sars/po2010whse-en.pdf	O(d) 1998, O(d) 2011, O 2011	O							3				Wild	Partial
22a	Marine mammal	Cetacean	Sei whale	Balaenoptera borealis	Eastern North Pacific Stock	Endangered	US/F	1970	NA	2011	depleted	Appendix I	Eastern North Pacific Stock	2008	311	0.76	CV	Individuals	45000	15	60	9	krill, schooling fish, squid	Solitary or small groups	83	0.17		0		Marine			Barlow, J. 2016. CETACEAN ABUNDANCE IN THE CALIFORNIA CURRENT ESTIMATED FROM SHIP-BASED LINE-TRANSECT SURVEYS IN 1991-2014. Marine Mammal and Turtle Division, Southwest Fisheries Science Center, National Marine Fisheries Service. https://swfsc.noaa.gov/up	Report (GOV)	Barlow, J. 2016. CETACEAN ABUNDANCE IN THE CALIFORNIA CURRENT ESTIMATED FROM SHIP-BASED LINE-TRANSECT SURVEYS IN 1991-2014. Marine Mammal and Turtle Division, Southwest Fisheries Science Center, National Marine Fisheries Service. https://swfsc.noaa.gov/up	O(d) 1998, O(d) 2011, O 2011	O							3				Wild	Partial
22a	Marine mammal	Cetacean	Sei whale	Balaenoptera borealis	Eastern North Pacific Stock	Endangered	US/F	1970	NA	2011	depleted	Appendix I	Eastern North Pacific Stock	2011	519	0.4	CV	Individuals	45000	15	60	9	krill, schooling fish, squid	Solitary or small groups	83	0.17		0		Marine			Barlow, J. 2016. CETACEAN ABUNDANCE IN THE CALIFORNIA CURRENT ESTIMATED FROM SHIP-BASED LINE-TRANSECT SURVEYS IN 1991-2014. Marine Mammal and Turtle Division, Southwest Fisheries Science Center, National Marine Fisheries Service. https://swfsc.noaa.gov/up	Report (GOV)	Barlow, J. 2016. CETACEAN ABUNDANCE IN THE CALIFORNIA CURRENT ESTIMATED FROM SHIP-BASED LINE-TRANSECT SURVEYS IN 1991-2014. Marine Mammal and Turtle Division, Southwest Fisheries Science Center, National Marine Fisheries Service. https://swfsc.noaa.gov/up	O(d) 1998, O(d) 2011, O 2011	O							3				Wild	Partial
22a	Marine mammal	Cetacean	Sei whale	Balaenoptera borealis	Eastern North Pacific Stock	Endangered	US/F	1970	NA	2011	depleted	Appendix I	Eastern North Pacific Stock	2014	864	0.4	CV	Individuals	45000	15	60	9	krill, schooling fish, squid	Solitary or small groups	83	0.17		0		Marine			Barlow, J. 2016. CETACEAN ABUNDANCE IN THE CALIFORNIA CURRENT ESTIMATED FROM SHIP-BASED LINE-TRANSECT SURVEYS IN 1991-2014. Marine Mammal and Turtle Division, Southwest Fisheries Science Center, National Marine Fisheries Service. https://swfsc.noaa.gov/up	Report (GOV)	Barlow, J. 2016. CETACEAN ABUNDANCE IN THE CALIFORNIA CURRENT ESTIMATED FROM SHIP-BASED LINE-TRANSECT SURVEYS IN 1991-2014. Marine Mammal and Turtle Division, Southwest Fisheries Science Center, National Marine Fisheries Service. https://swfsc.noaa.gov/up	O(d) 1998, O(d) 2011, O 2011	O							3				Wild	Partial
22	Marine mammal	Cetacean	Sei whale	Balaenoptera borealis	NA	Endangered	US/F	1970	NA	2011	depleted	Appendix I	Hawaii Stock	2010	178	0.09	CV	Individuals	45000	15	60	9	krill, schooling fish, squid	Solitary or small groups	93	0.2				Marine			NOAA Fisheries. 2013. Stock Assessment Report. Sei Whale (Balaenoptera borealis): Eastern North Pacific Stock.	Report (GOV)	999	O(d) 1998, O(d) 2011, O 2011	O							3				Wild	Partial
22b	Marine mammal	Cetacean	Sei whale	Balaenoptera borealis	Nova Scotia Stock	Endangered	US/F	1970	NA	2011	depleted	Appendix I	Nova Scotia	1968	100			Individuals	45000	15	60	9	krill, schooling fish, squid	Solitary or small groups		0.5	0.04	0.4		Marine			Mitchell, E. and D.G Chapman. 1974. Preliminary Assessment of Stocks of Northwest Atlantic Sei Whales (Balaenoptera borealis). Rep. int. Whal. Commn. Special Issue 1: 117-120.	Report (GOV)														Wild	Partial
22b	Marine mammal	Cetacean	Sei whale	Balaenoptera borealis	Nova Scotia Stock	Endangered	US/F	1970	NA	2011	depleted	Appendix I	Nova Scotia	1969	148			Individuals	45000	15	60	9	krill, schooling fish, squid	Solitary or small groups		0.5	0.04	0.4		Marine			Mitchell, E. and D.G Chapman. 1974. Preliminary Assessment of Stocks of Northwest Atlantic Sei Whales (Balaenoptera borealis). Rep. int. Whal. Commn. Special Issue 1: 117-120.	Report (GOV)														Wild	Partial
22b	Marine mammal	Cetacean	Sei whale	Balaenoptera borealis	Nova Scotia Stock	Endangered	US/F	1970	NA	2011	depleted	Appendix I	Nova Scotia	1970	93			Individuals	45000	15	60	9	krill, schooling fish, squid	Solitary or small groups		0.5	0.04	0.4		Marine			Mitchell, E. and D.G Chapman. 1974. Preliminary Assessment of Stocks of Northwest Atlantic Sei Whales (Balaenoptera borealis). Rep. int. Whal. Commn. Special Issue 1: 117-120.	Report (GOV)														Wild	Partial
22b	Marine mammal	Cetacean	Sei whale	Balaenoptera borealis	Nova Scotia Stock	Endangered	US/F	1970	NA	2011	depleted	Appendix I	Nova Scotia	1971	234			Individuals	45000	15	60	9	krill, schooling fish, squid	Solitary or small groups		0.5	0.04	0.4		Marine			Mitchell, E. and D.G Chapman. 1974. Preliminary Assessment of Stocks of Northwest Atlantic Sei Whales (Balaenoptera borealis). Rep. int. Whal. Commn. Special Issue 1: 117-120.	Report (GOV)														Wild	Partial
22b	Marine mammal	Cetacean	Sei whale	Balaenoptera borealis	Nova Scotia Stock	Endangered	US/F	1970	NA	2011	depleted	Appendix I	Nova Scotia	1972	183			Individuals	45000	15	60	9	krill, schooling fish, squid	Solitary or small groups		0.5	0.04	0.4		Marine			Mitchell, E. and D.G Chapman. 1974. Preliminary Assessment of Stocks of Northwest Atlantic Sei Whales (Balaenoptera borealis). Rep. int. Whal. Commn. Special Issue 1: 117-120.	Report (GOV)														Wild	Partial
22b	Marine mammal	Cetacean	Sei whale	Balaenoptera borealis	Nova Scotia Stock	Endangered	US/F	1970	NA	2011	depleted	Appendix I	Nova Scotia	1979	109	173	95% CI	Individuals	45000	15	60	9	krill, schooling fish, squid	Solitary or small groups		0.5	0.04	0.4		Marine			CeTap. 1981. A Characterization of Marine Mammals and Turtles in the Mid- and North Atlantic Areas of the US. Outer Continental Shelf: Executive Summary for 1979 for the Cetacean and Turtle Assessment Program University of Rhode Island.	Report (GOV)														Wild	Partial
22b	Marine mammal	Cetacean	Sei whale	Balaenoptera borealis	Nova Scotia Stock	Endangered	US/F	1970	NA	2011	depleted	Appendix I	Nova Scotia	1981	280	0.63	CV	Individuals	45000	15	60	9	krill, schooling fish, squid	Solitary or small groups		0.5	0.04	0.4		Marine			CeTAP. 1982. A Characterization of Marine Mammals and Turtles in the Mid- and North Atlantic Areas of the US. Outer Continental Shelf: Final Report. Ch. 3, 57�133 (University of Rhode Island, 1982). Https://www.nefsc.noaa.gov/psb/docs/CETAP%201982%20Final	Report (GOV)														Wild	Partial
22b	Marine mammal	Cetacean	Sei whale	Balaenoptera borealis	Nova Scotia Stock	Endangered	US/F	1970	NA	2011	depleted	Appendix I	Nova Scotia	1999	118	0.22	CV	Individuals	45000	15	60	9	krill, schooling fish, squid	Solitary or small groups		0.5	0.04	0.4		Marine			Palka, D.L. 2006. Summer Abundance Estimates of Cetaceans in US North Atlantic Navy Operating Areas. NOAA Fisheries, Northeast Fisheries Science Center Reference Document 06-03. https://www.nefsc.noaa.gov/psb/surveys/documents/2006.Palka.Summer%20abun%20i	Report (GOV)														Wild	Partial
22b	Marine mammal	Cetacean	Sei whale	Balaenoptera borealis	Nova Scotia Stock	Endangered	US/F	1970	NA	2011	depleted	Appendix I	Nova Scotia	2004	386	0.85	CV	Individuals	45000	15	60	9	krill, schooling fish, squid	Solitary or small groups		0.5	0.04	0.4		Marine			Palka, D.L. 2012. Cetacean Abundance Estimates in US Northwestern Atlantic Ocean Waters from Summer 2011 Line Transect Survey. NOAA Fisheries, Northeast Fisheries Science Center Reference Document 12-29. https://www.nefsc.noaa.gov/nefsc/publications/crd/c	Report (GOV)														Wild	Partial
22b	Marine mammal	Cetacean	Sei whale	Balaenoptera borealis	Nova Scotia Stock	Endangered	US/F	1970	NA	2011	depleted	Appendix I	Nova Scotia	2006	207	0.62	CV	Individuals	45000	15	60	9	krill, schooling fish, squid	Solitary or small groups		0.5	0.04	0.4		Marine			Palka, D.L. 2012. Cetacean Abundance Estimates in US Northwestern Atlantic Ocean Waters from Summer 2011 Line Transect Survey. NOAA Fisheries, Northeast Fisheries Science Center Reference Document 12-29. https://www.nefsc.noaa.gov/nefsc/publications/crd/c	Report (GOV)														Wild	Partial
22b	Marine mammal	Cetacean	Sei whale	Balaenoptera borealis	Nova Scotia Stock	Endangered	US/F	1970	NA	2011	depleted	Appendix I	Nova Scotia	2011	357	0.52	CV	Individuals	45000	15	60	9	krill, schooling fish, squid	Solitary or small groups		0.5	0.04	0.4		Marine			Palka, D.L. 2012. Cetacean Abundance Estimates in US Northwestern Atlantic Ocean Waters from Summer 2011 Line Transect Survey. NOAA Fisheries, Northeast Fisheries Science Center Reference Document 12-29. https://www.nefsc.noaa.gov/nefsc/publications/crd/c	Report (GOV)														Wild	Partial
23	Marine mammal	Cetacean	Sperm whale	Physeter macrocephalus	NA	Endangered	US/F	1970	NA	2010	Depleted	Appendix I	CA, OR, WA	1991	2388	0.64	CV	Individuals	27215	13.5	unknown	40	large squid, sharks, skates, and fishes	Social	1332	2.7		1.7		Marine			NOAA Fisheries. 2014. SPERM WHALE (Physeter macrocephalus): California/Oregon/Washington Stock. Stock Assessment Report. Revised 7/31/2015 . National Oceanic and Atmospheric Administration, Washington, D.C. http://www.fisheries.noaa.gov/pr/sars/pdf/stocks/pacific/2014/po2014_sperm_whale-cow.pdf	Report (GOV)	Moore J.E., and Barlow J.P. 2014. Improved abundance and trend estimates for sperm whales in the eastern North Pacific from Bayesian hierarchical modeling. Endang. Species Res 25:141-150.	O 2010	O							4	No	1 of 4 U.S. pops	short time, few points, 2008 point is biased very low	Wild	Partial
23	Marine mammal	Cetacean	Sperm whale	Physeter macrocephalus	NA	Endangered	US/F	1970	NA	2010	Depleted	Appendix I	CA, OR, WA	1993	2729	0.67	CV	Individuals	27215	13.5	unknown	40	large squid, sharks, skates, and fishes	Social	1332	2.7		1.7		Marine			NOAA Fisheries. 2014. SPERM WHALE (Physeter macrocephalus): California/Oregon/Washington Stock. Stock Assessment Report. Revised 7/31/2015 . National Oceanic and Atmospheric Administration, Washington, D.C. http://www.fisheries.noaa.gov/pr/sars/pdf/stocks/pacific/2014/po2014_sperm_whale-cow.pdf	Report (GOV)	Moore J.E., and Barlow J.P. 2014. Improved abundance and trend estimates for sperm whales in the eastern North Pacific from Bayesian hierarchical modeling. Endang. Species Res 25:141-150.	O 2010	O							4	No	1 of 4 U.S. pops	short time, few points, 2008 point is biased very low	Wild	Partial
23	Marine mammal	Cetacean	Sperm whale	Physeter macrocephalus	NA	Endangered	US/F	1970	NA	2010	Depleted	Appendix I	CA, OR, WA	1996	2303	0.54	CV	Individuals	27215	13.5	unknown	40	large squid, sharks, skates, and fishes	Social	1332	2.7		1.7		Marine			NOAA Fisheries. 2014. SPERM WHALE (Physeter macrocephalus): California/Oregon/Washington Stock. Stock Assessment Report. Revised 7/31/2015 . National Oceanic and Atmospheric Administration, Washington, D.C. http://www.fisheries.noaa.gov/pr/sars/pdf/stocks/pacific/2014/po2014_sperm_whale-cow.pdf	Report (GOV)	Moore J.E., and Barlow J.P. 2014. Improved abundance and trend estimates for sperm whales in the eastern North Pacific from Bayesian hierarchical modeling. Endang. Species Res 25:141-150.	O 2010	O							4	No	1 of 4 U.S. pops	short time, few points, 2008 point is biased very low	Wild	Partial
23	Marine mammal	Cetacean	Sperm whale	Physeter macrocephalus	NA	Endangered	US/F	1970	NA	2010	Depleted	Appendix I	CA, OR, WA	2001	2439	0.52	CV	Individuals	27215	13.5	unknown	40	large squid, sharks, skates, and fishes	Social	1332	2.7		1.7		Marine			NOAA Fisheries. 2014. SPERM WHALE (Physeter macrocephalus): California/Oregon/Washington Stock. Stock Assessment Report. Revised 7/31/2015 . National Oceanic and Atmospheric Administration, Washington, D.C. http://www.fisheries.noaa.gov/pr/sars/pdf/stocks/pacific/2014/po2014_sperm_whale-cow.pdf	Report (GOV)	Moore J.E., and Barlow J.P. 2014. Improved abundance and trend estimates for sperm whales in the eastern North Pacific from Bayesian hierarchical modeling. Endang. Species Res 25:141-150.	O 2010	O							4	No	1 of 4 U.S. pops	short time, few points, 2008 point is biased very low	Wild	Partial
23	Marine mammal	Cetacean	Sperm whale	Physeter macrocephalus	NA	Endangered	US/F	1970	NA	2010	Depleted	Appendix I	CA, OR, WA	2005	3013	0.55	CV	Individuals	27215	13.5	unknown	40	large squid, sharks, skates, and fishes	Social	1332	2.7		1.7		Marine			NOAA Fisheries. 2014. SPERM WHALE (Physeter macrocephalus): California/Oregon/Washington Stock. Stock Assessment Report. Revised 7/31/2015 . National Oceanic and Atmospheric Administration, Washington, D.C. http://www.fisheries.noaa.gov/pr/sars/pdf/stocks/pacific/2014/po2014_sperm_whale-cow.pdf	Report (GOV)	Moore J.E., and Barlow J.P. 2014. Improved abundance and trend estimates for sperm whales in the eastern North Pacific from Bayesian hierarchical modeling. Endang. Species Res 25:141-150.	O 2010	O							4	No	1 of 4 U.S. pops	short time, few points, 2008 point is biased very low	Wild	Partial
23	Marine mammal	Cetacean	Sperm whale	Physeter macrocephalus	NA	Endangered	US/F	1970	NA	2010	Depleted	Appendix I	CA, OR, WA	2008	2431	0.58	CV	Individuals	27215	13.5	unknown	40	large squid, sharks, skates, and fishes	Social	1332	2.7		1.7		Marine			NOAA Fisheries. 2014. SPERM WHALE (Physeter macrocephalus): California/Oregon/Washington Stock. Stock Assessment Report. Revised 7/31/2015 . National Oceanic and Atmospheric Administration, Washington, D.C. http://www.fisheries.noaa.gov/pr/sars/pdf/stocks/pacific/2014/po2014_sperm_whale-cow.pdf	Report (GOV)	Moore J.E., and Barlow J.P. 2014. Improved abundance and trend estimates for sperm whales in the eastern North Pacific from Bayesian hierarchical modeling. Endang. Species Res 25:141-150.	O 2010	O							4	No	1 of 4 U.S. pops	short time, few points, 2008 point is biased very low	Wild	Partial
23	Marine mammal	Cetacean	Sperm whale	Physeter macrocephalus	NA	Endangered	US/F	1970	NA	2010	Depleted	Appendix I	Eastern Caribbean	2005	34			Individuals	27215	13.5	unknown	40	large squid, sharks, skates, and fishes	Social						Marine			Gero, S. and Whitehead, H., 2016. Critical Decline of the Eastern Caribbean Sperm Whale Population. PloS one, 11(10), p.e0162019.	Academic journal	Gero, S. and Whitehead, H., 2016. Critical Decline of the Eastern Caribbean Sperm Whale Population. PloS one, 11(10), p.e0162019. Table 1	O 2010	O							4	No	1 of 4 U.S. pops	short time, few points, just one pop	Wild	Partial
23	Marine mammal	Cetacean	Sperm whale	Physeter macrocephalus	NA	Endangered	US/F	1970	NA	2010	Depleted	Appendix I	Eastern Caribbean	2006	18			Individuals	27215	13.5	unknown	40	large squid, sharks, skates, and fishes	Social						Marine			Gero, S. and Whitehead, H., 2016. Critical Decline of the Eastern Caribbean Sperm Whale Population. PloS one, 11(10), p.e0162019.	Academic journal	Gero, S. and Whitehead, H., 2016. Critical Decline of the Eastern Caribbean Sperm Whale Population. PloS one, 11(10), p.e0162019. Table 1	O 2010	O							4	No	1 of 4 U.S. pops	short time, few points, just one pop	Wild	Partial
23	Marine mammal	Cetacean	Sperm whale	Physeter macrocephalus	NA	Endangered	US/F	1970	NA	2010	Depleted	Appendix I	Eastern Caribbean	2007	10			Individuals	27215	13.5	unknown	40	large squid, sharks, skates, and fishes	Social						Marine			Gero, S. and Whitehead, H., 2016. Critical Decline of the Eastern Caribbean Sperm Whale Population. PloS one, 11(10), p.e0162019.	Academic journal	Gero, S. and Whitehead, H., 2016. Critical Decline of the Eastern Caribbean Sperm Whale Population. PloS one, 11(10), p.e0162019. Table 1	O 2010	O							4	No	1 of 4 U.S. pops	short time, few points, just one pop	Wild	Partial
23	Marine mammal	Cetacean	Sperm whale	Physeter macrocephalus	NA	Endangered	US/F	1970	NA	2010	Depleted	Appendix I	Eastern Caribbean	2008	75			Individuals	27215	13.5	unknown	40	large squid, sharks, skates, and fishes	Social						Marine			Gero, S. and Whitehead, H., 2016. Critical Decline of the Eastern Caribbean Sperm Whale Population. PloS one, 11(10), p.e0162019.	Academic journal	Gero, S. and Whitehead, H., 2016. Critical Decline of the Eastern Caribbean Sperm Whale Population. PloS one, 11(10), p.e0162019. Table 1	O 2010	O							4	No	1 of 4 U.S. pops	short time, few points, just one pop	Wild	Partial
23	Marine mammal	Cetacean	Sperm whale	Physeter macrocephalus	NA	Endangered	US/F	1970	NA	2010	Depleted	Appendix I	Eastern Caribbean	2009	54			Individuals	27215	13.5	unknown	40	large squid, sharks, skates, and fishes	Social						Marine			Gero, S. and Whitehead, H., 2016. Critical Decline of the Eastern Caribbean Sperm Whale Population. PloS one, 11(10), p.e0162019.	Academic journal	Gero, S. and Whitehead, H., 2016. Critical Decline of the Eastern Caribbean Sperm Whale Population. PloS one, 11(10), p.e0162019. Table 1	O 2010	O							4	No	1 of 4 U.S. pops	short time, few points, just one pop	Wild	Partial
23	Marine mammal	Cetacean	Sperm whale	Physeter macrocephalus	NA	Endangered	US/F	1970	NA	2010	Depleted	Appendix I	Eastern Caribbean	2010	64			Individuals	27215	13.5	unknown	40	large squid, sharks, skates, and fishes	Social						Marine			Gero, S. and Whitehead, H., 2016. Critical Decline of the Eastern Caribbean Sperm Whale Population. PloS one, 11(10), p.e0162019.	Academic journal	Gero, S. and Whitehead, H., 2016. Critical Decline of the Eastern Caribbean Sperm Whale Population. PloS one, 11(10), p.e0162019. Table 1	O 2010	O							4	No	1 of 4 U.S. pops	short time, few points, just one pop	Wild	Partial
23	Marine mammal	Cetacean	Sperm whale	Physeter macrocephalus	NA	Endangered	US/F	1970	NA	2010	Depleted	Appendix I	Eastern Caribbean	2011	51			Individuals	27215	13.5	unknown	40	large squid, sharks, skates, and fishes	Social						Marine			Gero, S. and Whitehead, H., 2016. Critical Decline of the Eastern Caribbean Sperm Whale Population. PloS one, 11(10), p.e0162019.	Academic journal	Gero, S. and Whitehead, H., 2016. Critical Decline of the Eastern Caribbean Sperm Whale Population. PloS one, 11(10), p.e0162019. Table 1	O 2010	O							4	No	1 of 4 U.S. pops	short time, few points, just one pop	Wild	Partial
23	Marine mammal	Cetacean	Sperm whale	Physeter macrocephalus	NA	Endangered	US/F	1970	NA	2010	Depleted	Appendix I	Eastern Caribbean	2012	32			Individuals	27215	13.5	unknown	40	large squid, sharks, skates, and fishes	Social						Marine			Gero, S. and Whitehead, H., 2016. Critical Decline of the Eastern Caribbean Sperm Whale Population. PloS one, 11(10), p.e0162019.	Academic journal	Gero, S. and Whitehead, H., 2016. Critical Decline of the Eastern Caribbean Sperm Whale Population. PloS one, 11(10), p.e0162019. Table 1	O 2010	O							4	No	1 of 4 U.S. pops	short time, few points, just one pop	Wild	Partial
23	Marine mammal	Cetacean	Sperm whale	Physeter macrocephalus	NA	Endangered	US/F	1970	NA	2010	Depleted	Appendix I	Eastern Caribbean	2014	19			Individuals	27215	13.5	unknown	40	large squid, sharks, skates, and fishes	Social						Marine			Gero, S. and Whitehead, H., 2016. Critical Decline of the Eastern Caribbean Sperm Whale Population. PloS one, 11(10), p.e0162019.	Academic journal	Gero, S. and Whitehead, H., 2016. Critical Decline of the Eastern Caribbean Sperm Whale Population. PloS one, 11(10), p.e0162019. Table 1	O 2010	O							4	No	1 of 4 U.S. pops	short time, few points, just one pop	Wild	Partial
23	Marine mammal	Cetacean	Sperm whale	Physeter macrocephalus	NA	Endangered	US/F	1970	NA	2010	Depleted	Appendix I	Eastern Caribbean	2015	31			Individuals	27215	13.5	unknown	40	large squid, sharks, skates, and fishes	Social						Marine			Gero, S. and Whitehead, H., 2016. Critical Decline of the Eastern Caribbean Sperm Whale Population. PloS one, 11(10), p.e0162019.	Academic journal	Gero, S. and Whitehead, H., 2016. Critical Decline of the Eastern Caribbean Sperm Whale Population. PloS one, 11(10), p.e0162019. Table 1	O 2010	O							4	No	1 of 4 U.S. pops	short time, few points, just one pop	Wild	Partial
23	Marine mammal	Cetacean	Sperm whale	Physeter macrocephalus	NA	Endangered	US/F	1970	NA	2010	Depleted	Appendix I	Eastern Tropical Pacific	1993	22700	14800-34600	95% CI	Individuals	27215	13.5	unknown	40	large squid, sharks, skates, and fishes	Social	2539					Marine				Report (GOV)	Barlow and taylor 2005	O 2010	O							4	No	1 of 4 U.S. pops	short time, few points, just one pop	Wild	Partial
23	Marine mammal	Cetacean	Sperm whale	Physeter macrocephalus	NA	Endangered	US/F	1970	NA	2010	Depleted	Appendix I	Hawaii EEZ	2002	6919	0.81	CV	Individuals	27215	13.5	unknown	40	large squid, sharks, skates, and fishes	Social	2539	10.2		0.7		Marine			NOAA Fisheries. 2014. SPERM WHALE (Physeter macrocephalus): Hawaiian Stock. Stock Assessment Report. Revised 1/15/11. National Oceanic and Atmospheric Administration, Washington, D.C.	Report (GOV)	Barlow 2006	O 2010	O							4	No	1 of 4 U.S. pops	short time, few points, just one pop	Wild	Partial
23	Marine mammal	Cetacean	Sperm whale	Physeter macrocephalus	NA	Endangered	US/F	1970	NA	2010	Depleted	Appendix I	Hawaii EEZ	2010	3354	0.34	CV	Individuals	27215	13.5	unknown	40	large squid, sharks, skates, and fishes	Social	2539	10.2		0.7		Marine			NOAA Fisheries. 2014. SPERM WHALE (Physeter macrocephalus): California/Oregon/Washington Stock. Stock Assessment Report. Revised 7/31/2015 . National Oceanic and Atmospheric Administration, Washington, D.C. http://www.fisheries.noaa.gov/pr/sars/pdf/stocks/pacific/2014/po2014_sperm_whale-cow.pdf	Report (GOV)	Barlow 2006	O 2010	O							4	No	1 of 4 U.S. pops	short time, few points, just one pop	Wild	Partial
23	Marine mammal	Cetacean	Sperm whale	Physeter macrocephalus	NA	Endangered	US/F	1970	NA	2010	Depleted	Appendix I	North Atlantic: Florida to Bay of Fundy	1998	4702	0.35	CV	Individuals	27215	13.5	unknown	40	large squid, sharks, skates, and fishes	Social	1815	3.6	0.04	0.8		Marine			NOAA Fisheries. 2005. SPERM WHALE (Physeter macrocephalus): North Atlantic Stock. Stock Assessment Report. Revised December 2005. National Oceanic and Atmospheric Administration, Washington, D.C.	Report (GOV)	Palka et al. Unpub. MS.; Mullin and Fulling 2003	O 2010	O							4	No	1 of 4 U.S. pops	short time, few points, just one pop	Wild	Partial
23	Marine mammal	Cetacean	Sperm whale	Physeter macrocephalus	NA	Endangered	US/F	1970	NA	2010	Depleted	Appendix I	North Atlantic: Florida to Bay of Fundy	2004	4804	0.34	CV	Individuals	27215	13.5	unknown	40	large squid, sharks, skates, and fishes	Social	1815	3.6	0.04	0.8		Marine			NOAA Fisheries. 2013. SPERM WHALE (Physeter macrocephalus): North Atlantic Stock. Stock Assessment Report	Report (GOV)	Palka, 1995; Buckland et al., 2001; Palka et al. Unpub. MS.	O 2010	O							4	No	1 of 4 U.S. pops	short time, few points, just one pop	Wild	Partial
23	Marine mammal	Cetacean	Sperm whale	Physeter macrocephalus	NA	Endangered	US/F	1970	NA	2010	Depleted	Appendix I	North Atlantic: Florida to Bay of Fundy	2011	2288	0.28	CV	Individuals	27215	13.5	unknown	40	large squid, sharks, skates, and fishes	Social	1815	3.6	0.04	0.8		Marine			NOAA Fisheries. 2014. SPERM WHALE (Physeter macrocephalus): North Atlantic Stock. Stock Assessment Report	Report (GOV)		O 2010	O							4	No	1 of 4 U.S. pops	short time, few points, just one pop	Wild	Partial
23	Marine mammal	Cetacean	Sperm whale	Physeter macrocephalus	NA	Endangered	US/F	1970	NA	2010	Depleted	Appendix I	North Pacific Stock	1975	930000			Individuals	27215	13.5	unknown	40	large squid, sharks, skates, and fishes	Social	2539					Marine			NOAA Fisheries. 2014. SPERM WHALE (Physeter macrocephalus): North Pacific Stock. Stock Assessment Report. Revised 12/30/2015 . National Oceanic and Atmospheric Administration, Washington, D.C. http://www.fisheries.noaa.gov/pr/sars/pdf/stocks/alaska/2015/ak2015_spermwhale.pdf	Report (GOV)	Rice 1989	O 2010	O							4	No	1 of 4 U.S. pops	short time, few points, just one pop	Wild	Partial
23	Marine mammal	Cetacean	Sperm whale	Physeter macrocephalus	NA	Endangered	US/F	1970	NA	2010	Depleted	Appendix I	North Pacific Stock	1997	102112	0.155	CV	Individuals	27215	13.5	unknown	40	large squid, sharks, skates, and fishes	Social	2539					Marine			NOAA Fisheries. 2014. SPERM WHALE (Physeter macrocephalus): North Pacific Stock. Stock Assessment Report. Revised 12/30/2015 . National Oceanic and Atmospheric Administration, Washington, D.C. http://www.fisheries.noaa.gov/pr/sars/pdf/stocks/alaska/2015/ak2015_spermwhale.pdf	Report (GOV)	Kato and Miyashita	O 2010	O							4	No	1 of 4 U.S. pops	short time, few points, just one pop	Wild	Partial
23	Marine mammal	Cetacean	Sperm whale	Physeter macrocephalus	NA	Endangered	US/F	1970	NA	2010	Depleted	Appendix I	North Pacific Stock	1997	32100	0.81	CV	Individuals	27215	13.5	unknown	40	large squid, sharks, skates, and fishes	Social	2539					Marine			NOAA Fisheries. 2014. SPERM WHALE (Physeter macrocephalus): North Pacific Stock. Stock Assessment Report. Revised 12/30/2015 . National Oceanic and Atmospheric Administration, Washington, D.C. http://www.fisheries.noaa.gov/pr/sars/pdf/stocks/alaska/2015/ak2015_spermwhale.pdf	Report (GOV)	Barlow and taylor 2005	O 2010	O							4	No	1 of 4 U.S. pops	short time, few points, just one pop	Wild	Partial
23	Marine mammal	Cetacean	Sperm whale	Physeter macrocephalus	NA	Endangered	US/F	1970	NA	2010	Depleted	Appendix I	Northern Gulf of Mexico	1994	530	0.31	CV	Individuals	27215	13.5	unknown	40	large squid, sharks, skates, and fishes	Social	560	1.1	0.04	0		Marine			NOAA Fisheries. 2015. SPERM WHALE (Physeter macrocephalus): Northern Gulf of Mexico Stock. Stock Assessment Report. National Oceanic and Atmospheric Administration, Washington, D.C. http://www.fisheries.noaa.gov/pr/sars/pdf/stocks/atlantic/2015/f2015_spermgmex.pdf	Report (GOV)	(Hansen et al. 1995).	O 2010	O							4	No	1 of 4 U.S. pops	short time, few points, just one pop	Wild	Partial
23	Marine mammal	Cetacean	Sperm whale	Physeter macrocephalus	NA	Endangered	US/F	1970	NA	2010	Depleted	Appendix I	Northern Gulf of Mexico	2001	1349	0.23	CV	Individuals	27215	13.5	unknown	40	large squid, sharks, skates, and fishes	Social	560	1.1	0.04	0		Marine			NOAA Fisheries. 2015. SPERM WHALE (Physeter macrocephalus): Northern Gulf of Mexico Stock. Stock Assessment Report. National Oceanic and Atmospheric Administration, Washington, D.C. http://www.fisheries.noaa.gov/pr/sars/pdf/stocks/atlantic/2015/f2015_spermgmex.pdf	Report (GOV)	Mullin and Fulling, in review	O 2010	O							4	No	1 of 4 U.S. pops	short time, few points, just one pop	Wild	Partial
23	Marine mammal	Cetacean	Sperm whale	Physeter macrocephalus	NA	Endangered	US/F	1970	NA	2010	Depleted	Appendix I	Northern Gulf of Mexico	2004	1665	0.2	CV	Individuals	27215	13.5	unknown	40	large squid, sharks, skates, and fishes	Social	560	1.1	0.04	0		Marine			NOAA Fisheries. 2015. SPERM WHALE (Physeter macrocephalus): Northern Gulf of Mexico Stock. Stock Assessment Report. National Oceanic and Atmospheric Administration, Washington, D.C. http://www.fisheries.noaa.gov/pr/sars/pdf/stocks/atlantic/2015/f2015_spermgmex.pdf	Report (GOV)	Mullin 2007	O 2010	O							4	No	1 of 4 U.S. pops	short time, few points, just one pop	Wild	Partial
23	Marine mammal	Cetacean	Sperm whale	Physeter macrocephalus	NA	Endangered	US/F	1970	NA	2010	Depleted	Appendix I	Northern Gulf of Mexico	2009	763	0.38	CV	Individuals	27215	13.5	unknown	40	large squid, sharks, skates, and fishes	Social	560	1.1	0.04	0		Marine			NOAA Fisheries. 2015. SPERM WHALE (Physeter macrocephalus): Northern Gulf of Mexico Stock. Stock Assessment Report. National Oceanic and Atmospheric Administration, Washington, D.C. http://www.fisheries.noaa.gov/pr/sars/pdf/stocks/atlantic/2015/f2015_spermgmex.pdf	Report (GOV)	999	O 2010	O							4	No	1 of 4 U.S. pops	short time, few points, just one pop	Wild	Partial
23	Marine mammal	Cetacean	Sperm whale	Physeter macrocephalus	NA	Endangered	US/F	1970	NA	2010	Depleted	Appendix I	Northern Gulf of Mexico	2015	2128	0.08	CV	Individuals	27215	13.5	unknown	40	large squid, sharks, skates, and fishes	Social	560	1.1	0.04	0		Marine			Roberts, J.J., Best, B.D., Mannocci, L., Fujioka, E., Halpin, P.N., Palka, D.L., Garrison, L.P., Mullin, K.D., Cole, T.V., Khan, C.B. and McLellan, W.A., 2016. Habitat-based cetacean density models for the US Atlantic and Gulf of Mexico. Scientific reports, 6.	Academic journal	Roberts, J.J., Best, B.D., Mannocci, L., Fujioka, E., Halpin, P.N., Palka, D.L., Garrison, L.P., Mullin, K.D., Cole, T.V., Khan, C.B. and McLellan, W.A., 2016. Habitat-based cetacean density models for the US Atlantic and Gulf of Mexico. Scientific reports, 6.	O 2010	O							4	No	1 of 4 U.S. pops	short time, few points, just one pop	Wild	Partial
24a	Marine mammal	Pinniped	Steller sea lion	Eumetopias jubatus	Western North Pacific DPS	Threatened	US/F	1990	1993	1992	protected	no	Alaska	1960	140000			Individuals	735	3.2	25	5	fish, bivalve, squid, octopus, gastropods	Social	49,497	297	0.12	233		Marine			NOAA Fisheries 2015 Seteller Sea Lion STELLER SEA LION (Eumetopias jubatus): Western U.S. Stock NOAA-TM-AFSC-323. Revised 12/30/2015 ttp://www.fisheries.noaa.gov/pr/sars/pdf/stocks/alaska/2015/ak2015_ssl-western.pdf	Report (GOV)	Merrick et al. 1987													Wild	Partial
24a	Marine mammal	Pinniped	Steller sea lion	Eumetopias jubatus	Western North Pacific DPS	Threatened	US/F	1990	1993	1992	protected	no	Alaska	1979	110000			Individuals	735	3.2	25	5	fish, bivalve, squid, octopus, gastropods	Social	49,497	297	0.12	233		Marine			NOAA Fisheries 2015 Seteller Sea Lion STELLER SEA LION (Eumetopias jubatus): Western U.S. Stock NOAA-TM-AFSC-323. Revised 12/30/2015 ttp://www.fisheries.noaa.gov/pr/sars/pdf/stocks/alaska/2015/ak2015_ssl-western.pdf	Report (GOV)	Merrick et al. 1987; Byrd 1989													Wild	Partial
24a	Marine mammal	Pinniped	Steller sea lion	Eumetopias jubatus	Western North Pacific DPS	Threatened	US/F	1990	1993	1992	protected	no	Alaska	1985	113796		CI	Individuals	735	3.2	25	5	fish, bivalve, squid, octopus, gastropods	Social	49,497	297	0.12	233		Marine			L. Fritz, K. Sweeney, R. Towell, and T. Gelatt 2016 Aerial and Ship-Based Surveys of Steller Sea Lions (Eumetopias jubatus) Conducted in Alaska in June-July 2013 through 2015, and an Update on the Status and Trend of the Western Distinct Population Segment in Alaska NOAA Technical Memorandum NMFS-AFSC-321	Report (GOV)	Fritz et al. 2016													Wild	Partial
24a	Marine mammal	Pinniped	Steller sea lion	Eumetopias jubatus	Western North Pacific DPS	Threatened	US/F	1990	1993	1992	protected	no	Alaska	1986	102050		CI	Individuals	735	3.2	25	5	fish, bivalve, squid, octopus, gastropods	Social	49,497	297	0.12	233		Marine			L. Fritz, K. Sweeney, R. Towell, and T. Gelatt 2016 Aerial and Ship-Based Surveys of Steller Sea Lions (Eumetopias jubatus) Conducted in Alaska in June-July 2013 through 2015, and an Update on the Status and Trend of the Western Distinct Population Segment in Alaska NOAA Technical Memorandum NMFS-AFSC-321	Report (GOV)	Fritz et al. 2016													Wild	Partial
24a	Marine mammal	Pinniped	Steller sea lion	Eumetopias jubatus	Western North Pacific DPS	Threatened	US/F	1990	1993	1992	protected	no	Alaska	1987	90458		CI	Individuals	735	3.2	25	5	fish, bivalve, squid, octopus, gastropods	Social	49,497	297	0.12	233		Marine			L. Fritz, K. Sweeney, R. Towell, and T. Gelatt 2016 Aerial and Ship-Based Surveys of Steller Sea Lions (Eumetopias jubatus) Conducted in Alaska in June-July 2013 through 2015, and an Update on the Status and Trend of the Western Distinct Population Segment in Alaska NOAA Technical Memorandum NMFS-AFSC-321	Report (GOV)	Fritz et al. 2016													Wild	Partial
24a	Marine mammal	Pinniped	Steller sea lion	Eumetopias jubatus	Western North Pacific DPS	Threatened	US/F	1990	1993	1992	protected	no	Alaska	1988	80183		CI	Individuals	735	3.2	25	5	fish, bivalve, squid, octopus, gastropods	Social	49,497	297	0.12	233		Marine			L. Fritz, K. Sweeney, R. Towell, and T. Gelatt 2016 Aerial and Ship-Based Surveys of Steller Sea Lions (Eumetopias jubatus) Conducted in Alaska in June-July 2013 through 2015, and an Update on the Status and Trend of the Western Distinct Population Segment in Alaska NOAA Technical Memorandum NMFS-AFSC-321	Report (GOV)	Fritz et al. 2016													Wild	Partial
24a	Marine mammal	Pinniped	Steller sea lion	Eumetopias jubatus	Western North Pacific DPS	Threatened	US/F	1990	1993	1992	protected	no	Alaska	1989	71546		CI	Individuals	735	3.2	25	5	fish, bivalve, squid, octopus, gastropods	Social	49,497	297	0.12	233		Marine			L. Fritz, K. Sweeney, R. Towell, and T. Gelatt 2016 Aerial and Ship-Based Surveys of Steller Sea Lions (Eumetopias jubatus) Conducted in Alaska in June-July 2013 through 2015, and an Update on the Status and Trend of the Western Distinct Population Segment in Alaska NOAA Technical Memorandum NMFS-AFSC-321	Report (GOV)	Fritz et al. 2016													Wild	Partial
24a	Marine mammal	Pinniped	Steller sea lion	Eumetopias jubatus	Western North Pacific DPS	Threatened	US/F	1990	1993	1992	protected	no	Alaska	1990	64761		CI	Individuals	735	3.2	25	5	fish, bivalve, squid, octopus, gastropods	Social	49,497	297	0.12	233		Marine			L. Fritz, K. Sweeney, R. Towell, and T. Gelatt 2016 Aerial and Ship-Based Surveys of Steller Sea Lions (Eumetopias jubatus) Conducted in Alaska in June-July 2013 through 2015, and an Update on the Status and Trend of the Western Distinct Population Segment in Alaska NOAA Technical Memorandum NMFS-AFSC-321	Report (GOV)	Fritz et al. 2016													Wild	Partial
24a	Marine mammal	Pinniped	Steller sea lion	Eumetopias jubatus	Western North Pacific DPS	Threatened	US/F	1990	1993	1992	protected	no	Alaska	1991	59510		CI	Individuals	735	3.2	25	5	fish, bivalve, squid, octopus, gastropods	Social	49,497	297	0.12	233		Marine			L. Fritz, K. Sweeney, R. Towell, and T. Gelatt 2016 Aerial and Ship-Based Surveys of Steller Sea Lions (Eumetopias jubatus) Conducted in Alaska in June-July 2013 through 2015, and an Update on the Status and Trend of the Western Distinct Population Segment in Alaska NOAA Technical Memorandum NMFS-AFSC-321	Report (GOV)	Fritz et al. 2016													Wild	Partial
24a	Marine mammal	Pinniped	Steller sea lion	Eumetopias jubatus	Western North Pacific DPS	Threatened	US/F	1990	1993	1992	protected	no	Alaska	1992	55508		CI	Individuals	735	3.2	25	5	fish, bivalve, squid, octopus, gastropods	Social	49,497	297	0.12	233		Marine			L. Fritz, K. Sweeney, R. Towell, and T. Gelatt 2016 Aerial and Ship-Based Surveys of Steller Sea Lions (Eumetopias jubatus) Conducted in Alaska in June-July 2013 through 2015, and an Update on the Status and Trend of the Western Distinct Population Segment in Alaska NOAA Technical Memorandum NMFS-AFSC-321	Report (GOV)	Fritz et al. 2016													Wild	Partial
24a	Marine mammal	Pinniped	Steller sea lion	Eumetopias jubatus	Western North Pacific DPS	Threatened	US/F	1990	1993	1992	protected	no	Alaska	1993	52357		CI	Individuals	735	3.2	25	5	fish, bivalve, squid, octopus, gastropods	Social	49,497	297	0.12	233		Marine			L. Fritz, K. Sweeney, R. Towell, and T. Gelatt 2016 Aerial and Ship-Based Surveys of Steller Sea Lions (Eumetopias jubatus) Conducted in Alaska in June-July 2013 through 2015, and an Update on the Status and Trend of the Western Distinct Population Segment in Alaska NOAA Technical Memorandum NMFS-AFSC-321	Report (GOV)	Fritz et al. 2016													Wild	Partial
24a	Marine mammal	Pinniped	Steller sea lion	Eumetopias jubatus	Western North Pacific DPS	Threatened	US/F	1990	1993	1992	protected	no	Alaska	1994	49578		CI	Individuals	735	3.2	25	5	fish, bivalve, squid, octopus, gastropods	Social	49,497	297	0.12	233		Marine			L. Fritz, K. Sweeney, R. Towell, and T. Gelatt 2016 Aerial and Ship-Based Surveys of Steller Sea Lions (Eumetopias jubatus) Conducted in Alaska in June-July 2013 through 2015, and an Update on the Status and Trend of the Western Distinct Population Segment in Alaska NOAA Technical Memorandum NMFS-AFSC-321	Report (GOV)	Fritz et al. 2016													Wild	Partial
24a	Marine mammal	Pinniped	Steller sea lion	Eumetopias jubatus	Western North Pacific DPS	Threatened	US/F	1990	1993	1992	protected	no	Alaska	1995	47241		CI	Individuals	735	3.2	25	5	fish, bivalve, squid, octopus, gastropods	Social	49,497	297	0.12	233		Marine			L. Fritz, K. Sweeney, R. Towell, and T. Gelatt 2016 Aerial and Ship-Based Surveys of Steller Sea Lions (Eumetopias jubatus) Conducted in Alaska in June-July 2013 through 2015, and an Update on the Status and Trend of the Western Distinct Population Segment in Alaska NOAA Technical Memorandum NMFS-AFSC-321	Report (GOV)	Fritz et al. 2016													Wild	Partial
24a	Marine mammal	Pinniped	Steller sea lion	Eumetopias jubatus	Western North Pacific DPS	Threatened	US/F	1990	1993	1992	protected	no	Alaska	1996	45274		CI	Individuals	735	3.2	25	5	fish, bivalve, squid, octopus, gastropods	Social	49,497	297	0.12	233		Marine			L. Fritz, K. Sweeney, R. Towell, and T. Gelatt 2016 Aerial and Ship-Based Surveys of Steller Sea Lions (Eumetopias jubatus) Conducted in Alaska in June-July 2013 through 2015, and an Update on the Status and Trend of the Western Distinct Population Segment in Alaska NOAA Technical Memorandum NMFS-AFSC-321	Report (GOV)	Fritz et al. 2016													Wild	Partial
24a	Marine mammal	Pinniped	Steller sea lion	Eumetopias jubatus	Western North Pacific DPS	Endangered	US/F	1997	1993	1992	protected	no	Alaska	1997	43691		CI	Individuals	735	3.2	25	5	fish, bivalve, squid, octopus, gastropods	Social	49,497	297	0.12	233		Marine			L. Fritz, K. Sweeney, R. Towell, and T. Gelatt 2016 Aerial and Ship-Based Surveys of Steller Sea Lions (Eumetopias jubatus) Conducted in Alaska in June-July 2013 through 2015, and an Update on the Status and Trend of the Western Distinct Population Segment in Alaska NOAA Technical Memorandum NMFS-AFSC-321	Report (GOV)	Fritz et al. 2016													Wild	Partial
24a	Marine mammal	Pinniped	Steller sea lion	Eumetopias jubatus	Western North Pacific DPS	Endangered	US/F	1997	1993	1992	protected	no	Alaska	1998	42484		CI	Individuals	735	3.2	25	5	fish, bivalve, squid, octopus, gastropods	Social	49,497	297	0.12	233		Marine			L. Fritz, K. Sweeney, R. Towell, and T. Gelatt 2016 Aerial and Ship-Based Surveys of Steller Sea Lions (Eumetopias jubatus) Conducted in Alaska in June-July 2013 through 2015, and an Update on the Status and Trend of the Western Distinct Population Segment in Alaska NOAA Technical Memorandum NMFS-AFSC-321	Report (GOV)	Fritz et al. 2016													Wild	Partial
24a	Marine mammal	Pinniped	Steller sea lion	Eumetopias jubatus	Western North Pacific DPS	Endangered	US/F	1997	1993	1992	protected	no	Alaska	1999	41517		CI	Individuals	735	3.2	25	5	fish, bivalve, squid, octopus, gastropods	Social	49,497	297	0.12	233		Marine			L. Fritz, K. Sweeney, R. Towell, and T. Gelatt 2016 Aerial and Ship-Based Surveys of Steller Sea Lions (Eumetopias jubatus) Conducted in Alaska in June-July 2013 through 2015, and an Update on the Status and Trend of the Western Distinct Population Segment in Alaska NOAA Technical Memorandum NMFS-AFSC-321	Report (GOV)	Fritz et al. 2016													Wild	Partial
24a	Marine mammal	Pinniped	Steller sea lion	Eumetopias jubatus	Western North Pacific DPS	Endangered	US/F	1997	1993	1992	protected	no	Alaska	2000	40624		CI	Individuals	735	3.2	25	5	fish, bivalve, squid, octopus, gastropods	Social	49,497	297	0.12	233		Marine			L. Fritz, K. Sweeney, R. Towell, and T. Gelatt 2016 Aerial and Ship-Based Surveys of Steller Sea Lions (Eumetopias jubatus) Conducted in Alaska in June-July 2013 through 2015, and an Update on the Status and Trend of the Western Distinct Population Segment in Alaska NOAA Technical Memorandum NMFS-AFSC-321	Report (GOV)	Fritz et al. 2016													Wild	Partial
24a	Marine mammal	Pinniped	Steller sea lion	Eumetopias jubatus	Western North Pacific DPS	Endangered	US/F	1997	1993	1992	protected	no	Alaska	2001	40283		CI	Individuals	735	3.2	25	5	fish, bivalve, squid, octopus, gastropods	Social	49,497	297	0.12	233		Marine			L. Fritz, K. Sweeney, R. Towell, and T. Gelatt 2016 Aerial and Ship-Based Surveys of Steller Sea Lions (Eumetopias jubatus) Conducted in Alaska in June-July 2013 through 2015, and an Update on the Status and Trend of the Western Distinct Population Segment in Alaska NOAA Technical Memorandum NMFS-AFSC-321	Report (GOV)	Fritz et al. 2016													Wild	Partial
24a	Marine mammal	Pinniped	Steller sea lion	Eumetopias jubatus	Western North Pacific DPS	Endangered	US/F	1997	1993	1992	protected	no	Alaska	2002	39972		CI	Individuals	735	3.2	25	5	fish, bivalve, squid, octopus, gastropods	Social	49,497	297	0.12	233		Marine			L. Fritz, K. Sweeney, R. Towell, and T. Gelatt 2016 Aerial and Ship-Based Surveys of Steller Sea Lions (Eumetopias jubatus) Conducted in Alaska in June-July 2013 through 2015, and an Update on the Status and Trend of the Western Distinct Population Segment in Alaska NOAA Technical Memorandum NMFS-AFSC-321	Report (GOV)	Fritz et al. 2016													Wild	Partial
24a	Marine mammal	Pinniped	Steller sea lion	Eumetopias jubatus	Western North Pacific DPS	Endangered	US/F	1997	1993	1992	protected	no	Alaska	2003	39963		CI	Individuals	735	3.2	25	5	fish, bivalve, squid, octopus, gastropods	Social	49,497	297	0.12	233		Marine			L. Fritz, K. Sweeney, R. Towell, and T. Gelatt 2016 Aerial and Ship-Based Surveys of Steller Sea Lions (Eumetopias jubatus) Conducted in Alaska in June-July 2013 through 2015, and an Update on the Status and Trend of the Western Distinct Population Segment in Alaska NOAA Technical Memorandum NMFS-AFSC-321	Report (GOV)	Fritz et al. 2016													Wild	Partial
24a	Marine mammal	Pinniped	Steller sea lion	Eumetopias jubatus	Western North Pacific DPS	Endangered	US/F	1997	1993	1992	protected	no	Alaska	2004	40244		CI	Individuals	735	3.2	25	5	fish, bivalve, squid, octopus, gastropods	Social	49,497	297	0.12	233		Marine			L. Fritz, K. Sweeney, R. Towell, and T. Gelatt 2016 Aerial and Ship-Based Surveys of Steller Sea Lions (Eumetopias jubatus) Conducted in Alaska in June-July 2013 through 2015, and an Update on the Status and Trend of the Western Distinct Population Segment in Alaska NOAA Technical Memorandum NMFS-AFSC-321	Report (GOV)	Fritz et al. 2016													Wild	Partial
24a	Marine mammal	Pinniped	Steller sea lion	Eumetopias jubatus	Western North Pacific DPS	Endangered	US/F	1997	1993	1992	protected	no	Alaska	2005	40832		CI	Individuals	735	3.2	25	5	fish, bivalve, squid, octopus, gastropods	Social	49,497	297	0.12	233		Marine			L. Fritz, K. Sweeney, R. Towell, and T. Gelatt 2016 Aerial and Ship-Based Surveys of Steller Sea Lions (Eumetopias jubatus) Conducted in Alaska in June-July 2013 through 2015, and an Update on the Status and Trend of the Western Distinct Population Segment in Alaska NOAA Technical Memorandum NMFS-AFSC-321	Report (GOV)	Fritz et al. 2016													Wild	Partial
24a	Marine mammal	Pinniped	Steller sea lion	Eumetopias jubatus	Western North Pacific DPS	Endangered	US/F	1997	1993	1992	protected	no	Alaska	2006	41424		CI	Individuals	735	3.2	25	5	fish, bivalve, squid, octopus, gastropods	Social	49,497	297	0.12	233		Marine			L. Fritz, K. Sweeney, R. Towell, and T. Gelatt 2016 Aerial and Ship-Based Surveys of Steller Sea Lions (Eumetopias jubatus) Conducted in Alaska in June-July 2013 through 2015, and an Update on the Status and Trend of the Western Distinct Population Segment in Alaska NOAA Technical Memorandum NMFS-AFSC-321	Report (GOV)	Fritz et al. 2016													Wild	Partial
24a	Marine mammal	Pinniped	Steller sea lion	Eumetopias jubatus	Western North Pacific DPS	Endangered	US/F	1997	1993	1992	protected	no	Alaska	2007	42226		CI	Individuals	735	3.2	25	5	fish, bivalve, squid, octopus, gastropods	Social	49,497	297	0.12	233		Marine			L. Fritz, K. Sweeney, R. Towell, and T. Gelatt 2016 Aerial and Ship-Based Surveys of Steller Sea Lions (Eumetopias jubatus) Conducted in Alaska in June-July 2013 through 2015, and an Update on the Status and Trend of the Western Distinct Population Segment in Alaska NOAA Technical Memorandum NMFS-AFSC-321	Report (GOV)	Fritz et al. 2016													Wild	Partial
24a	Marine mammal	Pinniped	Steller sea lion	Eumetopias jubatus	Western North Pacific DPS	Endangered	US/F	1997	1993	1992	protected	no	Alaska	2008	43328		CI	Individuals	735	3.2	25	5	fish, bivalve, squid, octopus, gastropods	Social	49,497	297	0.12	233		Marine			L. Fritz, K. Sweeney, R. Towell, and T. Gelatt 2016 Aerial and Ship-Based Surveys of Steller Sea Lions (Eumetopias jubatus) Conducted in Alaska in June-July 2013 through 2015, and an Update on the Status and Trend of the Western Distinct Population Segment in Alaska NOAA Technical Memorandum NMFS-AFSC-321	Report (GOV)	Fritz et al. 2016													Wild	Partial
24a	Marine mammal	Pinniped	Steller sea lion	Eumetopias jubatus	Western North Pacific DPS	Endangered	US/F	1997	1993	1992	protected	no	Alaska	2009	44247		CI	Individuals	735	3.2	25	5	fish, bivalve, squid, octopus, gastropods	Social	49,497	297	0.12	233		Marine			L. Fritz, K. Sweeney, R. Towell, and T. Gelatt 2016 Aerial and Ship-Based Surveys of Steller Sea Lions (Eumetopias jubatus) Conducted in Alaska in June-July 2013 through 2015, and an Update on the Status and Trend of the Western Distinct Population Segment in Alaska NOAA Technical Memorandum NMFS-AFSC-321	Report (GOV)	Fritz et al. 2016													Wild	Partial
24a	Marine mammal	Pinniped	Steller sea lion	Eumetopias jubatus	Western North Pacific DPS	Endangered	US/F	1997	1993	1992	protected	no	Alaska	2010	45218		CI	Individuals	735	3.2	25	5	fish, bivalve, squid, octopus, gastropods	Social	49,497	297	0.12	233		Marine			L. Fritz, K. Sweeney, R. Towell, and T. Gelatt 2016 Aerial and Ship-Based Surveys of Steller Sea Lions (Eumetopias jubatus) Conducted in Alaska in June-July 2013 through 2015, and an Update on the Status and Trend of the Western Distinct Population Segment in Alaska NOAA Technical Memorandum NMFS-AFSC-321	Report (GOV)	Fritz et al. 2016													Wild	Partial
24a	Marine mammal	Pinniped	Steller sea lion	Eumetopias jubatus	Western North Pacific DPS	Endangered	US/F	1997	1993	1992	protected	no	Alaska	2011	46434		CI	Individuals	735	3.2	25	5	fish, bivalve, squid, octopus, gastropods	Social	49,497	297	0.12	233		Marine			L. Fritz, K. Sweeney, R. Towell, and T. Gelatt 2016 Aerial and Ship-Based Surveys of Steller Sea Lions (Eumetopias jubatus) Conducted in Alaska in June-July 2013 through 2015, and an Update on the Status and Trend of the Western Distinct Population Segment in Alaska NOAA Technical Memorandum NMFS-AFSC-321	Report (GOV)	Fritz et al. 2016													Wild	Partial
24a	Marine mammal	Pinniped	Steller sea lion	Eumetopias jubatus	Western North Pacific DPS	Endangered	US/F	1997	1993	1992	protected	no	Alaska	2012	47724		CI	Individuals	735	3.2	25	5	fish, bivalve, squid, octopus, gastropods	Social	49,497	297	0.12	233		Marine			L. Fritz, K. Sweeney, R. Towell, and T. Gelatt 2016 Aerial and Ship-Based Surveys of Steller Sea Lions (Eumetopias jubatus) Conducted in Alaska in June-July 2013 through 2015, and an Update on the Status and Trend of the Western Distinct Population Segment in Alaska NOAA Technical Memorandum NMFS-AFSC-321	Report (GOV)	Fritz et al. 2016													Wild	Partial
24a	Marine mammal	Pinniped	Steller sea lion	Eumetopias jubatus	Western North Pacific DPS	Endangered	US/F	1997	1993	1992	protected	no	Alaska	2013	48913		CI	Individuals	735	3.2	25	5	fish, bivalve, squid, octopus, gastropods	Social	49,497	297	0.12	233		Marine			L. Fritz, K. Sweeney, R. Towell, and T. Gelatt 2016 Aerial and Ship-Based Surveys of Steller Sea Lions (Eumetopias jubatus) Conducted in Alaska in June-July 2013 through 2015, and an Update on the Status and Trend of the Western Distinct Population Segment in Alaska NOAA Technical Memorandum NMFS-AFSC-321	Report (GOV)	Fritz et al. 2016													Wild	Partial
24a	Marine mammal	Pinniped	Steller sea lion	Eumetopias jubatus	Western North Pacific DPS	Endangered	US/F	1997	1993	1992	protected	no	Alaska	2014	50271		CI	Individuals	735	3.2	25	5	fish, bivalve, squid, octopus, gastropods	Social	49,497	297	0.12	233		Marine			L. Fritz, K. Sweeney, R. Towell, and T. Gelatt 2016 Aerial and Ship-Based Surveys of Steller Sea Lions (Eumetopias jubatus) Conducted in Alaska in June-July 2013 through 2015, and an Update on the Status and Trend of the Western Distinct Population Segment in Alaska NOAA Technical Memorandum NMFS-AFSC-321	Report (GOV)	Fritz et al. 2016													Wild	Partial
24a	Marine mammal	Pinniped	Steller sea lion	Eumetopias jubatus	Western North Pacific DPS	Endangered	US/F	1997	1993	1992	protected	no	Alaska	2015	52009		CI	Individuals	735	3.2	25	5	fish, bivalve, squid, octopus, gastropods	Social	49,497	297	0.12	233		Marine			L. Fritz, K. Sweeney, R. Towell, and T. Gelatt 2016 Aerial and Ship-Based Surveys of Steller Sea Lions (Eumetopias jubatus) Conducted in Alaska in June-July 2013 through 2015, and an Update on the Status and Trend of the Western Distinct Population Segment in Alaska NOAA Technical Memorandum NMFS-AFSC-321	Report (GOV)	Fritz et al. 2016													Wild	Partial
24	Marine mammal	Pinniped	Steller sea lion	Eumetopias jubatus	Western North Pacific	Endangered	US/F	1997	1993	1992	protected	no	Russia	1965	27000			Individuals	735	3.2	25	5	fish, bivalve, squid, octopus, gastropods	Social	49,497	297	0.12	233		Marine			NOAA Fisheries 2015 Seteller Sea Lion STELLER SEA LION (Eumetopias jubatus): Western U.S. Stock NOAA-TM-AFSC-323. Revised 12/30/2015 ttp://www.fisheries.noaa.gov/pr/sars/pdf/stocks/alaska/2015/ak2015_ssl-western.pdf	Report (GOV)	Burkanov and Loughlin (2005)													Wild	Partial
24	Marine mammal	Pinniped	Steller sea lion	Eumetopias jubatus	Western North Pacific	Endangered	US/F	1997	1993	1992	protected	no	Russia	1995	13000			Individuals	735	3.2	25	5	fish, bivalve, squid, octopus, gastropods	Social	49,497	297	0.12	233		Marine			NOAA Fisheries 2015 Seteller Sea Lion STELLER SEA LION (Eumetopias jubatus): Western U.S. Stock NOAA-TM-AFSC-323. Revised 12/30/2015 ttp://www.fisheries.noaa.gov/pr/sars/pdf/stocks/alaska/2015/ak2015_ssl-western.pdf	Report (GOV)	Burkanov and Loughlin (2005)													Wild	Partial
24	Marine mammal	Pinniped	Steller sea lion	Eumetopias jubatus	Western North Pacific	Endangered	US/F	1997	1993	1992	protected	no	Russia	2005	16000			Individuals	735	3.2	25	5	fish, bivalve, squid, octopus, gastropods	Social	49,497	297	0.12	233		Marine			NOAA Fisheries 2015 Seteller Sea Lion STELLER SEA LION (Eumetopias jubatus): Western U.S. Stock NOAA-TM-AFSC-323. Revised 12/30/2015 ttp://www.fisheries.noaa.gov/pr/sars/pdf/stocks/alaska/2015/ak2015_ssl-western.pdf	Report (GOV)	Burkanov and Loughlin (2005)													Wild	Partial
24	Marine mammal	Pinniped	Steller sea lion	Eumetopias jubatus	Western North Pacific	Endangered	US/F	1997	1993	1992	protected	no	Russia	2011	18721			Individuals	735	3.2	25	5	fish, bivalve, squid, octopus, gastropods	Social	49,497	297	0.12	233		Marine			NOAA Fisheries 2015 Seteller Sea Lion STELLER SEA LION (Eumetopias jubatus): Western U.S. Stock NOAA-TM-AFSC-323. Revised 12/30/2015 ttp://www.fisheries.noaa.gov/pr/sars/pdf/stocks/alaska/2015/ak2015_ssl-western.pdf	Report (GOV)	Burkanov Pers. Comm.													Wild	Partial
25	Marine mammal	Pinniped	Bearded seal	Erignathus barbatus	Beringia	Threatened	US/F	2012	NA	NA	depleted	no	Alaska	1981	275000	250000 to 300000	range	Individuals							273,676					Marine			NMFS 2015 Bearded Seal. (Erignathus barbatus): Alaska StockStock Assessment Report http://www.nmfs.noaa.gov/pr/sars/pdf/stocks/alaska/2015/ak2015_beardedseal.pdf	Report (GOV)	http://www.nmfs.noaa.gov/pr/sars/pdf/stocks/alaska/2015/ak2015_beardedseal.pdf													Wild	Partial
25	Marine mammal	Pinniped	Bearded seal	Erignathus barbatus	Beringia	Threatened	US/F	2012	NA	NA	depleted	no	Alaska	2010	155000		CI	Individuals							273,676					Marine			NMFS 2014 Stock Assessment Report	Report (GOV)	http://www.nmfs.noaa.gov/pr/sars/pdf/stocks/alaska/2015/ak2015_beardedseal.pdf													Wild	Partial
25	Marine mammal	Pinniped	Bearded seal	Erignathus barbatus	Beringia	Threatened	US/F	2012	NA	NA	depleted	no	Alaska	2012	299174	245476 to 360544	CI	Individuals							273,676					Marine			NMFS 2014 Stock Assessment Report	Report (GOV)	http://www.nmfs.noaa.gov/pr/sars/pdf/stocks/alaska/2015/ak2015_beardedseal.pdf													Wild	Partial
26	Marine mammal	Pinniped	Bearded seal	Erignathus barbatus	Okhotsk	Threatened	F	2012	NA	NA	depleted	no						Individuals												Marine																		Wild	Partial
27a	Marine mammal	Pinniped	Guadalupe fur seal	Arctocephalus townsendi	Guadalupe Island Pop.	Threatened	US/F	1985	NA	NA	depleted	Appendix I	Guadalupe Island	1954	200			Individuals estimated												Marine			Gallo-Reynoso, J.P., B.J. Le Boeuf, A.L. Figueroa Carranza, M. O. Maravilla-Ch�vez. 2005. Los pinn�pedos de Isla Guadalupe. PP. 171-201 in K. Santos del Prado and E. Peters (Editors) ISLA GUADALUPE RESTAURACI�N Y CONSERVACI�N. https://www.researchgate.net	Book														Wild	Partial
27a	Marine mammal	Pinniped	Guadalupe fur seal	Arctocephalus townsendi	Guadalupe Island Pop.	Threatened	US/F	1985	NA	NA	depleted	Appendix I	Guadalupe Island	1965	600			Individuals estimated												Marine			Gallo-Reynoso, J.P., B.J. Le Boeuf, A.L. Figueroa Carranza, M. O. Maravilla-Ch�vez. 2005. Los pinn�pedos de Isla Guadalupe. PP. 171-201 in K. Santos del Prado and E. Peters (Editors) ISLA GUADALUPE RESTAURACI�N Y CONSERVACI�N. https://www.researchgate.net	Book														Wild	Partial
27a	Marine mammal	Pinniped	Guadalupe fur seal	Arctocephalus townsendi	Guadalupe Island Pop.	Threatened	US/F	1985	NA	NA	depleted	Appendix I	Guadalupe Island	1967	500			Individuals estimated												Marine			Gallo-Reynoso, J.P., B.J. Le Boeuf, A.L. Figueroa Carranza, M. O. Maravilla-Ch�vez. 2005. Los pinn�pedos de Isla Guadalupe. PP. 171-201 in K. Santos del Prado and E. Peters (Editors) ISLA GUADALUPE RESTAURACI�N Y CONSERVACI�N. https://www.researchgate.net	Book														Wild	Partial
27a	Marine mammal	Pinniped	Guadalupe fur seal	Arctocephalus townsendi	Guadalupe Island Pop.	Threatened	US/F	1985	NA	NA	depleted	Appendix I	Guadalupe Island	1977	1100			Individuals estimated												Marine			Gallo-Reynoso, J.P., B.J. Le Boeuf, A.L. Figueroa Carranza, M. O. Maravilla-Ch�vez. 2005. Los pinn�pedos de Isla Guadalupe. PP. 171-201 in K. Santos del Prado and E. Peters (Editors) ISLA GUADALUPE RESTAURACI�N Y CONSERVACI�N. https://www.researchgate.net	Book														Wild	Partial
27a	Marine mammal	Pinniped	Guadalupe fur seal	Arctocephalus townsendi	Guadalupe Island Pop.	Threatened	US/F	1985	NA	NA	depleted	Appendix I	Guadalupe Island	1983	1879			Individuals estimated												Marine			Gallo-Reynoso, J.P., B.J. Le Boeuf, A.L. Figueroa Carranza, M. O. Maravilla-Ch�vez. 2005. Los pinn�pedos de Isla Guadalupe. PP. 171-201 in K. Santos del Prado and E. Peters (Editors) ISLA GUADALUPE RESTAURACI�N Y CONSERVACI�N. https://www.researchgate.net	Book														Wild	Partial
27a	Marine mammal	Pinniped	Guadalupe fur seal	Arctocephalus townsendi	Guadalupe Island Pop.	Threatened	US/F	1985	NA	NA	depleted	Appendix I	Guadalupe Island	1984	1600			Individuals estimated												Marine			Gallo-Reynoso, J.P., B.J. Le Boeuf, A.L. Figueroa Carranza, M. O. Maravilla-Ch�vez. 2005. Los pinn�pedos de Isla Guadalupe. PP. 171-201 in K. Santos del Prado and E. Peters (Editors) ISLA GUADALUPE RESTAURACI�N Y CONSERVACI�N. https://www.researchgate.net	Book														Wild	Partial
27a	Marine mammal	Pinniped	Guadalupe fur seal	Arctocephalus townsendi	Guadalupe Island Pop.	Threatened	US/F	1985	NA	NA	depleted	Appendix I	Guadalupe Island	1985	2017			Individuals estimated												Marine			Gallo-Reynoso, J.P., B.J. Le Boeuf, A.L. Figueroa Carranza, M. O. Maravilla-Ch�vez. 2005. Los pinn�pedos de Isla Guadalupe. PP. 171-201 in K. Santos del Prado and E. Peters (Editors) ISLA GUADALUPE RESTAURACI�N Y CONSERVACI�N. https://www.researchgate.net	Book														Wild	Partial
27a	Marine mammal	Pinniped	Guadalupe fur seal	Arctocephalus townsendi	Guadalupe Island Pop.	Threatened	US/F	1985	NA	NA	depleted	Appendix I	Guadalupe Island	1991	6361			Individuals estimated												Marine			Gallo-Reynoso, J.P., B.J. Le Boeuf, A.L. Figueroa Carranza, M. O. Maravilla-Ch�vez. 2005. Los pinn�pedos de Isla Guadalupe. PP. 171-201 in K. Santos del Prado and E. Peters (Editors) ISLA GUADALUPE RESTAURACI�N Y CONSERVACI�N. https://www.researchgate.net	Book														Wild	Partial
27a	Marine mammal	Pinniped	Guadalupe fur seal	Arctocephalus townsendi	Guadalupe Island Pop.	Threatened	US/F	1985	NA	NA	depleted	Appendix I	Guadalupe Island	1992	7348			Individuals estimated												Marine			Gallo-Reynoso, J.P., B.J. Le Boeuf, A.L. Figueroa Carranza, M. O. Maravilla-Ch�vez. 2005. Los pinn�pedos de Isla Guadalupe. PP. 171-201 in K. Santos del Prado and E. Peters (Editors) ISLA GUADALUPE RESTAURACI�N Y CONSERVACI�N. https://www.researchgate.net	Book														Wild	Partial
27a	Marine mammal	Pinniped	Guadalupe fur seal	Arctocephalus townsendi	Guadalupe Island Pop.	Threatened	US/F	1985	NA	NA	depleted	Appendix I	Guadalupe Island	1993	7408			Individuals estimated												Marine			Gallo-Reynoso, J.P., B.J. Le Boeuf, A.L. Figueroa Carranza, M. O. Maravilla-Ch�vez. 2005. Los pinn�pedos de Isla Guadalupe. PP. 171-201 in K. Santos del Prado and E. Peters (Editors) ISLA GUADALUPE RESTAURACI�N Y CONSERVACI�N. https://www.researchgate.net	Book														Wild	Partial
27a	Marine mammal	Pinniped	Guadalupe fur seal	Arctocephalus townsendi	Guadalupe Island Pop.	Threatened	US/F	1985	NA	NA	depleted	Appendix I	Guadalupe Island	1995	7858			Individuals estimated												Marine			Gallo-Reynoso, J.P., B.J. Le Boeuf, A.L. Figueroa Carranza, M. O. Maravilla-Ch�vez. 2005. Los pinn�pedos de Isla Guadalupe. PP. 171-201 in K. Santos del Prado and E. Peters (Editors) ISLA GUADALUPE RESTAURACI�N Y CONSERVACI�N. https://www.researchgate.net	Book														Wild	Partial
27a	Marine mammal	Pinniped	Guadalupe fur seal	Arctocephalus townsendi	Guadalupe Island Pop.	Threatened	US/F	1985	NA	NA	depleted	Appendix I	Guadalupe Island	2000	9346			Individuals estimated												Marine			Gallo-Reynoso, J.P., B.J. Le Boeuf, A.L. Figueroa Carranza, M. O. Maravilla-Ch�vez. 2005. Los pinn�pedos de Isla Guadalupe. PP. 171-201 in K. Santos del Prado and E. Peters (Editors) ISLA GUADALUPE RESTAURACI�N Y CONSERVACI�N. https://www.researchgate.net	Book														Wild	Partial
27a	Marine mammal	Pinniped	Guadalupe fur seal	Arctocephalus townsendi	Guadalupe Island Pop.	Threatened	US/F	1985	NA	NA	depleted	Appendix I	Guadalupe Island	2003	12176			Individuals estimated												Marine			Gallo-Reynoso, J.P., B.J. Le Boeuf, A.L. Figueroa Carranza, M. O. Maravilla-Ch�vez. 2005. Los pinn�pedos de Isla Guadalupe. PP. 171-201 in K. Santos del Prado and E. Peters (Editors) ISLA GUADALUPE RESTAURACI�N Y CONSERVACI�N. https://www.researchgate.net	Book														Wild	Partial
27a	Marine mammal	Pinniped	Guadalupe fur seal	Arctocephalus townsendi	Guadalupe Island Pop.	Threatened	US/F	1985	NA	NA	depleted	Appendix I	Guadalupe Island	2010	17581			Individuals estimated												Marine			B. Garc�a-Capitanachi, Y. Schramm, and G.Heckel. 2017. Population Fluctuations of Guadalupe Fur Seals (Arctocephalus philippii townsendi) Between the San Benito Islands and Guadalupe Island, Mexico, During 2009 and 2010. Aquatic Mammals 43(5): 492-500. ht	Academic Journal														Wild	Partial
27a	Marine mammal	Pinniped	Guadalupe fur seal	Arctocephalus townsendi	Guadalupe Island Pop.	Threatened	US/F	1985	NA	NA	depleted	Appendix I	Guadalupe Island	2015	20000			Individuals estimated												Marine			Reserva de la Biosfera Isla Guadalupe. 2017. Lobo Fino de Guadalupe (Arctocephalus townsendi). https://translate.google.com/translate?hl=en&sl=en&tl=es&u=https%3A%2F%2Fislaguadalupe.conanp.gob.mx%2Flobo-fino-de-guadalupe-arctocephalus-townsendi%2F	Website (GOV)														Wild	Partial
27	Marine mammal	Pinniped	Guadalupe fur seal	Arctocephalus townsendi	NA	Threatened	US/F	1985	NA	NA	depleted	Appendix I	Guadalupe Island	1954	14			Individuals observed												Marine			Gallo-Reynoso, J.P., B.J. Le Boeuf, A.L. Figueroa Carranza, M. O. Maravilla-Ch�vez. 2005. Los pinn�pedos de Isla Guadalupe. PP. 171-201 in K. Santos del Prado and E. Peters (Editors) ISLA GUADALUPE RESTAURACI�N Y CONSERVACI�N. https://www.researchgate.net	Book														Wild	Partial
27	Marine mammal	Pinniped	Guadalupe fur seal	Arctocephalus townsendi	NA	Threatened	US/F	1985	NA	NA	depleted	Appendix I	Guadalupe Island	1955	63			Individuals observed												Marine			NOAA. 2017. GUADALUPE FUR SEAL (Arctocephalus townsendi) Stock Assessment. http://www.nmfs.noaa.gov/pr/sars/pdf/stocks/pacific/2016/po2016_gfs.pdf	Report (GOV)														Wild	Partial
27	Marine mammal	Pinniped	Guadalupe fur seal	Arctocephalus townsendi	NA	Threatened	US/F	1985	NA	NA	depleted	Appendix I	Guadalupe Island	1956	71			Individuals observed												Marine			NOAA. 2017. GUADALUPE FUR SEAL (Arctocephalus townsendi) Stock Assessment. http://www.nmfs.noaa.gov/pr/sars/pdf/stocks/pacific/2016/po2016_gfs.pdf	Report (GOV)														Wild	Partial
27	Marine mammal	Pinniped	Guadalupe fur seal	Arctocephalus townsendi	NA	Threatened	US/F	1985	NA	NA	depleted	Appendix I	Guadalupe Island	1964	252			Individuals observed												Marine			Gallo-Reynoso, J.P., B.J. Le Boeuf, A.L. Figueroa Carranza, M. O. Maravilla-Ch�vez. 2005. Los pinn�pedos de Isla Guadalupe. PP. 171-201 in K. Santos del Prado and E. Peters (Editors) ISLA GUADALUPE RESTAURACI�N Y CONSERVACI�N. https://www.researchgate.net	Book														Wild	Partial
27	Marine mammal	Pinniped	Guadalupe fur seal	Arctocephalus townsendi	NA	Threatened	US/F	1985	NA	NA	depleted	Appendix I	Guadalupe Island	1965	285			Individuals observed												Marine			Gallo-Reynoso, J.P., B.J. Le Boeuf, A.L. Figueroa Carranza, M. O. Maravilla-Ch�vez. 2005. Los pinn�pedos de Isla Guadalupe. PP. 171-201 in K. Santos del Prado and E. Peters (Editors) ISLA GUADALUPE RESTAURACI�N Y CONSERVACI�N. https://www.researchgate.net	Book														Wild	Partial
27	Marine mammal	Pinniped	Guadalupe fur seal	Arctocephalus townsendi	NA	Threatened	US/F	1985	NA	NA	depleted	Appendix I	Guadalupe Island	1966	372			Individuals observed												Marine			Gallo-Reynoso, J.P., B.J. Le Boeuf, A.L. Figueroa Carranza, M. O. Maravilla-Ch�vez. 2005. Los pinn�pedos de Isla Guadalupe. PP. 171-201 in K. Santos del Prado and E. Peters (Editors) ISLA GUADALUPE RESTAURACI�N Y CONSERVACI�N. https://www.researchgate.net	Book														Wild	Partial
27	Marine mammal	Pinniped	Guadalupe fur seal	Arctocephalus townsendi	NA	Threatened	US/F	1985	NA	NA	depleted	Appendix I	Guadalupe Island	1967	198			Individuals observed												Marine			Gallo-Reynoso, J.P., B.J. Le Boeuf, A.L. Figueroa Carranza, M. O. Maravilla-Ch�vez. 2005. Los pinn�pedos de Isla Guadalupe. PP. 171-201 in K. Santos del Prado and E. Peters (Editors) ISLA GUADALUPE RESTAURACI�N Y CONSERVACI�N. https://www.researchgate.net	Book														Wild	Partial
27	Marine mammal	Pinniped	Guadalupe fur seal	Arctocephalus townsendi	NA	Threatened	US/F	1985	NA	NA	depleted	Appendix I	Guadalupe Island	1968	314			Individuals observed												Marine			NOAA. 2017. GUADALUPE FUR SEAL (Arctocephalus townsendi) Stock Assessment. http://www.nmfs.noaa.gov/pr/sars/pdf/stocks/pacific/2016/po2016_gfs.pdf	Report (GOV)														Wild	Partial
27	Marine mammal	Pinniped	Guadalupe fur seal	Arctocephalus townsendi	NA	Threatened	US/F	1985	NA	NA	depleted	Appendix I	Guadalupe Island	1969	298			Individuals observed												Marine			Gallo-Reynoso, J.P., B.J. Le Boeuf, A.L. Figueroa Carranza, M. O. Maravilla-Ch�vez. 2005. Los pinn�pedos de Isla Guadalupe. PP. 171-201 in K. Santos del Prado and E. Peters (Editors) ISLA GUADALUPE RESTAURACI�N Y CONSERVACI�N. https://www.researchgate.net	Book														Wild	Partial
27	Marine mammal	Pinniped	Guadalupe fur seal	Arctocephalus townsendi	NA	Threatened	US/F	1985	NA	NA	depleted	Appendix I	Guadalupe Island	1970	374			Individuals observed												Marine			Gallo-Reynoso, J.P., B.J. Le Boeuf, A.L. Figueroa Carranza, M. O. Maravilla-Ch�vez. 2005. Los pinn�pedos de Isla Guadalupe. PP. 171-201 in K. Santos del Prado and E. Peters (Editors) ISLA GUADALUPE RESTAURACI�N Y CONSERVACI�N. https://www.researchgate.net	Book														Wild	Partial
27	Marine mammal	Pinniped	Guadalupe fur seal	Arctocephalus townsendi	NA	Threatened	US/F	1985	NA	NA	depleted	Appendix I	Guadalupe Island	1976	355			Individuals observed												Marine			Gallo-Reynoso, J.P., B.J. Le Boeuf, A.L. Figueroa Carranza, M. O. Maravilla-Ch�vez. 2005. Los pinn�pedos de Isla Guadalupe. PP. 171-201 in K. Santos del Prado and E. Peters (Editors) ISLA GUADALUPE RESTAURACI�N Y CONSERVACI�N. https://www.researchgate.net	Book														Wild	Partial
27	Marine mammal	Pinniped	Guadalupe fur seal	Arctocephalus townsendi	NA	Threatened	US/F	1985	NA	NA	depleted	Appendix I	Guadalupe Island	1977	1073			Individuals observed												Marine			NOAA. 2017. GUADALUPE FUR SEAL (Arctocephalus townsendi) Stock Assessment. http://www.nmfs.noaa.gov/pr/sars/pdf/stocks/pacific/2016/po2016_gfs.pdf	Report (GOV)														Wild	Partial
27	Marine mammal	Pinniped	Guadalupe fur seal	Arctocephalus townsendi	NA	Threatened	US/F	1985	NA	NA	depleted	Appendix I	Guadalupe Island	1978	351			Individuals observed												Marine			Gallo-Reynoso, J.P., B.J. Le Boeuf, A.L. Figueroa Carranza, M. O. Maravilla-Ch�vez. 2005. Los pinn�pedos de Isla Guadalupe. PP. 171-201 in K. Santos del Prado and E. Peters (Editors) ISLA GUADALUPE RESTAURACI�N Y CONSERVACI�N. https://www.researchgate.net	Book														Wild	Partial
27	Marine mammal	Pinniped	Guadalupe fur seal	Arctocephalus townsendi	NA	Threatened	US/F	1985	NA	NA	depleted	Appendix I	Guadalupe Island	1982	851			Individuals observed												Marine			Gallo-Reynoso, J.P., B.J. Le Boeuf, A.L. Figueroa Carranza, M. O. Maravilla-Ch�vez. 2005. Los pinn�pedos de Isla Guadalupe. PP. 171-201 in K. Santos del Prado and E. Peters (Editors) ISLA GUADALUPE RESTAURACI�N Y CONSERVACI�N. https://www.researchgate.net	Book														Wild	Partial
27	Marine mammal	Pinniped	Guadalupe fur seal	Arctocephalus townsendi	NA	Threatened	US/F	1985	NA	NA	depleted	Appendix I	Guadalupe Island	1983	1296			Individuals observed												Marine			Gallo-Reynoso, J.P., B.J. Le Boeuf, A.L. Figueroa Carranza, M. O. Maravilla-Ch�vez. 2005. Los pinn�pedos de Isla Guadalupe. PP. 171-201 in K. Santos del Prado and E. Peters (Editors) ISLA GUADALUPE RESTAURACI�N Y CONSERVACI�N. https://www.researchgate.net	Book														Wild	Partial
27	Marine mammal	Pinniped	Guadalupe fur seal	Arctocephalus townsendi	NA	Threatened	US/F	1985	NA	NA	depleted	Appendix I	Guadalupe Island	1984	1597			Individuals observed												Marine			NOAA. 2017. GUADALUPE FUR SEAL (Arctocephalus townsendi) Stock Assessment. http://www.nmfs.noaa.gov/pr/sars/pdf/stocks/pacific/2016/po2016_gfs.pdf	Report (GOV)														Wild	Partial
27	Marine mammal	Pinniped	Guadalupe fur seal	Arctocephalus townsendi	NA	Threatened	US/F	1985	NA	NA	depleted	Appendix I	Guadalupe Island	1985	2017			Individuals observed												Marine			Gallo-Reynoso, J.P., B.J. Le Boeuf, A.L. Figueroa Carranza, M. O. Maravilla-Ch�vez. 2005. Los pinn�pedos de Isla Guadalupe. PP. 171-201 in K. Santos del Prado and E. Peters (Editors) ISLA GUADALUPE RESTAURACI�N Y CONSERVACI�N. https://www.researchgate.net	Report (GOV)														Wild	Partial
27	Marine mammal	Pinniped	Guadalupe fur seal	Arctocephalus townsendi	NA	Threatened	US/F	1985	NA	NA	depleted	Appendix I	Guadalupe Island	1988	3259			Individuals observed												Marine			NOAA. 2017. GUADALUPE FUR SEAL (Arctocephalus townsendi) Stock Assessment. http://www.nmfs.noaa.gov/pr/sars/pdf/stocks/pacific/2016/po2016_gfs.pdf	Report (GOV)														Wild	Partial
27	Marine mammal	Pinniped	Guadalupe fur seal	Arctocephalus townsendi	NA	Threatened	US/F	1985	NA	NA	depleted	Appendix I	Guadalupe Island	1991	5454			Individuals observed												Marine			NOAA. 2017. GUADALUPE FUR SEAL (Arctocephalus townsendi) Stock Assessment. http://www.nmfs.noaa.gov/pr/sars/pdf/stocks/pacific/2016/po2016_gfs.pdf	Report (GOV)														Wild	Partial
27	Marine mammal	Pinniped	Guadalupe fur seal	Arctocephalus townsendi	NA	Threatened	US/F	1985	NA	NA	depleted	Appendix I	Guadalupe Island	1992	5752			Individuals observed												Marine			NOAA. 2017. GUADALUPE FUR SEAL (Arctocephalus townsendi) Stock Assessment. http://www.nmfs.noaa.gov/pr/sars/pdf/stocks/pacific/2016/po2016_gfs.pdf	Report (GOV)														Wild	Partial
27	Marine mammal	Pinniped	Guadalupe fur seal	Arctocephalus townsendi	NA	Threatened	US/F	1985	NA	NA	depleted	Appendix I	Guadalupe Island	1993	6443			Individuals observed												Marine			NOAA. 2017. GUADALUPE FUR SEAL (Arctocephalus townsendi) Stock Assessment. http://www.nmfs.noaa.gov/pr/sars/pdf/stocks/pacific/2016/po2016_gfs.pdf	Report (GOV)														Wild	Partial
27	Marine mammal	Pinniped	Guadalupe fur seal	Arctocephalus townsendi	NA	Threatened	US/F	1985	NA	NA	depleted	Appendix I	Guadalupe Island	2000	5644			Individuals observed												Marine			Gallo-Reynoso, J.P., B.J. Le Boeuf, A.L. Figueroa Carranza, M. O. Maravilla-Ch�vez. 2005. Los pinn�pedos de Isla Guadalupe. PP. 171-201 in K. Santos del Prado and E. Peters (Editors) ISLA GUADALUPE RESTAURACI�N Y CONSERVACI�N. https://www.researchgate.net	Book														Wild	Partial
27	Marine mammal	Pinniped	Guadalupe fur seal	Arctocephalus townsendi	NA	Threatened	US/F	1985	NA	NA	depleted	Appendix I	Guadalupe Island	2003	7648			Individuals observed												Marine			NOAA. 2017. GUADALUPE FUR SEAL (Arctocephalus townsendi) Stock Assessment. http://www.nmfs.noaa.gov/pr/sars/pdf/stocks/pacific/2016/po2016_gfs.pdf	Report (GOV)														Wild	Partial
27	Marine mammal	Pinniped	Guadalupe fur seal	Arctocephalus townsendi	NA	Threatened	US/F	1985	NA	NA	depleted	Appendix I	Guadalupe Island	2006	7279			Individuals observed												Marine			NOAA. 2017. GUADALUPE FUR SEAL (Arctocephalus townsendi) Stock Assessment. http://www.nmfs.noaa.gov/pr/sars/pdf/stocks/pacific/2016/po2016_gfs.pdf	Report (GOV)														Wild	Partial
27	Marine mammal	Pinniped	Guadalupe fur seal	Arctocephalus townsendi	NA	Threatened	US/F	1985	NA	NA	depleted	Appendix I	Guadalupe Island	2009	10057			Individuals observed												Marine			NOAA. 2017. GUADALUPE FUR SEAL (Arctocephalus townsendi) Stock Assessment. http://www.nmfs.noaa.gov/pr/sars/pdf/stocks/pacific/2016/po2016_gfs.pdf	Report (GOV)														Wild	Partial
27	Marine mammal	Pinniped	Guadalupe fur seal	Arctocephalus townsendi	NA	Threatened	US/F	1985	NA	NA	depleted	Appendix I	Guadalupe Island	2010	13343			Individuals observed												Marine			NOAA. 2017. GUADALUPE FUR SEAL (Arctocephalus townsendi) Stock Assessment. http://www.nmfs.noaa.gov/pr/sars/pdf/stocks/pacific/2016/po2016_gfs.pdf	Report (GOV)														Wild	Partial
28	Marine mammal	Pinniped	Hawaiian monk seal	Neomonachus schauinslandi	NA	Endangered	US	1976	1986	1983	Depleted	Appendix I	Northwest Hawaiian Islands: six primary sub-populations	1923	184	"eary 1920s", based on historical reports		Nonpups observed												Beach			Schultz J.K., J.M. O?Malley, E.E. Kehn, J.J.Polovina, F.A. Parrish and R.K. Kosaki. 2011. Tempering expectations of recovery for previously exploited populations in a fully protected marine reserve. Journal of Marine Biology: 1?14. http://www.seaturtle.or	Academic Journal		O 1983, R1 2007	R1	Proposal Designation 1/9/1985, Final Designation 4/30/1986, Final Revision 1/8/1988, Final Revision 5/26/1988, 90-day (positive) Revision 10/3/2008, Warranted Revision 6/12/2009, Proposal Revision 6/2/2011, Final Revision 8/21/2015		21-Aug-15	4295680	Final Revision 8/21/2015	On Oct. 3, 2008, NMFS announced a 90-day finding for a petition to revise Hawaiian monk seal (Monachus schauinslandi) critical habitat under ESA. The Hawaiian monk seal is listed as endangered throughout its range, and currently designated critical habita	2	Yes	Majority of seals as of 2015	Best for whole (55% time), but worse for recent	Wild	Partial
28	Marine mammal	Pinniped	Hawaiian monk seal	Neomonachus schauinslandi	NA	Endangered	US	1976	1986	1983	Depleted	Appendix I	Northwest Hawaiian Islands: six primary sub-populations	1958	916	999		Nonpups observed												Beach			National Marine Fisheries Service. 2007. Recovery Plan for the Hawaiian Monk Seal (Monachus schauinslandi). Second Revision. National Marine Fisheries Service, Silver Spring, MD. 165 pp. http://www.nmfs.noaa.gov/pr/pdfs/recovery/hawaiianmonkseal.pdf	Report (GOV)		O 1983, R1 2007	R1	Proposal Designation 1/9/1985, Final Designation 4/30/1986, Final Revision 1/8/1988, Final Revision 5/26/1988, 90-day (positive) Revision 10/3/2008, Warranted Revision 6/12/2009, Proposal Revision 6/2/2011, Final Revision 8/21/2015		21-Aug-15	4295680	Final Revision 8/21/2015	On Oct. 3, 2008, NMFS announced a 90-day finding for a petition to revise Hawaiian monk seal (Monachus schauinslandi) critical habitat under ESA. The Hawaiian monk seal is listed as endangered throughout its range, and currently designated critical habita	2	Yes	Majority of seals as of 2015	Best for whole (55% time), but worse for recent	Wild	Partial
28a	Marine mammal	Pinniped	Hawaiian monk seal	Neomonachus schauinslandi	NW Hawaiian Islands Index Pop.	Endangered	US	1976	1986	1983	Depleted	Appendix I	Northwest Hawaiian Islands: six primary sub-populations	1958	3000			Estimated individuals												Beach			NOAA Fisheries. 2017. Hawaiian Monk Seal Population at a Glance. Website. Accessed 9/11/2017. https://www.pifsc.noaa.gov/hawaiian_monk_seal/population_at_a_glance.php	Report (GOV)	https://www.pifsc.noaa.gov/hawaiian_monk_seal/population_at_a_glance.php	O 1983, R1 2007	R1	Proposal Designation 1/9/1985, Final Designation 4/30/1986, Final Revision 1/8/1988, Final Revision 5/26/1988, 90-day (positive) Revision 10/3/2008, Warranted Revision 6/12/2009, Proposal Revision 6/2/2011, Final Revision 8/21/2015		21-Aug-15	4295680	Final Revision 8/21/2015	On Oct. 3, 2008, NMFS announced a 90-day finding for a petition to revise Hawaiian monk seal (Monachus schauinslandi) critical habitat under ESA. The Hawaiian monk seal is listed as endangered throughout its range, and currently designated critical habita	2	Yes	Majority of seals as of 2015	Better for recent, but only 38% whole	Wild	Partial
28	Marine mammal	Pinniped	Hawaiian monk seal	Neomonachus schauinslandi	NA	Endangered	US	1976	1986	1983	Depleted	Appendix I	Northwest Hawaiian Islands: six primary sub-populations	1976	538	999		Nonpups observed												Beach			Antonelis, G.A., J.D. Baker, T.C. Johanos, R.C. Braun and A.L. Harting. 2006. Hawaiian monk seal (Monachus schauinslandi): status and conservation issues. Atoll Research Bulletin 543:75-101. http://core.ac.uk/download/pdf/6084941.pdf#page=77	Academic Journal		O 1983, R1 2007	R1	Proposal Designation 1/9/1985, Final Designation 4/30/1986, Final Revision 1/8/1988, Final Revision 5/26/1988, 90-day (positive) Revision 10/3/2008, Warranted Revision 6/12/2009, Proposal Revision 6/2/2011, Final Revision 8/21/2015		21-Aug-15	4295680	Final Revision 8/21/2015	On Oct. 3, 2008, NMFS announced a 90-day finding for a petition to revise Hawaiian monk seal (Monachus schauinslandi) critical habitat under ESA. The Hawaiian monk seal is listed as endangered throughout its range, and currently designated critical habita	2	Yes	Majority of seals as of 2015	Best for whole (55% time), but worse for recent	Wild	Partial
28	Marine mammal	Pinniped	Hawaiian monk seal	Neomonachus schauinslandi	NA	Endangered	US	1976	1986	1983	Depleted	Appendix I	Northwest Hawaiian Islands: six primary sub-populations	1978	468	999		Nonpups observed												Beach			Antonelis, G.A., J.D. Baker, T.C. Johanos, R.C. Braun and A.L. Harting. 2006. Hawaiian monk seal (Monachus schauinslandi): status and conservation issues. Atoll Research Bulletin 543:75-101. http://core.ac.uk/download/pdf/6084941.pdf#page=77	Academic Journal		O 1983, R1 2007	R1	Proposal Designation 1/9/1985, Final Designation 4/30/1986, Final Revision 1/8/1988, Final Revision 5/26/1988, 90-day (positive) Revision 10/3/2008, Warranted Revision 6/12/2009, Proposal Revision 6/2/2011, Final Revision 8/21/2015		21-Aug-15	4295680	Final Revision 8/21/2015	On Oct. 3, 2008, NMFS announced a 90-day finding for a petition to revise Hawaiian monk seal (Monachus schauinslandi) critical habitat under ESA. The Hawaiian monk seal is listed as endangered throughout its range, and currently designated critical habita	2	Yes	Majority of seals as of 2015	Best for whole (55% time), but worse for recent	Wild	Partial
28	Marine mammal	Pinniped	Hawaiian monk seal	Neomonachus schauinslandi	NA	Endangered	US	1976	1986	1983	Depleted	Appendix I	Northwest Hawaiian Islands: six primary sub-populations	1980	515	999		Nonpups observed												Beach			Antonelis, G.A., J.D. Baker, T.C. Johanos, R.C. Braun and A.L. Harting. 2006. Hawaiian monk seal (Monachus schauinslandi): status and conservation issues. Atoll Research Bulletin 543:75-101. http://core.ac.uk/download/pdf/6084941.pdf#page=77	Academic Journal		O 1983, R1 2007	R1	Proposal Designation 1/9/1985, Final Designation 4/30/1986, Final Revision 1/8/1988, Final Revision 5/26/1988, 90-day (positive) Revision 10/3/2008, Warranted Revision 6/12/2009, Proposal Revision 6/2/2011, Final Revision 8/21/2015		21-Aug-15	4295680	Final Revision 8/21/2015	On Oct. 3, 2008, NMFS announced a 90-day finding for a petition to revise Hawaiian monk seal (Monachus schauinslandi) critical habitat under ESA. The Hawaiian monk seal is listed as endangered throughout its range, and currently designated critical habita	2	Yes	Majority of seals as of 2015	Best for whole (55% time), but worse for recent	Wild	Partial
28	Marine mammal	Pinniped	Hawaiian monk seal	Neomonachus schauinslandi	NA	Endangered	US	1976	1986	1983	Depleted	Appendix I	Northwest Hawaiian Islands: six primary sub-populations	1983	471	999		Nonpups observed												Beach			Antonelis, G.A., J.D. Baker, T.C. Johanos, R.C. Braun and A.L. Harting. 2006. Hawaiian monk seal (Monachus schauinslandi): status and conservation issues. Atoll Research Bulletin 543:75-101. http://core.ac.uk/download/pdf/6084941.pdf#page=77	Academic Journal		O 1983, R1 2007	R1	Proposal Designation 1/9/1985, Final Designation 4/30/1986, Final Revision 1/8/1988, Final Revision 5/26/1988, 90-day (positive) Revision 10/3/2008, Warranted Revision 6/12/2009, Proposal Revision 6/2/2011, Final Revision 8/21/2015		21-Aug-15	4295680	Final Revision 8/21/2015	On Oct. 3, 2008, NMFS announced a 90-day finding for a petition to revise Hawaiian monk seal (Monachus schauinslandi) critical habitat under ESA. The Hawaiian monk seal is listed as endangered throughout its range, and currently designated critical habita	2	Yes	Majority of seals as of 2015	Best for whole (55% time), but worse for recent	Wild	Partial
28	Marine mammal	Pinniped	Hawaiian monk seal	Neomonachus schauinslandi	NA	Endangered	US	1976	1986	1983	Depleted	Appendix I	Northwest Hawaiian Islands: six primary sub-populations	1985	506	999		Nonpups observed												Beach			National Marine Fisheries Service. 2007. Recovery Plan for the Hawaiian Monk Seal (Monachus schauinslandi). Second Revision. National Marine Fisheries Service, Silver Spring, MD. 165 pp. http://www.nmfs.noaa.gov/pr/pdfs/recovery/hawaiianmonkseal.pdf	Report (GOV)		O 1983, R1 2007	R1	Proposal Designation 1/9/1985, Final Designation 4/30/1986, Final Revision 1/8/1988, Final Revision 5/26/1988, 90-day (positive) Revision 10/3/2008, Warranted Revision 6/12/2009, Proposal Revision 6/2/2011, Final Revision 8/21/2015		21-Aug-15	4295680	Final Revision 8/21/2015	On Oct. 3, 2008, NMFS announced a 90-day finding for a petition to revise Hawaiian monk seal (Monachus schauinslandi) critical habitat under ESA. The Hawaiian monk seal is listed as endangered throughout its range, and currently designated critical habita	2	Yes	Majority of seals as of 2015	Best for whole (55% time), but worse for recent	Wild	Partial
28	Marine mammal	Pinniped	Hawaiian monk seal	Neomonachus schauinslandi	NA	Endangered	US	1976	1986	1983	Depleted	Appendix I	Northwest Hawaiian Islands: six primary sub-populations	1986	578	999		Nonpups observed												Beach			National Marine Fisheries Service. 2007. Recovery Plan for the Hawaiian Monk Seal (Monachus schauinslandi). Second Revision. National Marine Fisheries Service, Silver Spring, MD. 165 pp. http://www.nmfs.noaa.gov/pr/pdfs/recovery/hawaiianmonkseal.pdf	Report (GOV)		O 1983, R1 2007	R1	Proposal Designation 1/9/1985, Final Designation 4/30/1986, Final Revision 1/8/1988, Final Revision 5/26/1988, 90-day (positive) Revision 10/3/2008, Warranted Revision 6/12/2009, Proposal Revision 6/2/2011, Final Revision 8/21/2015		21-Aug-15	4295680	Final Revision 8/21/2015	On Oct. 3, 2008, NMFS announced a 90-day finding for a petition to revise Hawaiian monk seal (Monachus schauinslandi) critical habitat under ESA. The Hawaiian monk seal is listed as endangered throughout its range, and currently designated critical habita	2	Yes	Majority of seals as of 2015	Best for whole (55% time), but worse for recent	Wild	Partial
28	Marine mammal	Pinniped	Hawaiian monk seal	Neomonachus schauinslandi	NA	Endangered	US	1976	1986	1983	Depleted	Appendix I	Northwest Hawaiian Islands: six primary sub-populations	1987	548	999		Nonpups observed												Beach			National Marine Fisheries Service. 2007. Recovery Plan for the Hawaiian Monk Seal (Monachus schauinslandi). Second Revision. National Marine Fisheries Service, Silver Spring, MD. 165 pp. http://www.nmfs.noaa.gov/pr/pdfs/recovery/hawaiianmonkseal.pdf	Report (GOV)		O 1983, R1 2007	R1	Proposal Designation 1/9/1985, Final Designation 4/30/1986, Final Revision 1/8/1988, Final Revision 5/26/1988, 90-day (positive) Revision 10/3/2008, Warranted Revision 6/12/2009, Proposal Revision 6/2/2011, Final Revision 8/21/2015		21-Aug-15	4295680	Final Revision 8/21/2015	On Oct. 3, 2008, NMFS announced a 90-day finding for a petition to revise Hawaiian monk seal (Monachus schauinslandi) critical habitat under ESA. The Hawaiian monk seal is listed as endangered throughout its range, and currently designated critical habita	2	Yes	Majority of seals as of 2015	Best for whole (55% time), but worse for recent	Wild	Partial
28	Marine mammal	Pinniped	Hawaiian monk seal	Neomonachus schauinslandi	NA	Endangered	US	1976	1986	1983	Depleted	Appendix I	Northwest Hawaiian Islands: six primary sub-populations	1988	486	999		Nonpups observed												Beach			National Marine Fisheries Service. 2007. Recovery Plan for the Hawaiian Monk Seal (Monachus schauinslandi). Second Revision. National Marine Fisheries Service, Silver Spring, MD. 165 pp. http://www.nmfs.noaa.gov/pr/pdfs/recovery/hawaiianmonkseal.pdf	Report (GOV)		O 1983, R1 2007	R1	Proposal Designation 1/9/1985, Final Designation 4/30/1986, Final Revision 1/8/1988, Final Revision 5/26/1988, 90-day (positive) Revision 10/3/2008, Warranted Revision 6/12/2009, Proposal Revision 6/2/2011, Final Revision 8/21/2015		21-Aug-15	4295680	Final Revision 8/21/2015	On Oct. 3, 2008, NMFS announced a 90-day finding for a petition to revise Hawaiian monk seal (Monachus schauinslandi) critical habitat under ESA. The Hawaiian monk seal is listed as endangered throughout its range, and currently designated critical habita	2	Yes	Majority of seals as of 2015	Best for whole (55% time), but worse for recent	Wild	Partial
28	Marine mammal	Pinniped	Hawaiian monk seal	Neomonachus schauinslandi	NA	Endangered	US	1976	1986	1983	Depleted	Appendix I	Northwest Hawaiian Islands: six primary sub-populations	1989	512	999		Nonpups observed												Beach			National Marine Fisheries Service. 2007. Recovery Plan for the Hawaiian Monk Seal (Monachus schauinslandi). Second Revision. National Marine Fisheries Service, Silver Spring, MD. 165 pp. http://www.nmfs.noaa.gov/pr/pdfs/recovery/hawaiianmonkseal.pdf	Report (GOV)		O 1983, R1 2007	R1	Proposal Designation 1/9/1985, Final Designation 4/30/1986, Final Revision 1/8/1988, Final Revision 5/26/1988, 90-day (positive) Revision 10/3/2008, Warranted Revision 6/12/2009, Proposal Revision 6/2/2011, Final Revision 8/21/2015		21-Aug-15	4295680	Final Revision 8/21/2015	On Oct. 3, 2008, NMFS announced a 90-day finding for a petition to revise Hawaiian monk seal (Monachus schauinslandi) critical habitat under ESA. The Hawaiian monk seal is listed as endangered throughout its range, and currently designated critical habita	2	Yes	Majority of seals as of 2015	Best for whole (55% time), but worse for recent	Wild	Partial
28	Marine mammal	Pinniped	Hawaiian monk seal	Neomonachus schauinslandi	NA	Endangered	US	1976	1986	1983	Depleted	Appendix I	Northwest Hawaiian Islands: six primary sub-populations	1990	444	999		Nonpups observed												Beach			National Marine Fisheries Service. 2007. Recovery Plan for the Hawaiian Monk Seal (Monachus schauinslandi). Second Revision. National Marine Fisheries Service, Silver Spring, MD. 165 pp. http://www.nmfs.noaa.gov/pr/pdfs/recovery/hawaiianmonkseal.pdf	Report (GOV)		O 1983, R1 2007	R1	Proposal Designation 1/9/1985, Final Designation 4/30/1986, Final Revision 1/8/1988, Final Revision 5/26/1988, 90-day (positive) Revision 10/3/2008, Warranted Revision 6/12/2009, Proposal Revision 6/2/2011, Final Revision 8/21/2015		21-Aug-15	4295680	Final Revision 8/21/2015	On Oct. 3, 2008, NMFS announced a 90-day finding for a petition to revise Hawaiian monk seal (Monachus schauinslandi) critical habitat under ESA. The Hawaiian monk seal is listed as endangered throughout its range, and currently designated critical habita	2	Yes	Majority of seals as of 2015	Best for whole (55% time), but worse for recent	Wild	Partial
28	Marine mammal	Pinniped	Hawaiian monk seal	Neomonachus schauinslandi	NA	Endangered	US	1976	1986	1983	Depleted	Appendix I	Northwest Hawaiian Islands: six primary sub-populations	1991	400	999		Nonpups observed												Beach			National Marine Fisheries Service. 2007. Recovery Plan for the Hawaiian Monk Seal (Monachus schauinslandi). Second Revision. National Marine Fisheries Service, Silver Spring, MD. 165 pp. http://www.nmfs.noaa.gov/pr/pdfs/recovery/hawaiianmonkseal.pdf	Report (GOV)		O 1983, R1 2007	R1	Proposal Designation 1/9/1985, Final Designation 4/30/1986, Final Revision 1/8/1988, Final Revision 5/26/1988, 90-day (positive) Revision 10/3/2008, Warranted Revision 6/12/2009, Proposal Revision 6/2/2011, Final Revision 8/21/2015		21-Aug-15	4295680	Final Revision 8/21/2015	On Oct. 3, 2008, NMFS announced a 90-day finding for a petition to revise Hawaiian monk seal (Monachus schauinslandi) critical habitat under ESA. The Hawaiian monk seal is listed as endangered throughout its range, and currently designated critical habita	2	Yes	Majority of seals as of 2015	Best for whole (55% time), but worse for recent	Wild	Partial
28	Marine mammal	Pinniped	Hawaiian monk seal	Neomonachus schauinslandi	NA	Endangered	US	1976	1986	1983	Depleted	Appendix I	Northwest Hawaiian Islands: six primary sub-populations	1992	438	999		Nonpups observed												Beach			National Marine Fisheries Service. 2007. Recovery Plan for the Hawaiian Monk Seal (Monachus schauinslandi). Second Revision. National Marine Fisheries Service, Silver Spring, MD. 165 pp. http://www.nmfs.noaa.gov/pr/pdfs/recovery/hawaiianmonkseal.pdf	Report (GOV)		O 1983, R1 2007	R1	Proposal Designation 1/9/1985, Final Designation 4/30/1986, Final Revision 1/8/1988, Final Revision 5/26/1988, 90-day (positive) Revision 10/3/2008, Warranted Revision 6/12/2009, Proposal Revision 6/2/2011, Final Revision 8/21/2015		21-Aug-15	4295680	Final Revision 8/21/2015	On Oct. 3, 2008, NMFS announced a 90-day finding for a petition to revise Hawaiian monk seal (Monachus schauinslandi) critical habitat under ESA. The Hawaiian monk seal is listed as endangered throughout its range, and currently designated critical habita	2	Yes	Majority of seals as of 2015	Best for whole (55% time), but worse for recent	Wild	Partial
28	Marine mammal	Pinniped	Hawaiian monk seal	Neomonachus schauinslandi	NA	Endangered	US	1976	1986	1983	Depleted	Appendix I	Northwest Hawaiian Islands: six primary sub-populations	1993	368	999		Nonpups observed												Beach			National Marine Fisheries Service. 2007. Recovery Plan for the Hawaiian Monk Seal (Monachus schauinslandi). Second Revision. National Marine Fisheries Service, Silver Spring, MD. 165 pp. http://www.nmfs.noaa.gov/pr/pdfs/recovery/hawaiianmonkseal.pdf	Report (GOV)		O 1983, R1 2007	R1	Proposal Designation 1/9/1985, Final Designation 4/30/1986, Final Revision 1/8/1988, Final Revision 5/26/1988, 90-day (positive) Revision 10/3/2008, Warranted Revision 6/12/2009, Proposal Revision 6/2/2011, Final Revision 8/21/2015		21-Aug-15	4295680	Final Revision 8/21/2015	On Oct. 3, 2008, NMFS announced a 90-day finding for a petition to revise Hawaiian monk seal (Monachus schauinslandi) critical habitat under ESA. The Hawaiian monk seal is listed as endangered throughout its range, and currently designated critical habita	2	Yes	Majority of seals as of 2015	Best for whole (55% time), but worse for recent	Wild	Partial
28	Marine mammal	Pinniped	Hawaiian monk seal	Neomonachus schauinslandi	NA	Endangered	US	1976	1986	1983	Depleted	Appendix I	Northwest Hawaiian Islands: six primary sub-populations	1995	392	999		Nonpups observed												Beach			National Marine Fisheries Service. 2007. Recovery Plan for the Hawaiian Monk Seal (Monachus schauinslandi). Second Revision. National Marine Fisheries Service, Silver Spring, MD. 165 pp. http://www.nmfs.noaa.gov/pr/pdfs/recovery/hawaiianmonkseal.pdf	Report (GOV)		O 1983, R1 2007	R1	Proposal Designation 1/9/1985, Final Designation 4/30/1986, Final Revision 1/8/1988, Final Revision 5/26/1988, 90-day (positive) Revision 10/3/2008, Warranted Revision 6/12/2009, Proposal Revision 6/2/2011, Final Revision 8/21/2015		21-Aug-15	4295680	Final Revision 8/21/2015	On Oct. 3, 2008, NMFS announced a 90-day finding for a petition to revise Hawaiian monk seal (Monachus schauinslandi) critical habitat under ESA. The Hawaiian monk seal is listed as endangered throughout its range, and currently designated critical habita	2	Yes	Majority of seals as of 2015	Best for whole (55% time), but worse for recent	Wild	Partial
28	Marine mammal	Pinniped	Hawaiian monk seal	Neomonachus schauinslandi	NA	Endangered	US	1976	1986	1983	Depleted	Appendix I	Northwest Hawaiian Islands: six primary sub-populations	1996	392	999		Nonpups observed												Beach			National Marine Fisheries Service. 2007. Recovery Plan for the Hawaiian Monk Seal (Monachus schauinslandi). Second Revision. National Marine Fisheries Service, Silver Spring, MD. 165 pp. http://www.nmfs.noaa.gov/pr/pdfs/recovery/hawaiianmonkseal.pdf	Report (GOV)		O 1983, R1 2007	R1	Proposal Designation 1/9/1985, Final Designation 4/30/1986, Final Revision 1/8/1988, Final Revision 5/26/1988, 90-day (positive) Revision 10/3/2008, Warranted Revision 6/12/2009, Proposal Revision 6/2/2011, Final Revision 8/21/2015		21-Aug-15	4295680	Final Revision 8/21/2015	On Oct. 3, 2008, NMFS announced a 90-day finding for a petition to revise Hawaiian monk seal (Monachus schauinslandi) critical habitat under ESA. The Hawaiian monk seal is listed as endangered throughout its range, and currently designated critical habita	2	Yes	Majority of seals as of 2015	Best for whole (55% time), but worse for recent	Wild	Partial
28	Marine mammal	Pinniped	Hawaiian monk seal	Neomonachus schauinslandi	NA	Endangered	US	1976	1986	1983	Depleted	Appendix I	Northwest Hawaiian Islands: six primary sub-populations	1997	384	999		Nonpups observed												Beach			National Marine Fisheries Service. 2007. Recovery Plan for the Hawaiian Monk Seal (Monachus schauinslandi). Second Revision. National Marine Fisheries Service, Silver Spring, MD. 165 pp. http://www.nmfs.noaa.gov/pr/pdfs/recovery/hawaiianmonkseal.pdf	Report (GOV)		O 1983, R1 2007	R1	Proposal Designation 1/9/1985, Final Designation 4/30/1986, Final Revision 1/8/1988, Final Revision 5/26/1988, 90-day (positive) Revision 10/3/2008, Warranted Revision 6/12/2009, Proposal Revision 6/2/2011, Final Revision 8/21/2015		21-Aug-15	4295680	Final Revision 8/21/2015	On Oct. 3, 2008, NMFS announced a 90-day finding for a petition to revise Hawaiian monk seal (Monachus schauinslandi) critical habitat under ESA. The Hawaiian monk seal is listed as endangered throughout its range, and currently designated critical habita	2	Yes	Majority of seals as of 2015	Best for whole (55% time), but worse for recent	Wild	Partial
28	Marine mammal	Pinniped	Hawaiian monk seal	Neomonachus schauinslandi	NA	Endangered	US	1976	1986	1983	Depleted	Appendix I	Northwest Hawaiian Islands: six primary sub-populations	1998	391	999		Nonpups observed												Beach			National Marine Fisheries Service. 2007. Recovery Plan for the Hawaiian Monk Seal (Monachus schauinslandi). Second Revision. National Marine Fisheries Service, Silver Spring, MD. 165 pp. http://www.nmfs.noaa.gov/pr/pdfs/recovery/hawaiianmonkseal.pdf	Report (GOV)		O 1983, R1 2007	R1	Proposal Designation 1/9/1985, Final Designation 4/30/1986, Final Revision 1/8/1988, Final Revision 5/26/1988, 90-day (positive) Revision 10/3/2008, Warranted Revision 6/12/2009, Proposal Revision 6/2/2011, Final Revision 8/21/2015		21-Aug-15	4295680	Final Revision 8/21/2015	On Oct. 3, 2008, NMFS announced a 90-day finding for a petition to revise Hawaiian monk seal (Monachus schauinslandi) critical habitat under ESA. The Hawaiian monk seal is listed as endangered throughout its range, and currently designated critical habita	2	Yes	Majority of seals as of 2015	Best for whole (55% time), but worse for recent	Wild	Partial
28a	Marine mammal	Pinniped	Hawaiian monk seal	Neomonachus schauinslandi	NW Hawaiian Islands Index Pop.	Endangered	US	1976	1986	1983	Depleted	Appendix I	Northwest Hawaiian Islands: six primary sub-populations	1984	1919			Estimated individuals												Beach			NOAA Fisheries. 2017. Year of the Monk Seal: Partnering for a Greater Impact. Https://nmspapahanaumokuakea.blob.core.windows.net/papahanaumokuakea-prod/media/archive/council/meetings/2017/year_of_the_monk_seal_presentation_to_rac.pdf	Report (GOV)	Https://nmspapahanaumokuakea.blob.core.windows.net/papahanaumokuakea-prod/media/archive/council/meetings/2017/year_of_the_monk_seal_presentation_to_rac.pdf	O 1983, R1 2007	R1	Proposal Designation 1/9/1985, Final Designation 4/30/1986, Final Revision 1/8/1988, Final Revision 5/26/1988, 90-day (positive) Revision 10/3/2008, Warranted Revision 6/12/2009, Proposal Revision 6/2/2011, Final Revision 8/21/2015		21-Aug-15	4295680	Final Revision 8/21/2015	On Oct. 3, 2008, NMFS announced a 90-day finding for a petition to revise Hawaiian monk seal (Monachus schauinslandi) critical habitat under ESA. The Hawaiian monk seal is listed as endangered throughout its range, and currently designated critical habita	2	Yes	Majority of seals as of 2015	Better for recent, but only 38% whole	Wild	Partial
28a	Marine mammal	Pinniped	Hawaiian monk seal	Neomonachus schauinslandi	NW Hawaiian Islands Index Pop.	Endangered	US	1976	1986	1983	Depleted	Appendix I	Northwest Hawaiian Islands: six primary sub-populations	1985	1997			Estimated individuals												Beach			NOAA Fisheries. 2017. Year of the Monk Seal: Partnering for a Greater Impact. Https://nmspapahanaumokuakea.blob.core.windows.net/papahanaumokuakea-prod/media/archive/council/meetings/2017/year_of_the_monk_seal_presentation_to_rac.pdf	Report (GOV)	Https://nmspapahanaumokuakea.blob.core.windows.net/papahanaumokuakea-prod/media/archive/council/meetings/2017/year_of_the_monk_seal_presentation_to_rac.pdf	O 1983, R1 2007	R1	Proposal Designation 1/9/1985, Final Designation 4/30/1986, Final Revision 1/8/1988, Final Revision 5/26/1988, 90-day (positive) Revision 10/3/2008, Warranted Revision 6/12/2009, Proposal Revision 6/2/2011, Final Revision 8/21/2015		21-Aug-15	4295680	Final Revision 8/21/2015	On Oct. 3, 2008, NMFS announced a 90-day finding for a petition to revise Hawaiian monk seal (Monachus schauinslandi) critical habitat under ESA. The Hawaiian monk seal is listed as endangered throughout its range, and currently designated critical habita	2	Yes	Majority of seals as of 2015	Better for recent, but only 38% whole	Wild	Partial
28a	Marine mammal	Pinniped	Hawaiian monk seal	Neomonachus schauinslandi	NW Hawaiian Islands Index Pop.	Endangered	US	1976	1986	1983	Depleted	Appendix I	Northwest Hawaiian Islands: six primary sub-populations	1986	1861			Estimated individuals												Beach			NOAA Fisheries. 2017. Year of the Monk Seal: Partnering for a Greater Impact. Https://nmspapahanaumokuakea.blob.core.windows.net/papahanaumokuakea-prod/media/archive/council/meetings/2017/year_of_the_monk_seal_presentation_to_rac.pdf	Report (GOV)	Https://nmspapahanaumokuakea.blob.core.windows.net/papahanaumokuakea-prod/media/archive/council/meetings/2017/year_of_the_monk_seal_presentation_to_rac.pdf	O 1983, R1 2007	R1	Proposal Designation 1/9/1985, Final Designation 4/30/1986, Final Revision 1/8/1988, Final Revision 5/26/1988, 90-day (positive) Revision 10/3/2008, Warranted Revision 6/12/2009, Proposal Revision 6/2/2011, Final Revision 8/21/2015		21-Aug-15	4295680	Final Revision 8/21/2015	On Oct. 3, 2008, NMFS announced a 90-day finding for a petition to revise Hawaiian monk seal (Monachus schauinslandi) critical habitat under ESA. The Hawaiian monk seal is listed as endangered throughout its range, and currently designated critical habita	2	Yes	Majority of seals as of 2015	Better for recent, but only 38% whole	Wild	Partial
28a	Marine mammal	Pinniped	Hawaiian monk seal	Neomonachus schauinslandi	NW Hawaiian Islands Index Pop.	Endangered	US	1976	1986	1983	Depleted	Appendix I	Northwest Hawaiian Islands: six primary sub-populations	1987	1769			Estimated individuals												Beach			NOAA Fisheries. 2017. Year of the Monk Seal: Partnering for a Greater Impact. Https://nmspapahanaumokuakea.blob.core.windows.net/papahanaumokuakea-prod/media/archive/council/meetings/2017/year_of_the_monk_seal_presentation_to_rac.pdf	Report (GOV)	Https://nmspapahanaumokuakea.blob.core.windows.net/papahanaumokuakea-prod/media/archive/council/meetings/2017/year_of_the_monk_seal_presentation_to_rac.pdf	O 1983, R1 2007	R1	Proposal Designation 1/9/1985, Final Designation 4/30/1986, Final Revision 1/8/1988, Final Revision 5/26/1988, 90-day (positive) Revision 10/3/2008, Warranted Revision 6/12/2009, Proposal Revision 6/2/2011, Final Revision 8/21/2015		21-Aug-15	4295680	Final Revision 8/21/2015	On Oct. 3, 2008, NMFS announced a 90-day finding for a petition to revise Hawaiian monk seal (Monachus schauinslandi) critical habitat under ESA. The Hawaiian monk seal is listed as endangered throughout its range, and currently designated critical habita	2	Yes	Majority of seals as of 2015	Better for recent, but only 38% whole	Wild	Partial
28a	Marine mammal	Pinniped	Hawaiian monk seal	Neomonachus schauinslandi	NW Hawaiian Islands Index Pop.	Endangered	US	1976	1986	1983	Depleted	Appendix I	Northwest Hawaiian Islands: six primary sub-populations	1988	1786			Estimated individuals												Beach			NOAA Fisheries. 2017. Year of the Monk Seal: Partnering for a Greater Impact. Https://nmspapahanaumokuakea.blob.core.windows.net/papahanaumokuakea-prod/media/archive/council/meetings/2017/year_of_the_monk_seal_presentation_to_rac.pdf	Report (GOV)	Https://nmspapahanaumokuakea.blob.core.windows.net/papahanaumokuakea-prod/media/archive/council/meetings/2017/year_of_the_monk_seal_presentation_to_rac.pdf	O 1983, R1 2007	R1	Proposal Designation 1/9/1985, Final Designation 4/30/1986, Final Revision 1/8/1988, Final Revision 5/26/1988, 90-day (positive) Revision 10/3/2008, Warranted Revision 6/12/2009, Proposal Revision 6/2/2011, Final Revision 8/21/2015		21-Aug-15	4295680	Final Revision 8/21/2015	On Oct. 3, 2008, NMFS announced a 90-day finding for a petition to revise Hawaiian monk seal (Monachus schauinslandi) critical habitat under ESA. The Hawaiian monk seal is listed as endangered throughout its range, and currently designated critical habita	2	Yes	Majority of seals as of 2015	Better for recent, but only 38% whole	Wild	Partial
28a	Marine mammal	Pinniped	Hawaiian monk seal	Neomonachus schauinslandi	NW Hawaiian Islands Index Pop.	Endangered	US	1976	1986	1983	Depleted	Appendix I	Northwest Hawaiian Islands: six primary sub-populations	1989	1525			Estimated individuals												Beach			NOAA Fisheries. 2017. Year of the Monk Seal: Partnering for a Greater Impact. Https://nmspapahanaumokuakea.blob.core.windows.net/papahanaumokuakea-prod/media/archive/council/meetings/2017/year_of_the_monk_seal_presentation_to_rac.pdf	Report (GOV)	Https://nmspapahanaumokuakea.blob.core.windows.net/papahanaumokuakea-prod/media/archive/council/meetings/2017/year_of_the_monk_seal_presentation_to_rac.pdf	O 1983, R1 2007	R1	Proposal Designation 1/9/1985, Final Designation 4/30/1986, Final Revision 1/8/1988, Final Revision 5/26/1988, 90-day (positive) Revision 10/3/2008, Warranted Revision 6/12/2009, Proposal Revision 6/2/2011, Final Revision 8/21/2015		21-Aug-15	4295680	Final Revision 8/21/2015	On Oct. 3, 2008, NMFS announced a 90-day finding for a petition to revise Hawaiian monk seal (Monachus schauinslandi) critical habitat under ESA. The Hawaiian monk seal is listed as endangered throughout its range, and currently designated critical habita	2	Yes	Majority of seals as of 2015	Better for recent, but only 38% whole	Wild	Partial
28a	Marine mammal	Pinniped	Hawaiian monk seal	Neomonachus schauinslandi	NW Hawaiian Islands Index Pop.	Endangered	US	1976	1986	1983	Depleted	Appendix I	Northwest Hawaiian Islands: six primary sub-populations	1990	1376			Estimated individuals												Beach			NOAA Fisheries. 2017. Year of the Monk Seal: Partnering for a Greater Impact. Https://nmspapahanaumokuakea.blob.core.windows.net/papahanaumokuakea-prod/media/archive/council/meetings/2017/year_of_the_monk_seal_presentation_to_rac.pdf	Report (GOV)	Https://nmspapahanaumokuakea.blob.core.windows.net/papahanaumokuakea-prod/media/archive/council/meetings/2017/year_of_the_monk_seal_presentation_to_rac.pdf	O 1983, R1 2007	R1	Proposal Designation 1/9/1985, Final Designation 4/30/1986, Final Revision 1/8/1988, Final Revision 5/26/1988, 90-day (positive) Revision 10/3/2008, Warranted Revision 6/12/2009, Proposal Revision 6/2/2011, Final Revision 8/21/2015		21-Aug-15	4295680	Final Revision 8/21/2015	On Oct. 3, 2008, NMFS announced a 90-day finding for a petition to revise Hawaiian monk seal (Monachus schauinslandi) critical habitat under ESA. The Hawaiian monk seal is listed as endangered throughout its range, and currently designated critical habita	2	Yes	Majority of seals as of 2015	Better for recent, but only 38% whole	Wild	Partial
28a	Marine mammal	Pinniped	Hawaiian monk seal	Neomonachus schauinslandi	NW Hawaiian Islands Index Pop.	Endangered	US	1976	1986	1983	Depleted	Appendix I	Northwest Hawaiian Islands: six primary sub-populations	1991	1570			Estimated individuals												Beach			NOAA Fisheries. 2017. Year of the Monk Seal: Partnering for a Greater Impact. Https://nmspapahanaumokuakea.blob.core.windows.net/papahanaumokuakea-prod/media/archive/council/meetings/2017/year_of_the_monk_seal_presentation_to_rac.pdf	Report (GOV)	Https://nmspapahanaumokuakea.blob.core.windows.net/papahanaumokuakea-prod/media/archive/council/meetings/2017/year_of_the_monk_seal_presentation_to_rac.pdf	O 1983, R1 2007	R1	Proposal Designation 1/9/1985, Final Designation 4/30/1986, Final Revision 1/8/1988, Final Revision 5/26/1988, 90-day (positive) Revision 10/3/2008, Warranted Revision 6/12/2009, Proposal Revision 6/2/2011, Final Revision 8/21/2015		21-Aug-15	4295680	Final Revision 8/21/2015	On Oct. 3, 2008, NMFS announced a 90-day finding for a petition to revise Hawaiian monk seal (Monachus schauinslandi) critical habitat under ESA. The Hawaiian monk seal is listed as endangered throughout its range, and currently designated critical habita	2	Yes	Majority of seals as of 2015	Better for recent, but only 38% whole	Wild	Partial
28a	Marine mammal	Pinniped	Hawaiian monk seal	Neomonachus schauinslandi	NW Hawaiian Islands Index Pop.	Endangered	US	1976	1986	1983	Depleted	Appendix I	Northwest Hawaiian Islands: six primary sub-populations	1992	1344			Estimated individuals												Beach			NOAA Fisheries. 2017. Year of the Monk Seal: Partnering for a Greater Impact. Https://nmspapahanaumokuakea.blob.core.windows.net/papahanaumokuakea-prod/media/archive/council/meetings/2017/year_of_the_monk_seal_presentation_to_rac.pdf	Report (GOV)	Https://nmspapahanaumokuakea.blob.core.windows.net/papahanaumokuakea-prod/media/archive/council/meetings/2017/year_of_the_monk_seal_presentation_to_rac.pdf	O 1983, R1 2007	R1	Proposal Designation 1/9/1985, Final Designation 4/30/1986, Final Revision 1/8/1988, Final Revision 5/26/1988, 90-day (positive) Revision 10/3/2008, Warranted Revision 6/12/2009, Proposal Revision 6/2/2011, Final Revision 8/21/2015		21-Aug-15	4295680	Final Revision 8/21/2015	On Oct. 3, 2008, NMFS announced a 90-day finding for a petition to revise Hawaiian monk seal (Monachus schauinslandi) critical habitat under ESA. The Hawaiian monk seal is listed as endangered throughout its range, and currently designated critical habita	2	Yes	Majority of seals as of 2015	Better for recent, but only 38% whole	Wild	Partial
28a	Marine mammal	Pinniped	Hawaiian monk seal	Neomonachus schauinslandi	NW Hawaiian Islands Index Pop.	Endangered	US	1976	1986	1983	Depleted	Appendix I	Northwest Hawaiian Islands: six primary sub-populations	1995	1376			Estimated individuals												Beach			NOAA Fisheries. 2017. Year of the Monk Seal: Partnering for a Greater Impact. Https://nmspapahanaumokuakea.blob.core.windows.net/papahanaumokuakea-prod/media/archive/council/meetings/2017/year_of_the_monk_seal_presentation_to_rac.pdf	Report (GOV)	Https://nmspapahanaumokuakea.blob.core.windows.net/papahanaumokuakea-prod/media/archive/council/meetings/2017/year_of_the_monk_seal_presentation_to_rac.pdf	O 1983, R1 2007	R1	Proposal Designation 1/9/1985, Final Designation 4/30/1986, Final Revision 1/8/1988, Final Revision 5/26/1988, 90-day (positive) Revision 10/3/2008, Warranted Revision 6/12/2009, Proposal Revision 6/2/2011, Final Revision 8/21/2015		21-Aug-15	4295680	Final Revision 8/21/2015	On Oct. 3, 2008, NMFS announced a 90-day finding for a petition to revise Hawaiian monk seal (Monachus schauinslandi) critical habitat under ESA. The Hawaiian monk seal is listed as endangered throughout its range, and currently designated critical habita	2	Yes	Majority of seals as of 2015	Better for recent, but only 38% whole	Wild	Partial
28a	Marine mammal	Pinniped	Hawaiian monk seal	Neomonachus schauinslandi	NW Hawaiian Islands Index Pop.	Endangered	US	1976	1986	1983	Depleted	Appendix I	Northwest Hawaiian Islands: six primary sub-populations	1996	1447			Estimated individuals												Beach			NOAA Fisheries. 2017. Year of the Monk Seal: Partnering for a Greater Impact. Https://nmspapahanaumokuakea.blob.core.windows.net/papahanaumokuakea-prod/media/archive/council/meetings/2017/year_of_the_monk_seal_presentation_to_rac.pdf	Report (GOV)	Https://nmspapahanaumokuakea.blob.core.windows.net/papahanaumokuakea-prod/media/archive/council/meetings/2017/year_of_the_monk_seal_presentation_to_rac.pdf	O 1983, R1 2007	R1	Proposal Designation 1/9/1985, Final Designation 4/30/1986, Final Revision 1/8/1988, Final Revision 5/26/1988, 90-day (positive) Revision 10/3/2008, Warranted Revision 6/12/2009, Proposal Revision 6/2/2011, Final Revision 8/21/2015		21-Aug-15	4295680	Final Revision 8/21/2015	On Oct. 3, 2008, NMFS announced a 90-day finding for a petition to revise Hawaiian monk seal (Monachus schauinslandi) critical habitat under ESA. The Hawaiian monk seal is listed as endangered throughout its range, and currently designated critical habita	2	Yes	Majority of seals as of 2015	Better for recent, but only 38% whole	Wild	Partial
28a	Marine mammal	Pinniped	Hawaiian monk seal	Neomonachus schauinslandi	NW Hawaiian Islands Index Pop.	Endangered	US	1976	1986	1983	Depleted	Appendix I	Northwest Hawaiian Islands: six primary sub-populations	1997	1385	999		Estimated individuals												Beach			NOAA Fisheries. 2017. Year of the Monk Seal: Partnering for a Greater Impact. Https://nmspapahanaumokuakea.blob.core.windows.net/papahanaumokuakea-prod/media/archive/council/meetings/2017/year_of_the_monk_seal_presentation_to_rac.pdf	Report (GOV)	Https://nmspapahanaumokuakea.blob.core.windows.net/papahanaumokuakea-prod/media/archive/council/meetings/2017/year_of_the_monk_seal_presentation_to_rac.pdf	O 1983, R1 2007	R1	Proposal Designation 1/9/1985, Final Designation 4/30/1986, Final Revision 1/8/1988, Final Revision 5/26/1988, 90-day (positive) Revision 10/3/2008, Warranted Revision 6/12/2009, Proposal Revision 6/2/2011, Final Revision 8/21/2015		21-Aug-15	4295680	Final Revision 8/21/2015	On Oct. 3, 2008, NMFS announced a 90-day finding for a petition to revise Hawaiian monk seal (Monachus schauinslandi) critical habitat under ESA. The Hawaiian monk seal is listed as endangered throughout its range, and currently designated critical habita	2	Yes	Majority of seals as of 2015	Better for recent, but only 38% whole	Wild	Partial
28	Marine mammal	Pinniped	Hawaiian monk seal	Neomonachus schauinslandi	NA	Endangered	US	1976	1986	1983	Depleted	Appendix I	Main Hawaiian Islands	1997	33	999		Estimated individudals												Beach			National Marine Fisheries Service. 2007. Recovery Plan for the Hawaiian Monk Seal (Monachus schauinslandi). Second Revision. National Marine Fisheries Service, Silver Spring, MD. 165 pp. http://www.nmfs.noaa.gov/pr/pdfs/recovery/hawaiianmonkseal.pdf	Report (GOV)		O 1983, R1 2007	R1	Proposal Designation 1/9/1985, Final Designation 4/30/1986, Final Revision 1/8/1988, Final Revision 5/26/1988, 90-day (positive) Revision 10/3/2008, Warranted Revision 6/12/2009, Proposal Revision 6/2/2011, Final Revision 8/21/2015		21-Aug-15	4295680	Final Revision 8/21/2015	On Oct. 3, 2008, NMFS announced a 90-day finding for a petition to revise Hawaiian monk seal (Monachus schauinslandi) critical habitat under ESA. The Hawaiian monk seal is listed as endangered throughout its range, and currently designated critical habita	2	Yes	Majority of seals as of 2015	Better for recent, but only 38% whole	Wild	Partial
28	Marine mammal	Pinniped	Hawaiian monk seal	Neomonachus schauinslandi	NA	Endangered	US	1976	1986	1983	Depleted	Appendix I	Hawaiian Islands	1997	1423	999		Estimated individudals												Beach			National Marine Fisheries Service. 2007. Recovery Plan for the Hawaiian Monk Seal (Monachus schauinslandi). Second Revision. National Marine Fisheries Service, Silver Spring, MD. 165 pp. http://www.nmfs.noaa.gov/pr/pdfs/recovery/hawaiianmonkseal.pdf	Report (GOV)		O 1983, R1 2007	R1	Proposal Designation 1/9/1985, Final Designation 4/30/1986, Final Revision 1/8/1988, Final Revision 5/26/1988, 90-day (positive) Revision 10/3/2008, Warranted Revision 6/12/2009, Proposal Revision 6/2/2011, Final Revision 8/21/2015		21-Aug-15	4295680	Final Revision 8/21/2015	On Oct. 3, 2008, NMFS announced a 90-day finding for a petition to revise Hawaiian monk seal (Monachus schauinslandi) critical habitat under ESA. The Hawaiian monk seal is listed as endangered throughout its range, and currently designated critical habita	2	Yes	Majority of seals as of 2015	Better for recent, but only 38% whole	Wild	Partial
28a	Marine mammal	Pinniped	Hawaiian monk seal	Neomonachus schauinslandi	NW Hawaiian Islands Index Pop.	Endangered	US	1976	1986	1983	Depleted	Appendix I	Northwest Hawaiian Islands: six primary sub-populations	1998	1395	999		Estimated individuals												Beach			NOAA Fisheries. 2017. Year of the Monk Seal: Partnering for a Greater Impact. Https://nmspapahanaumokuakea.blob.core.windows.net/papahanaumokuakea-prod/media/archive/council/meetings/2017/year_of_the_monk_seal_presentation_to_rac.pdf	Report (GOV)	Https://nmspapahanaumokuakea.blob.core.windows.net/papahanaumokuakea-prod/media/archive/council/meetings/2017/year_of_the_monk_seal_presentation_to_rac.pdf	O 1983, R1 2007	R1	Proposal Designation 1/9/1985, Final Designation 4/30/1986, Final Revision 1/8/1988, Final Revision 5/26/1988, 90-day (positive) Revision 10/3/2008, Warranted Revision 6/12/2009, Proposal Revision 6/2/2011, Final Revision 8/21/2015		21-Aug-15	4295680	Final Revision 8/21/2015	On Oct. 3, 2008, NMFS announced a 90-day finding for a petition to revise Hawaiian monk seal (Monachus schauinslandi) critical habitat under ESA. The Hawaiian monk seal is listed as endangered throughout its range, and currently designated critical habita	2	Yes	Majority of seals as of 2015	Better for recent, but only 38% whole	Wild	Partial
28	Marine mammal	Pinniped	Hawaiian monk seal	Neomonachus schauinslandi	NA	Endangered	US	1976	1986	1983	Depleted	Appendix I	Northwest Hawaiian Islands: six primary sub-populations	1999	389	999		Nonpups observed												Beach			National Marine Fisheries Service. 2007. Recovery Plan for the Hawaiian Monk Seal (Monachus schauinslandi). Second Revision. National Marine Fisheries Service, Silver Spring, MD. 165 pp. http://www.nmfs.noaa.gov/pr/pdfs/recovery/hawaiianmonkseal.pdf	Report (GOV)		O 1983, R1 2007	R1	Proposal Designation 1/9/1985, Final Designation 4/30/1986, Final Revision 1/8/1988, Final Revision 5/26/1988, 90-day (positive) Revision 10/3/2008, Warranted Revision 6/12/2009, Proposal Revision 6/2/2011, Final Revision 8/21/2015		21-Aug-15	4295680	Final Revision 8/21/2015	On Oct. 3, 2008, NMFS announced a 90-day finding for a petition to revise Hawaiian monk seal (Monachus schauinslandi) critical habitat under ESA. The Hawaiian monk seal is listed as endangered throughout its range, and currently designated critical habita	2	Yes	Majority of seals as of 2015	Best for whole (55% time), but worse for recent	Wild	Partial
28	Marine mammal	Pinniped	Hawaiian monk seal	Neomonachus schauinslandi	NA	Endangered	US	1976	1986	1983	Depleted	Appendix I	Main Hawaiian Islands	1998	33	999		Estimated individudals												Beach			National Marine Fisheries Service. 2007. Recovery Plan for the Hawaiian Monk Seal (Monachus schauinslandi). Second Revision. National Marine Fisheries Service, Silver Spring, MD. 165 pp. http://www.nmfs.noaa.gov/pr/pdfs/recovery/hawaiianmonkseal.pdf	Report (GOV)		O 1983, R1 2007	R1	Proposal Designation 1/9/1985, Final Designation 4/30/1986, Final Revision 1/8/1988, Final Revision 5/26/1988, 90-day (positive) Revision 10/3/2008, Warranted Revision 6/12/2009, Proposal Revision 6/2/2011, Final Revision 8/21/2015		21-Aug-15	4295680	Final Revision 8/21/2015	On Oct. 3, 2008, NMFS announced a 90-day finding for a petition to revise Hawaiian monk seal (Monachus schauinslandi) critical habitat under ESA. The Hawaiian monk seal is listed as endangered throughout its range, and currently designated critical habita	2	Yes	Majority of seals as of 2015	Better for recent, but only 38% whole	Wild	Partial
28	Marine mammal	Pinniped	Hawaiian monk seal	Neomonachus schauinslandi	NA	Endangered	US	1976	1986	1983	Depleted	Appendix I	Hawaiian Islands	1998	1436	999		Estimated individudals												Beach			National Marine Fisheries Service. 2007. Recovery Plan for the Hawaiian Monk Seal (Monachus schauinslandi). Second Revision. National Marine Fisheries Service, Silver Spring, MD. 165 pp. http://www.nmfs.noaa.gov/pr/pdfs/recovery/hawaiianmonkseal.pdf	Report (GOV)		O 1983, R1 2007	R1	Proposal Designation 1/9/1985, Final Designation 4/30/1986, Final Revision 1/8/1988, Final Revision 5/26/1988, 90-day (positive) Revision 10/3/2008, Warranted Revision 6/12/2009, Proposal Revision 6/2/2011, Final Revision 8/21/2015		21-Aug-15	4295680	Final Revision 8/21/2015	On Oct. 3, 2008, NMFS announced a 90-day finding for a petition to revise Hawaiian monk seal (Monachus schauinslandi) critical habitat under ESA. The Hawaiian monk seal is listed as endangered throughout its range, and currently designated critical habita	2	Yes	Majority of seals as of 2015	Better for recent, but only 38% whole	Wild	Partial
28a	Marine mammal	Pinniped	Hawaiian monk seal	Neomonachus schauinslandi	NW Hawaiian Islands Index Pop.	Endangered	US	1976	1986	1983	Depleted	Appendix I	Northwest Hawaiian Islands: six primary sub-populations	1999	1398	999		Estimated individuals												Beach			NOAA Fisheries. 2017. Year of the Monk Seal: Partnering for a Greater Impact. Https://nmspapahanaumokuakea.blob.core.windows.net/papahanaumokuakea-prod/media/archive/council/meetings/2017/year_of_the_monk_seal_presentation_to_rac.pdf	Report (GOV)	Https://nmspapahanaumokuakea.blob.core.windows.net/papahanaumokuakea-prod/media/archive/council/meetings/2017/year_of_the_monk_seal_presentation_to_rac.pdf	O 1983, R1 2007	R1	Proposal Designation 1/9/1985, Final Designation 4/30/1986, Final Revision 1/8/1988, Final Revision 5/26/1988, 90-day (positive) Revision 10/3/2008, Warranted Revision 6/12/2009, Proposal Revision 6/2/2011, Final Revision 8/21/2015		21-Aug-15	4295680	Final Revision 8/21/2015	On Oct. 3, 2008, NMFS announced a 90-day finding for a petition to revise Hawaiian monk seal (Monachus schauinslandi) critical habitat under ESA. The Hawaiian monk seal is listed as endangered throughout its range, and currently designated critical habita	2	Yes	Majority of seals as of 2015	Better for recent, but only 38% whole	Wild	Partial
28	Marine mammal	Pinniped	Hawaiian monk seal	Neomonachus schauinslandi	NA	Endangered	US	1976	1986	1983	Depleted	Appendix I	Northwest Hawaiian Islands: six primary sub-populations	2000	400	999		Nonpups observed												Beach			National Marine Fisheries Service. 2007. Recovery Plan for the Hawaiian Monk Seal (Monachus schauinslandi). Second Revision. National Marine Fisheries Service, Silver Spring, MD. 165 pp. http://www.nmfs.noaa.gov/pr/pdfs/recovery/hawaiianmonkseal.pdf	Report (GOV)		O 1983, R1 2007	R1	Proposal Designation 1/9/1985, Final Designation 4/30/1986, Final Revision 1/8/1988, Final Revision 5/26/1988, 90-day (positive) Revision 10/3/2008, Warranted Revision 6/12/2009, Proposal Revision 6/2/2011, Final Revision 8/21/2015		21-Aug-15	4295680	Final Revision 8/21/2015	On Oct. 3, 2008, NMFS announced a 90-day finding for a petition to revise Hawaiian monk seal (Monachus schauinslandi) critical habitat under ESA. The Hawaiian monk seal is listed as endangered throughout its range, and currently designated critical habita	2	Yes	Majority of seals as of 2015	Best for whole (55% time), but worse for recent	Wild	Partial
28	Marine mammal	Pinniped	Hawaiian monk seal	Neomonachus schauinslandi	NA	Endangered	US	1976	1986	1983	Depleted	Appendix I	Main Hawaiian Islands	1999	40	999		Estimated individudals												Beach			National Marine Fisheries Service. 2007. Recovery Plan for the Hawaiian Monk Seal (Monachus schauinslandi). Second Revision. National Marine Fisheries Service, Silver Spring, MD. 165 pp. http://www.nmfs.noaa.gov/pr/pdfs/recovery/hawaiianmonkseal.pdf	Report (GOV)		O 1983, R1 2007	R1	Proposal Designation 1/9/1985, Final Designation 4/30/1986, Final Revision 1/8/1988, Final Revision 5/26/1988, 90-day (positive) Revision 10/3/2008, Warranted Revision 6/12/2009, Proposal Revision 6/2/2011, Final Revision 8/21/2015		21-Aug-15	4295680	Final Revision 8/21/2015	On Oct. 3, 2008, NMFS announced a 90-day finding for a petition to revise Hawaiian monk seal (Monachus schauinslandi) critical habitat under ESA. The Hawaiian monk seal is listed as endangered throughout its range, and currently designated critical habita	2	Yes	Majority of seals as of 2015	Better for recent, but only 38% whole	Wild	Partial
28	Marine mammal	Pinniped	Hawaiian monk seal	Neomonachus schauinslandi	NA	Endangered	US	1976	1986	1983	Depleted	Appendix I	Hawaiian Islands	1999	1464	999		Estimated individudals												Beach			National Marine Fisheries Service. 2007. Recovery Plan for the Hawaiian Monk Seal (Monachus schauinslandi). Second Revision. National Marine Fisheries Service, Silver Spring, MD. 165 pp. http://www.nmfs.noaa.gov/pr/pdfs/recovery/hawaiianmonkseal.pdf	Report (GOV)		O 1983, R1 2007	R1	Proposal Designation 1/9/1985, Final Designation 4/30/1986, Final Revision 1/8/1988, Final Revision 5/26/1988, 90-day (positive) Revision 10/3/2008, Warranted Revision 6/12/2009, Proposal Revision 6/2/2011, Final Revision 8/21/2015		21-Aug-15	4295680	Final Revision 8/21/2015	On Oct. 3, 2008, NMFS announced a 90-day finding for a petition to revise Hawaiian monk seal (Monachus schauinslandi) critical habitat under ESA. The Hawaiian monk seal is listed as endangered throughout its range, and currently designated critical habita	2	Yes	Majority of seals as of 2015	Better for recent, but only 38% whole	Wild	Partial
28a	Marine mammal	Pinniped	Hawaiian monk seal	Neomonachus schauinslandi	NW Hawaiian Islands Index Pop.	Endangered	US	1976	1986	1983	Depleted	Appendix I	Northwest Hawaiian Islands: six primary sub-populations	2000	1350	999		Estimated individuals												Beach			NOAA Fisheries. 2017. Year of the Monk Seal: Partnering for a Greater Impact. Https://nmspapahanaumokuakea.blob.core.windows.net/papahanaumokuakea-prod/media/archive/council/meetings/2017/year_of_the_monk_seal_presentation_to_rac.pdf	Report (GOV)	Https://nmspapahanaumokuakea.blob.core.windows.net/papahanaumokuakea-prod/media/archive/council/meetings/2017/year_of_the_monk_seal_presentation_to_rac.pdf	O 1983, R1 2007	R1	Proposal Designation 1/9/1985, Final Designation 4/30/1986, Final Revision 1/8/1988, Final Revision 5/26/1988, 90-day (positive) Revision 10/3/2008, Warranted Revision 6/12/2009, Proposal Revision 6/2/2011, Final Revision 8/21/2015		21-Aug-15	4295680	Final Revision 8/21/2015	On Oct. 3, 2008, NMFS announced a 90-day finding for a petition to revise Hawaiian monk seal (Monachus schauinslandi) critical habitat under ESA. The Hawaiian monk seal is listed as endangered throughout its range, and currently designated critical habita	2	Yes	Majority of seals as of 2015	Better for recent, but only 38% whole	Wild	Partial
28	Marine mammal	Pinniped	Hawaiian monk seal	Neomonachus schauinslandi	NA	Endangered	US	1976	1986	1983	Depleted	Appendix I	Northwest Hawaiian Islands: six primary sub-populations	2001	340	999		Nonpups observed												Beach			National Marine Fisheries Service. 2007. Recovery Plan for the Hawaiian Monk Seal (Monachus schauinslandi). Second Revision. National Marine Fisheries Service, Silver Spring, MD. 165 pp. http://www.nmfs.noaa.gov/pr/pdfs/recovery/hawaiianmonkseal.pdf	Report (GOV)		O 1983, R1 2007	R1	Proposal Designation 1/9/1985, Final Designation 4/30/1986, Final Revision 1/8/1988, Final Revision 5/26/1988, 90-day (positive) Revision 10/3/2008, Warranted Revision 6/12/2009, Proposal Revision 6/2/2011, Final Revision 8/21/2015		21-Aug-15	4295680	Final Revision 8/21/2015	On Oct. 3, 2008, NMFS announced a 90-day finding for a petition to revise Hawaiian monk seal (Monachus schauinslandi) critical habitat under ESA. The Hawaiian monk seal is listed as endangered throughout its range, and currently designated critical habita	2	Yes	Majority of seals as of 2015	Best for whole (55% time), but worse for recent	Wild	Partial
28	Marine mammal	Pinniped	Hawaiian monk seal	Neomonachus schauinslandi	NA	Endangered	US	1976	1986	1983	Depleted	Appendix I	Main Hawaiian Islands	2000	45	999		Estimated individudals												Beach			National Marine Fisheries Service. 2007. Recovery Plan for the Hawaiian Monk Seal (Monachus schauinslandi). Second Revision. National Marine Fisheries Service, Silver Spring, MD. 165 pp. http://www.nmfs.noaa.gov/pr/pdfs/recovery/hawaiianmonkseal.pdf	Report (GOV)		O 1983, R1 2007	R1	Proposal Designation 1/9/1985, Final Designation 4/30/1986, Final Revision 1/8/1988, Final Revision 5/26/1988, 90-day (positive) Revision 10/3/2008, Warranted Revision 6/12/2009, Proposal Revision 6/2/2011, Final Revision 8/21/2015		21-Aug-15	4295680	Final Revision 8/21/2015	On Oct. 3, 2008, NMFS announced a 90-day finding for a petition to revise Hawaiian monk seal (Monachus schauinslandi) critical habitat under ESA. The Hawaiian monk seal is listed as endangered throughout its range, and currently designated critical habita	2	Yes	Majority of seals as of 2015	Better for recent, but only 38% whole	Wild	Partial
28	Marine mammal	Pinniped	Hawaiian monk seal	Neomonachus schauinslandi	NA	Endangered	US	1976	1986	1983	Depleted	Appendix I	Hawaiian Islands	2000	1463	999		Estimated individudals												Beach			National Marine Fisheries Service. 2007. Recovery Plan for the Hawaiian Monk Seal (Monachus schauinslandi). Second Revision. National Marine Fisheries Service, Silver Spring, MD. 165 pp. http://www.nmfs.noaa.gov/pr/pdfs/recovery/hawaiianmonkseal.pdf	Report (GOV)		O 1983, R1 2007	R1	Proposal Designation 1/9/1985, Final Designation 4/30/1986, Final Revision 1/8/1988, Final Revision 5/26/1988, 90-day (positive) Revision 10/3/2008, Warranted Revision 6/12/2009, Proposal Revision 6/2/2011, Final Revision 8/21/2015		21-Aug-15	4295680	Final Revision 8/21/2015	On Oct. 3, 2008, NMFS announced a 90-day finding for a petition to revise Hawaiian monk seal (Monachus schauinslandi) critical habitat under ESA. The Hawaiian monk seal is listed as endangered throughout its range, and currently designated critical habita	2	Yes	Majority of seals as of 2015	Better for recent, but only 38% whole	Wild	Partial
28a	Marine mammal	Pinniped	Hawaiian monk seal	Neomonachus schauinslandi	NW Hawaiian Islands Index Pop.	Endangered	US	1976	1986	1983	Depleted	Appendix I	Northwest Hawaiian Islands: six primary sub-populations	2001	1266	999		Estimated individuals												Beach			NOAA Fisheries. 2017. Year of the Monk Seal: Partnering for a Greater Impact. Https://nmspapahanaumokuakea.blob.core.windows.net/papahanaumokuakea-prod/media/archive/council/meetings/2017/year_of_the_monk_seal_presentation_to_rac.pdf	Report (GOV)	Https://nmspapahanaumokuakea.blob.core.windows.net/papahanaumokuakea-prod/media/archive/council/meetings/2017/year_of_the_monk_seal_presentation_to_rac.pdf	O 1983, R1 2007	R1	Proposal Designation 1/9/1985, Final Designation 4/30/1986, Final Revision 1/8/1988, Final Revision 5/26/1988, 90-day (positive) Revision 10/3/2008, Warranted Revision 6/12/2009, Proposal Revision 6/2/2011, Final Revision 8/21/2015		21-Aug-15	4295680	Final Revision 8/21/2015	On Oct. 3, 2008, NMFS announced a 90-day finding for a petition to revise Hawaiian monk seal (Monachus schauinslandi) critical habitat under ESA. The Hawaiian monk seal is listed as endangered throughout its range, and currently designated critical habita	2	Yes	Majority of seals as of 2015	Better for recent, but only 38% whole	Wild	Partial
28	Marine mammal	Pinniped	Hawaiian monk seal	Neomonachus schauinslandi	NA	Endangered	US	1976	1986	1983	Depleted	Appendix I	Northwest Hawaiian Islands: six primary sub-populations	2002	341	999		Nonpups observed												Beach			National Marine Fisheries Service. 2007. Recovery Plan for the Hawaiian Monk Seal (Monachus schauinslandi). Second Revision. National Marine Fisheries Service, Silver Spring, MD. 165 pp. http://www.nmfs.noaa.gov/pr/pdfs/recovery/hawaiianmonkseal.pdf	Report (GOV)		O 1983, R1 2007	R1	Proposal Designation 1/9/1985, Final Designation 4/30/1986, Final Revision 1/8/1988, Final Revision 5/26/1988, 90-day (positive) Revision 10/3/2008, Warranted Revision 6/12/2009, Proposal Revision 6/2/2011, Final Revision 8/21/2015		21-Aug-15	4295680	Final Revision 8/21/2015	On Oct. 3, 2008, NMFS announced a 90-day finding for a petition to revise Hawaiian monk seal (Monachus schauinslandi) critical habitat under ESA. The Hawaiian monk seal is listed as endangered throughout its range, and currently designated critical habita	2	Yes	Majority of seals as of 2015	Best for whole (55% time), but worse for recent	Wild	Partial
28	Marine mammal	Pinniped	Hawaiian monk seal	Neomonachus schauinslandi	NA	Endangered	US	1976	1986	1983	Depleted	Appendix I	Main Hawaiian Islands	2001	52	999		Estimated individudals												Beach			National Marine Fisheries Service. 2007. Recovery Plan for the Hawaiian Monk Seal (Monachus schauinslandi). Second Revision. National Marine Fisheries Service, Silver Spring, MD. 165 pp. http://www.nmfs.noaa.gov/pr/pdfs/recovery/hawaiianmonkseal.pdf	Report (GOV)		O 1983, R1 2007	R1	Proposal Designation 1/9/1985, Final Designation 4/30/1986, Final Revision 1/8/1988, Final Revision 5/26/1988, 90-day (positive) Revision 10/3/2008, Warranted Revision 6/12/2009, Proposal Revision 6/2/2011, Final Revision 8/21/2015		21-Aug-15	4295680	Final Revision 8/21/2015	On Oct. 3, 2008, NMFS announced a 90-day finding for a petition to revise Hawaiian monk seal (Monachus schauinslandi) critical habitat under ESA. The Hawaiian monk seal is listed as endangered throughout its range, and currently designated critical habita	2	Yes	Majority of seals as of 2015	Better for recent, but only 38% whole	Wild	Partial
28	Marine mammal	Pinniped	Hawaiian monk seal	Neomonachus schauinslandi	NA	Endangered	US	1976	1986	1983	Depleted	Appendix I	Hawaiian Islands	2001	1409	999		Estimated individudals												Beach			National Marine Fisheries Service. 2007. Recovery Plan for the Hawaiian Monk Seal (Monachus schauinslandi). Second Revision. National Marine Fisheries Service, Silver Spring, MD. 165 pp. http://www.nmfs.noaa.gov/pr/pdfs/recovery/hawaiianmonkseal.pdf	Report (GOV)		O 1983, R1 2007	R1	Proposal Designation 1/9/1985, Final Designation 4/30/1986, Final Revision 1/8/1988, Final Revision 5/26/1988, 90-day (positive) Revision 10/3/2008, Warranted Revision 6/12/2009, Proposal Revision 6/2/2011, Final Revision 8/21/2015		21-Aug-15	4295680	Final Revision 8/21/2015	On Oct. 3, 2008, NMFS announced a 90-day finding for a petition to revise Hawaiian monk seal (Monachus schauinslandi) critical habitat under ESA. The Hawaiian monk seal is listed as endangered throughout its range, and currently designated critical habita	2	Yes	Majority of seals as of 2015	Better for recent, but only 38% whole	Wild	Partial
28a	Marine mammal	Pinniped	Hawaiian monk seal	Neomonachus schauinslandi	NW Hawaiian Islands Index Pop.	Endangered	US	1976	1986	1983	Depleted	Appendix I	Northwest Hawaiian Islands: six primary sub-populations	2002	1169	999		Estimated individuals												Beach			NOAA Fisheries. 2017. Year of the Monk Seal: Partnering for a Greater Impact. Https://nmspapahanaumokuakea.blob.core.windows.net/papahanaumokuakea-prod/media/archive/council/meetings/2017/year_of_the_monk_seal_presentation_to_rac.pdf	Report (GOV)	Https://nmspapahanaumokuakea.blob.core.windows.net/papahanaumokuakea-prod/media/archive/council/meetings/2017/year_of_the_monk_seal_presentation_to_rac.pdf	O 1983, R1 2007	R1	Proposal Designation 1/9/1985, Final Designation 4/30/1986, Final Revision 1/8/1988, Final Revision 5/26/1988, 90-day (positive) Revision 10/3/2008, Warranted Revision 6/12/2009, Proposal Revision 6/2/2011, Final Revision 8/21/2015		21-Aug-15	4295680	Final Revision 8/21/2015	On Oct. 3, 2008, NMFS announced a 90-day finding for a petition to revise Hawaiian monk seal (Monachus schauinslandi) critical habitat under ESA. The Hawaiian monk seal is listed as endangered throughout its range, and currently designated critical habita	2	Yes	Majority of seals as of 2015	Better for recent, but only 38% whole	Wild	Partial
28	Marine mammal	Pinniped	Hawaiian monk seal	Neomonachus schauinslandi	NA	Endangered	US	1976	1986	1983	Depleted	Appendix I	Northwest Hawaiian Islands: six primary sub-populations	2003	330	999		Nonpups observed												Beach			National Marine Fisheries Service. 2007. Recovery Plan for the Hawaiian Monk Seal (Monachus schauinslandi). Second Revision. National Marine Fisheries Service, Silver Spring, MD. 165 pp. http://www.nmfs.noaa.gov/pr/pdfs/recovery/hawaiianmonkseal.pdf	Report (GOV)		O 1983, R1 2007	R1	Proposal Designation 1/9/1985, Final Designation 4/30/1986, Final Revision 1/8/1988, Final Revision 5/26/1988, 90-day (positive) Revision 10/3/2008, Warranted Revision 6/12/2009, Proposal Revision 6/2/2011, Final Revision 8/21/2015		21-Aug-15	4295680	Final Revision 8/21/2015	On Oct. 3, 2008, NMFS announced a 90-day finding for a petition to revise Hawaiian monk seal (Monachus schauinslandi) critical habitat under ESA. The Hawaiian monk seal is listed as endangered throughout its range, and currently designated critical habita	2	Yes	Majority of seals as of 2015	Best for whole (55% time), but worse for recent	Wild	Partial
28	Marine mammal	Pinniped	Hawaiian monk seal	Neomonachus schauinslandi	NA	Endangered	US	1976	1986	1983	Depleted	Appendix I	Main Hawaiian Islands	2002	52	999		Estimated individudals												Beach			National Marine Fisheries Service. 2007. Recovery Plan for the Hawaiian Monk Seal (Monachus schauinslandi). Second Revision. National Marine Fisheries Service, Silver Spring, MD. 165 pp. http://www.nmfs.noaa.gov/pr/pdfs/recovery/hawaiianmonkseal.pdf	Report (GOV)		O 1983, R1 2007	R1	Proposal Designation 1/9/1985, Final Designation 4/30/1986, Final Revision 1/8/1988, Final Revision 5/26/1988, 90-day (positive) Revision 10/3/2008, Warranted Revision 6/12/2009, Proposal Revision 6/2/2011, Final Revision 8/21/2015		21-Aug-15	4295680	Final Revision 8/21/2015	On Oct. 3, 2008, NMFS announced a 90-day finding for a petition to revise Hawaiian monk seal (Monachus schauinslandi) critical habitat under ESA. The Hawaiian monk seal is listed as endangered throughout its range, and currently designated critical habita	2	Yes	Majority of seals as of 2015	Better for recent, but only 38% whole	Wild	Partial
28	Marine mammal	Pinniped	Hawaiian monk seal	Neomonachus schauinslandi	NA	Endangered	US	1976	1986	1983	Depleted	Appendix I	Hawaiian Islands	2002	1304	999		Estimated individudals												Beach			National Marine Fisheries Service. 2007. Recovery Plan for the Hawaiian Monk Seal (Monachus schauinslandi). Second Revision. National Marine Fisheries Service, Silver Spring, MD. 165 pp. http://www.nmfs.noaa.gov/pr/pdfs/recovery/hawaiianmonkseal.pdf	Report (GOV)		O 1983, R1 2007	R1	Proposal Designation 1/9/1985, Final Designation 4/30/1986, Final Revision 1/8/1988, Final Revision 5/26/1988, 90-day (positive) Revision 10/3/2008, Warranted Revision 6/12/2009, Proposal Revision 6/2/2011, Final Revision 8/21/2015		21-Aug-15	4295680	Final Revision 8/21/2015	On Oct. 3, 2008, NMFS announced a 90-day finding for a petition to revise Hawaiian monk seal (Monachus schauinslandi) critical habitat under ESA. The Hawaiian monk seal is listed as endangered throughout its range, and currently designated critical habita	2	Yes	Majority of seals as of 2015	Better for recent, but only 38% whole	Wild	Partial
28a	Marine mammal	Pinniped	Hawaiian monk seal	Neomonachus schauinslandi	NW Hawaiian Islands Index Pop.	Endangered	US	1976	1986	1983	Depleted	Appendix I	Northwest Hawaiian Islands: six primary sub-populations	2003	1143	999		Estimated individuals												Beach			NOAA Fisheries. 2017. Year of the Monk Seal: Partnering for a Greater Impact. Https://nmspapahanaumokuakea.blob.core.windows.net/papahanaumokuakea-prod/media/archive/council/meetings/2017/year_of_the_monk_seal_presentation_to_rac.pdf	Report (GOV)	Https://nmspapahanaumokuakea.blob.core.windows.net/papahanaumokuakea-prod/media/archive/council/meetings/2017/year_of_the_monk_seal_presentation_to_rac.pdf	O 1983, R1 2007	R1	Proposal Designation 1/9/1985, Final Designation 4/30/1986, Final Revision 1/8/1988, Final Revision 5/26/1988, 90-day (positive) Revision 10/3/2008, Warranted Revision 6/12/2009, Proposal Revision 6/2/2011, Final Revision 8/21/2015		21-Aug-15	4295680	Final Revision 8/21/2015	On Oct. 3, 2008, NMFS announced a 90-day finding for a petition to revise Hawaiian monk seal (Monachus schauinslandi) critical habitat under ESA. The Hawaiian monk seal is listed as endangered throughout its range, and currently designated critical habita	2	Yes	Majority of seals as of 2015	Better for recent, but only 38% whole	Wild	Partial
28	Marine mammal	Pinniped	Hawaiian monk seal	Neomonachus schauinslandi	NA	Endangered	US	1976	1986	1983	Depleted	Appendix I	Northwest Hawaiian Islands: six primary sub-populations	2004	360	999		Nonpups observed												Beach			National Marine Fisheries Service. 2007. Recovery Plan for the Hawaiian Monk Seal (Monachus schauinslandi). Second Revision. National Marine Fisheries Service, Silver Spring, MD. 165 pp. http://www.nmfs.noaa.gov/pr/pdfs/recovery/hawaiianmonkseal.pdf	Report (GOV)		O 1983, R1 2007	R1	Proposal Designation 1/9/1985, Final Designation 4/30/1986, Final Revision 1/8/1988, Final Revision 5/26/1988, 90-day (positive) Revision 10/3/2008, Warranted Revision 6/12/2009, Proposal Revision 6/2/2011, Final Revision 8/21/2015		21-Aug-15	4295680	Final Revision 8/21/2015	On Oct. 3, 2008, NMFS announced a 90-day finding for a petition to revise Hawaiian monk seal (Monachus schauinslandi) critical habitat under ESA. The Hawaiian monk seal is listed as endangered throughout its range, and currently designated critical habita	2	Yes	Majority of seals as of 2015	Best for whole (55% time), but worse for recent	Wild	Partial
28	Marine mammal	Pinniped	Hawaiian monk seal	Neomonachus schauinslandi	NA	Endangered	US	1976	1986	1983	Depleted	Appendix I	Main Hawaiian Islands	2003	52	999		Estimated individudals												Beach			National Marine Fisheries Service. 2005. Hawaiian Monk Seal Stock Assessment. http://www.nmfs.noaa.gov/pr/sars/2005/po2005_monkseal-hi.pdf	Report (GOV)		O 1983, R1 2007	R1	Proposal Designation 1/9/1985, Final Designation 4/30/1986, Final Revision 1/8/1988, Final Revision 5/26/1988, 90-day (positive) Revision 10/3/2008, Warranted Revision 6/12/2009, Proposal Revision 6/2/2011, Final Revision 8/21/2015		21-Aug-15	4295680	Final Revision 8/21/2015	On Oct. 3, 2008, NMFS announced a 90-day finding for a petition to revise Hawaiian monk seal (Monachus schauinslandi) critical habitat under ESA. The Hawaiian monk seal is listed as endangered throughout its range, and currently designated critical habita	2	Yes	Majority of seals as of 2015	Better for recent, but only 38% whole	Wild	Partial
28	Marine mammal	Pinniped	Hawaiian monk seal	Neomonachus schauinslandi	NA	Endangered	US	1976	1986	1983	Depleted	Appendix I	Hawaiian Islands	2003	1252	999		Estimated individudals												Beach			National Marine Fisheries Service. 2005. Hawaiian Monk Seal Stock Assessment. http://www.nmfs.noaa.gov/pr/sars/2005/po2005_monkseal-hi.pdf	Report (GOV)		O 1983, R1 2007	R1	Proposal Designation 1/9/1985, Final Designation 4/30/1986, Final Revision 1/8/1988, Final Revision 5/26/1988, 90-day (positive) Revision 10/3/2008, Warranted Revision 6/12/2009, Proposal Revision 6/2/2011, Final Revision 8/21/2015		21-Aug-15	4295680	Final Revision 8/21/2015	On Oct. 3, 2008, NMFS announced a 90-day finding for a petition to revise Hawaiian monk seal (Monachus schauinslandi) critical habitat under ESA. The Hawaiian monk seal is listed as endangered throughout its range, and currently designated critical habita	2	Yes	Majority of seals as of 2015	Better for recent, but only 38% whole	Wild	Partial
28a	Marine mammal	Pinniped	Hawaiian monk seal	Neomonachus schauinslandi	NW Hawaiian Islands Index Pop.	Endangered	US	1976	1986	1983	Depleted	Appendix I	Northwest Hawaiian Islands: six primary sub-populations	2004	1141	999		Estimated individuals												Beach			NOAA Fisheries. 2017. Year of the Monk Seal: Partnering for a Greater Impact. Https://nmspapahanaumokuakea.blob.core.windows.net/papahanaumokuakea-prod/media/archive/council/meetings/2017/year_of_the_monk_seal_presentation_to_rac.pdf	Report (GOV)	Https://nmspapahanaumokuakea.blob.core.windows.net/papahanaumokuakea-prod/media/archive/council/meetings/2017/year_of_the_monk_seal_presentation_to_rac.pdf	O 1983, R1 2007	R1	Proposal Designation 1/9/1985, Final Designation 4/30/1986, Final Revision 1/8/1988, Final Revision 5/26/1988, 90-day (positive) Revision 10/3/2008, Warranted Revision 6/12/2009, Proposal Revision 6/2/2011, Final Revision 8/21/2015		21-Aug-15	4295680	Final Revision 8/21/2015	On Oct. 3, 2008, NMFS announced a 90-day finding for a petition to revise Hawaiian monk seal (Monachus schauinslandi) critical habitat under ESA. The Hawaiian monk seal is listed as endangered throughout its range, and currently designated critical habita	2	Yes	Majority of seals as of 2015	Better for recent, but only 38% whole	Wild	Partial
28	Marine mammal	Pinniped	Hawaiian monk seal	Neomonachus schauinslandi	NA	Endangered	US	1976	1986	1983	Depleted	Appendix I	Main Hawaiian Islands	2004	52	999		Estimated individudals												Beach			National Marine Fisheries Service. 2006. Hawaiian Monk Seal Stock Assessment. http://www.nmfs.noaa.gov/pr/sars/2006/po2006_monkseal-hi.pdf	Report (GOV)		O 1983, R1 2007	R1	Proposal Designation 1/9/1985, Final Designation 4/30/1986, Final Revision 1/8/1988, Final Revision 5/26/1988, 90-day (positive) Revision 10/3/2008, Warranted Revision 6/12/2009, Proposal Revision 6/2/2011, Final Revision 8/21/2015		21-Aug-15	4295680	Final Revision 8/21/2015	On Oct. 3, 2008, NMFS announced a 90-day finding for a petition to revise Hawaiian monk seal (Monachus schauinslandi) critical habitat under ESA. The Hawaiian monk seal is listed as endangered throughout its range, and currently designated critical habita	2	Yes	Majority of seals as of 2015	Better for recent, but only 38% whole	Wild	Partial
28	Marine mammal	Pinniped	Hawaiian monk seal	Neomonachus schauinslandi	NA	Endangered	US	1976	1986	1983	Depleted	Appendix I	Northwest Hawaiian Islands: six primary sub-populations	2005	300	999		Nonpups observed												Beach			National Marine Fisheries Service. 2007. Recovery Plan for the Hawaiian Monk Seal (Monachus schauinslandi). Second Revision. National Marine Fisheries Service, Silver Spring, MD. 165 pp. http://www.nmfs.noaa.gov/pr/pdfs/recovery/hawaiianmonkseal.pdf	Report (GOV)		O 1983, R1 2007	R1	Proposal Designation 1/9/1985, Final Designation 4/30/1986, Final Revision 1/8/1988, Final Revision 5/26/1988, 90-day (positive) Revision 10/3/2008, Warranted Revision 6/12/2009, Proposal Revision 6/2/2011, Final Revision 8/21/2015		21-Aug-15	4295680	Final Revision 8/21/2015	On Oct. 3, 2008, NMFS announced a 90-day finding for a petition to revise Hawaiian monk seal (Monachus schauinslandi) critical habitat under ESA. The Hawaiian monk seal is listed as endangered throughout its range, and currently designated critical habita	2	Yes	Majority of seals as of 2015	Best for whole (55% time), but worse for recent	Wild	Partial
28	Marine mammal	Pinniped	Hawaiian monk seal	Neomonachus schauinslandi	NA	Endangered	US	1976	1986	1983	Depleted	Appendix I	Hawaiian Islands	2004	1302	999		Estimated individudals												Beach			National Marine Fisheries Service. 2006. Hawaiian Monk Seal Stock Assessment. http://www.nmfs.noaa.gov/pr/sars/2006/po2006_monkseal-hi.pdf	Report (GOV)		O 1983, R1 2007	R1	Proposal Designation 1/9/1985, Final Designation 4/30/1986, Final Revision 1/8/1988, Final Revision 5/26/1988, 90-day (positive) Revision 10/3/2008, Warranted Revision 6/12/2009, Proposal Revision 6/2/2011, Final Revision 8/21/2015		21-Aug-15	4295680	Final Revision 8/21/2015	On Oct. 3, 2008, NMFS announced a 90-day finding for a petition to revise Hawaiian monk seal (Monachus schauinslandi) critical habitat under ESA. The Hawaiian monk seal is listed as endangered throughout its range, and currently designated critical habita	2	Yes	Majority of seals as of 2015	Better for recent, but only 38% whole	Wild	Partial
28a	Marine mammal	Pinniped	Hawaiian monk seal	Neomonachus schauinslandi	NW Hawaiian Islands Index Pop.	Endangered	US	1976	1986	1983	Depleted	Appendix I	Northwest Hawaiian Islands: six primary sub-populations	2005	1065	999		Estimated individuals												Beach			NOAA Fisheries. 2017. Year of the Monk Seal: Partnering for a Greater Impact. Https://nmspapahanaumokuakea.blob.core.windows.net/papahanaumokuakea-prod/media/archive/council/meetings/2017/year_of_the_monk_seal_presentation_to_rac.pdf	Report (GOV)	Https://nmspapahanaumokuakea.blob.core.windows.net/papahanaumokuakea-prod/media/archive/council/meetings/2017/year_of_the_monk_seal_presentation_to_rac.pdf	O 1983, R1 2007	R1	Proposal Designation 1/9/1985, Final Designation 4/30/1986, Final Revision 1/8/1988, Final Revision 5/26/1988, 90-day (positive) Revision 10/3/2008, Warranted Revision 6/12/2009, Proposal Revision 6/2/2011, Final Revision 8/21/2015		21-Aug-15	4295680	Final Revision 8/21/2015	On Oct. 3, 2008, NMFS announced a 90-day finding for a petition to revise Hawaiian monk seal (Monachus schauinslandi) critical habitat under ESA. The Hawaiian monk seal is listed as endangered throughout its range, and currently designated critical habita	2	Yes	Majority of seals as of 2015	Better for recent, but only 38% whole	Wild	Partial
28	Marine mammal	Pinniped	Hawaiian monk seal	Neomonachus schauinslandi	NA	Endangered	US	1976	1986	1983	Depleted	Appendix I	Northwest Hawaiian Islands: six primary sub-populations	2006	311	999		Nonpups observed												Beach			National Marine Fisheries Service. 2007. Recovery Plan for the Hawaiian Monk Seal (Monachus schauinslandi). Second Revision. National Marine Fisheries Service, Silver Spring, MD. 165 pp. http://www.nmfs.noaa.gov/pr/pdfs/recovery/hawaiianmonkseal.pdf	Report (GOV)		O 1983, R1 2007	R1	Proposal Designation 1/9/1985, Final Designation 4/30/1986, Final Revision 1/8/1988, Final Revision 5/26/1988, 90-day (positive) Revision 10/3/2008, Warranted Revision 6/12/2009, Proposal Revision 6/2/2011, Final Revision 8/21/2015		21-Aug-15	4295680	Final Revision 8/21/2015	On Oct. 3, 2008, NMFS announced a 90-day finding for a petition to revise Hawaiian monk seal (Monachus schauinslandi) critical habitat under ESA. The Hawaiian monk seal is listed as endangered throughout its range, and currently designated critical habita	2	Yes	Majority of seals as of 2015	Best for whole (55% time), but worse for recent	Wild	Partial
28	Marine mammal	Pinniped	Hawaiian monk seal	Neomonachus schauinslandi	NA	Endangered	US	1976	1986	1983	Depleted	Appendix I	Main Hawaiian Islands	2005	77	999		Estimated individudals												Beach			National Marine Fisheries Service. 2007. Hawaiian Monk Seal Stock Assessment. http://www.nmfs.noaa.gov/pr/sars/2007/po2007_monkseal-hi.pdf	Report (GOV)		O 1983, R1 2007	R1	Proposal Designation 1/9/1985, Final Designation 4/30/1986, Final Revision 1/8/1988, Final Revision 5/26/1988, 90-day (positive) Revision 10/3/2008, Warranted Revision 6/12/2009, Proposal Revision 6/2/2011, Final Revision 8/21/2015		21-Aug-15	4295680	Final Revision 8/21/2015	On Oct. 3, 2008, NMFS announced a 90-day finding for a petition to revise Hawaiian monk seal (Monachus schauinslandi) critical habitat under ESA. The Hawaiian monk seal is listed as endangered throughout its range, and currently designated critical habita	2	Yes	Majority of seals as of 2015	Better for recent, but only 38% whole	Wild	Partial
28	Marine mammal	Pinniped	Hawaiian monk seal	Neomonachus schauinslandi	NA	Endangered	US	1976	1986	1983	Depleted	Appendix I	Hawaiian Islands	2005	1247	999		Estimated individudals												Beach			National Marine Fisheries Service. 2007. Hawaiian Monk Seal Stock Assessment. http://www.nmfs.noaa.gov/pr/sars/2007/po2007_monkseal-hi.pdf	Report (GOV)		O 1983, R1 2007	R1	Proposal Designation 1/9/1985, Final Designation 4/30/1986, Final Revision 1/8/1988, Final Revision 5/26/1988, 90-day (positive) Revision 10/3/2008, Warranted Revision 6/12/2009, Proposal Revision 6/2/2011, Final Revision 8/21/2015		21-Aug-15	4295680	Final Revision 8/21/2015	On Oct. 3, 2008, NMFS announced a 90-day finding for a petition to revise Hawaiian monk seal (Monachus schauinslandi) critical habitat under ESA. The Hawaiian monk seal is listed as endangered throughout its range, and currently designated critical habita	2	Yes	Majority of seals as of 2015	Better for recent, but only 38% whole	Wild	Partial
28a	Marine mammal	Pinniped	Hawaiian monk seal	Neomonachus schauinslandi	NW Hawaiian Islands Index Pop.	Endangered	US	1976	1986	1983	Depleted	Appendix I	Northwest Hawaiian Islands: six primary sub-populations	2006	1027	999		Estimated individuals												Beach			NOAA Fisheries. 2017. Year of the Monk Seal: Partnering for a Greater Impact. Https://nmspapahanaumokuakea.blob.core.windows.net/papahanaumokuakea-prod/media/archive/council/meetings/2017/year_of_the_monk_seal_presentation_to_rac.pdf	Report (GOV)	Https://nmspapahanaumokuakea.blob.core.windows.net/papahanaumokuakea-prod/media/archive/council/meetings/2017/year_of_the_monk_seal_presentation_to_rac.pdf	O 1983, R1 2007	R1	Proposal Designation 1/9/1985, Final Designation 4/30/1986, Final Revision 1/8/1988, Final Revision 5/26/1988, 90-day (positive) Revision 10/3/2008, Warranted Revision 6/12/2009, Proposal Revision 6/2/2011, Final Revision 8/21/2015		21-Aug-15	4295680	Final Revision 8/21/2015	On Oct. 3, 2008, NMFS announced a 90-day finding for a petition to revise Hawaiian monk seal (Monachus schauinslandi) critical habitat under ESA. The Hawaiian monk seal is listed as endangered throughout its range, and currently designated critical habita	2	Yes	Majority of seals as of 2015	Better for recent, but only 38% whole	Wild	Partial
28	Marine mammal	Pinniped	Hawaiian monk seal	Neomonachus schauinslandi	NA	Endangered	US	1976	1986	1983	Depleted	Appendix I	Main Hawaiian Islands	2006	83	999		Estimated individudals												Beach			National Marine Fisheries Service. 2008. Hawaiian Monk Seal Stock Assessment. http://www.nmfs.noaa.gov/pr/sars/2008/po2008_monkseal-hi.pdf	Report (GOV)		O 1983, R1 2007	R1	Proposal Designation 1/9/1985, Final Designation 4/30/1986, Final Revision 1/8/1988, Final Revision 5/26/1988, 90-day (positive) Revision 10/3/2008, Warranted Revision 6/12/2009, Proposal Revision 6/2/2011, Final Revision 8/21/2015		21-Aug-15	4295680	Final Revision 8/21/2015	On Oct. 3, 2008, NMFS announced a 90-day finding for a petition to revise Hawaiian monk seal (Monachus schauinslandi) critical habitat under ESA. The Hawaiian monk seal is listed as endangered throughout its range, and currently designated critical habita	2	Yes	Majority of seals as of 2015	Better for recent, but only 38% whole	Wild	Partial
28	Marine mammal	Pinniped	Hawaiian monk seal	Neomonachus schauinslandi	NA	Endangered	US	1976	1986	1983	Depleted	Appendix I	Northwest Hawaiian Islands: six primary sub-populations	2007	275	999		Nonpups observed												Beach			National Marine Fisheries Service. 2014. Hawaiian Monk Seal Stock Assessment (Revised 6/4/2014). http://www.nmfs.noaa.gov/pr/sars/2013/po2013_monkseal-hi.pdf	Report (GOV)		O 1983, R1 2007	R1	Proposal Designation 1/9/1985, Final Designation 4/30/1986, Final Revision 1/8/1988, Final Revision 5/26/1988, 90-day (positive) Revision 10/3/2008, Warranted Revision 6/12/2009, Proposal Revision 6/2/2011, Final Revision 8/21/2015		21-Aug-15	4295680	Final Revision 8/21/2015	On Oct. 3, 2008, NMFS announced a 90-day finding for a petition to revise Hawaiian monk seal (Monachus schauinslandi) critical habitat under ESA. The Hawaiian monk seal is listed as endangered throughout its range, and currently designated critical habita	2	Yes	Majority of seals as of 2015	Best for whole (55% time), but worse for recent	Wild	Partial
28	Marine mammal	Pinniped	Hawaiian monk seal	Neomonachus schauinslandi	NA	Endangered	US	1976	1986	1983	Depleted	Appendix I	Hawaiian Islands	2006	1208	999		Estimated individudals												Beach			National Marine Fisheries Service. 2008. Hawaiian Monk Seal Stock Assessment. http://www.nmfs.noaa.gov/pr/sars/2008/po2008_monkseal-hi.pdf	Report (GOV)		O 1983, R1 2007	R1	Proposal Designation 1/9/1985, Final Designation 4/30/1986, Final Revision 1/8/1988, Final Revision 5/26/1988, 90-day (positive) Revision 10/3/2008, Warranted Revision 6/12/2009, Proposal Revision 6/2/2011, Final Revision 8/21/2015		21-Aug-15	4295680	Final Revision 8/21/2015	On Oct. 3, 2008, NMFS announced a 90-day finding for a petition to revise Hawaiian monk seal (Monachus schauinslandi) critical habitat under ESA. The Hawaiian monk seal is listed as endangered throughout its range, and currently designated critical habita	2	Yes	Majority of seals as of 2015	Better for recent, but only 38% whole	Wild	Partial
28a	Marine mammal	Pinniped	Hawaiian monk seal	Neomonachus schauinslandi	NW Hawaiian Islands Index Pop.	Endangered	US	1976	1986	1983	Depleted	Appendix I	Northwest Hawaiian Islands: six primary sub-populations	2007	949	999		Estimated individuals												Beach			NOAA Fisheries. 2017. Year of the Monk Seal: Partnering for a Greater Impact. Https://nmspapahanaumokuakea.blob.core.windows.net/papahanaumokuakea-prod/media/archive/council/meetings/2017/year_of_the_monk_seal_presentation_to_rac.pdf	Report (GOV)	Https://nmspapahanaumokuakea.blob.core.windows.net/papahanaumokuakea-prod/media/archive/council/meetings/2017/year_of_the_monk_seal_presentation_to_rac.pdf	O 1983, R1 2007	R1	Proposal Designation 1/9/1985, Final Designation 4/30/1986, Final Revision 1/8/1988, Final Revision 5/26/1988, 90-day (positive) Revision 10/3/2008, Warranted Revision 6/12/2009, Proposal Revision 6/2/2011, Final Revision 8/21/2015		21-Aug-15	4295680	Final Revision 8/21/2015	On Oct. 3, 2008, NMFS announced a 90-day finding for a petition to revise Hawaiian monk seal (Monachus schauinslandi) critical habitat under ESA. The Hawaiian monk seal is listed as endangered throughout its range, and currently designated critical habita	2	Yes	Majority of seals as of 2015	Better for recent, but only 38% whole	Wild	Partial
28	Marine mammal	Pinniped	Hawaiian monk seal	Neomonachus schauinslandi	NA	Endangered	US	1976	1986	1983	Depleted	Appendix I	Main Hawaiian Islands	2007		999		Estimated individudals												Beach			National Marine Fisheries Service. 2014. Hawaiian Monk Seal Stock Assessment (Revised 6/4/2014). http://www.nmfs.noaa.gov/pr/sars/2013/po2013_monkseal-hi.pdf	Report (GOV)		O 1983, R1 2007	R1	Proposal Designation 1/9/1985, Final Designation 4/30/1986, Final Revision 1/8/1988, Final Revision 5/26/1988, 90-day (positive) Revision 10/3/2008, Warranted Revision 6/12/2009, Proposal Revision 6/2/2011, Final Revision 8/21/2015		21-Aug-15	4295680	Final Revision 8/21/2015	On Oct. 3, 2008, NMFS announced a 90-day finding for a petition to revise Hawaiian monk seal (Monachus schauinslandi) critical habitat under ESA. The Hawaiian monk seal is listed as endangered throughout its range, and currently designated critical habita	2	Yes	Majority of seals as of 2015	Better for recent, but only 38% whole	Wild	Partial
28	Marine mammal	Pinniped	Hawaiian monk seal	Neomonachus schauinslandi	NA	Endangered	US	1976	1986	1983	Depleted	Appendix I	Northwest Hawaiian Islands: six primary sub-populations	2008	293	999		Nonpups observed												Beach			Schultz J.K., J.M. O?Malley, E.E. Kehn, J.J.Polovina, F.A. Parrish and R.K. Kosaki. 2011. Tempering expectations of recovery for previously exploited populations in a fully protected marine reserve. Journal of Marine Biology: 1?14. http://www.seaturtle.or	Academic Journal		O 1983, R1 2007	R1	Proposal Designation 1/9/1985, Final Designation 4/30/1986, Final Revision 1/8/1988, Final Revision 5/26/1988, 90-day (positive) Revision 10/3/2008, Warranted Revision 6/12/2009, Proposal Revision 6/2/2011, Final Revision 8/21/2015		21-Aug-15	4295680	Final Revision 8/21/2015	On Oct. 3, 2008, NMFS announced a 90-day finding for a petition to revise Hawaiian monk seal (Monachus schauinslandi) critical habitat under ESA. The Hawaiian monk seal is listed as endangered throughout its range, and currently designated critical habita	2	Yes	Majority of seals as of 2015	Best for whole (55% time), but worse for recent	Wild	Partial
28	Marine mammal	Pinniped	Hawaiian monk seal	Neomonachus schauinslandi	NA	Endangered	US	1976	1986	1983	Depleted	Appendix I	Hawaiian Islands	2007		999		Estimated individudals												Beach			National Marine Fisheries Service. 2014. Hawaiian Monk Seal Stock Assessment (Revised 6/4/2014). http://www.nmfs.noaa.gov/pr/sars/2013/po2013_monkseal-hi.pdf	Report (GOV)		O 1983, R1 2007	R1	Proposal Designation 1/9/1985, Final Designation 4/30/1986, Final Revision 1/8/1988, Final Revision 5/26/1988, 90-day (positive) Revision 10/3/2008, Warranted Revision 6/12/2009, Proposal Revision 6/2/2011, Final Revision 8/21/2015		21-Aug-15	4295680	Final Revision 8/21/2015	On Oct. 3, 2008, NMFS announced a 90-day finding for a petition to revise Hawaiian monk seal (Monachus schauinslandi) critical habitat under ESA. The Hawaiian monk seal is listed as endangered throughout its range, and currently designated critical habita	2	Yes	Majority of seals as of 2015	Better for recent, but only 38% whole	Wild	Partial
28a	Marine mammal	Pinniped	Hawaiian monk seal	Neomonachus schauinslandi	NW Hawaiian Islands Index Pop.	Endangered	US	1976	1986	1983	Depleted	Appendix I	Northwest Hawaiian Islands: six primary sub-populations	2008	910	999		Estimated individuals												Beach			NOAA Fisheries. 2017. Year of the Monk Seal: Partnering for a Greater Impact. Https://nmspapahanaumokuakea.blob.core.windows.net/papahanaumokuakea-prod/media/archive/council/meetings/2017/year_of_the_monk_seal_presentation_to_rac.pdf	Report (GOV)	Https://nmspapahanaumokuakea.blob.core.windows.net/papahanaumokuakea-prod/media/archive/council/meetings/2017/year_of_the_monk_seal_presentation_to_rac.pdf	O 1983, R1 2007	R1	Proposal Designation 1/9/1985, Final Designation 4/30/1986, Final Revision 1/8/1988, Final Revision 5/26/1988, 90-day (positive) Revision 10/3/2008, Warranted Revision 6/12/2009, Proposal Revision 6/2/2011, Final Revision 8/21/2015		21-Aug-15	4295680	Final Revision 8/21/2015	On Oct. 3, 2008, NMFS announced a 90-day finding for a petition to revise Hawaiian monk seal (Monachus schauinslandi) critical habitat under ESA. The Hawaiian monk seal is listed as endangered throughout its range, and currently designated critical habita	2	Yes	Majority of seals as of 2015	Better for recent, but only 38% whole	Wild	Partial
28	Marine mammal	Pinniped	Hawaiian monk seal	Neomonachus schauinslandi	NA	Endangered	US	1976	1986	1983	Depleted	Appendix I	Northwest Hawaiian Islands: six primary sub-populations	2009	252	999		Nonpups observed												Beach			National Marine Fisheries Service. 2014. Hawaiian Monk Seal Stock Assessment (Revised 6/4/2014). http://www.nmfs.noaa.gov/pr/sars/2013/po2013_monkseal-hi.pdf	Report (GOV)		O 1983, R1 2007	R1	Proposal Designation 1/9/1985, Final Designation 4/30/1986, Final Revision 1/8/1988, Final Revision 5/26/1988, 90-day (positive) Revision 10/3/2008, Warranted Revision 6/12/2009, Proposal Revision 6/2/2011, Final Revision 8/21/2015		21-Aug-15	4295680	Final Revision 8/21/2015	On Oct. 3, 2008, NMFS announced a 90-day finding for a petition to revise Hawaiian monk seal (Monachus schauinslandi) critical habitat under ESA. The Hawaiian monk seal is listed as endangered throughout its range, and currently designated critical habita	2	Yes	Majority of seals as of 2015	Best for whole (55% time), but worse for recent	Wild	Partial
28	Marine mammal	Pinniped	Hawaiian monk seal	Neomonachus schauinslandi	NA	Endangered	US	1976	1986	1983	Depleted	Appendix I	Main Hawaiian Islands	2008	113	999		Estimated individudals												Beach			National Marine Fisheries Service. 2010. Hawaiian Monk Seal Stock Assessment. http://www.nmfs.noaa.gov/pr/sars/2010/po2010_monkseal-hi.pdf	Report (GOV)		O 1983, R1 2007	R1	Proposal Designation 1/9/1985, Final Designation 4/30/1986, Final Revision 1/8/1988, Final Revision 5/26/1988, 90-day (positive) Revision 10/3/2008, Warranted Revision 6/12/2009, Proposal Revision 6/2/2011, Final Revision 8/21/2015		21-Aug-15	4295680	Final Revision 8/21/2015	On Oct. 3, 2008, NMFS announced a 90-day finding for a petition to revise Hawaiian monk seal (Monachus schauinslandi) critical habitat under ESA. The Hawaiian monk seal is listed as endangered throughout its range, and currently designated critical habita	2	Yes	Majority of seals as of 2015	Better for recent, but only 38% whole	Wild	Partial
28	Marine mammal	Pinniped	Hawaiian monk seal	Neomonachus schauinslandi	NA	Endangered	US	1976	1986	1983	Depleted	Appendix I	Hawaiian Islands	2008	1161	999		Estimated individudals												Beach			National Marine Fisheries Service. 2010. Hawaiian Monk Seal Stock Assessment. http://www.nmfs.noaa.gov/pr/sars/2010/po2010_monkseal-hi.pdf	Report (GOV)		O 1983, R1 2007	R1	Proposal Designation 1/9/1985, Final Designation 4/30/1986, Final Revision 1/8/1988, Final Revision 5/26/1988, 90-day (positive) Revision 10/3/2008, Warranted Revision 6/12/2009, Proposal Revision 6/2/2011, Final Revision 8/21/2015		21-Aug-15	4295680	Final Revision 8/21/2015	On Oct. 3, 2008, NMFS announced a 90-day finding for a petition to revise Hawaiian monk seal (Monachus schauinslandi) critical habitat under ESA. The Hawaiian monk seal is listed as endangered throughout its range, and currently designated critical habita	2	Yes	Majority of seals as of 2015	Better for recent, but only 38% whole	Wild	Partial
28a	Marine mammal	Pinniped	Hawaiian monk seal	Neomonachus schauinslandi	NW Hawaiian Islands Index Pop.	Endangered	US	1976	1986	1983	Depleted	Appendix I	Northwest Hawaiian Islands: six primary sub-populations	2009	855	999		Estimated individuals												Beach			NOAA Fisheries. 2017. Year of the Monk Seal: Partnering for a Greater Impact. Https://nmspapahanaumokuakea.blob.core.windows.net/papahanaumokuakea-prod/media/archive/council/meetings/2017/year_of_the_monk_seal_presentation_to_rac.pdf	Report (GOV)	Https://nmspapahanaumokuakea.blob.core.windows.net/papahanaumokuakea-prod/media/archive/council/meetings/2017/year_of_the_monk_seal_presentation_to_rac.pdf	O 1983, R1 2007	R1	Proposal Designation 1/9/1985, Final Designation 4/30/1986, Final Revision 1/8/1988, Final Revision 5/26/1988, 90-day (positive) Revision 10/3/2008, Warranted Revision 6/12/2009, Proposal Revision 6/2/2011, Final Revision 8/21/2015		21-Aug-15	4295680	Final Revision 8/21/2015	On Oct. 3, 2008, NMFS announced a 90-day finding for a petition to revise Hawaiian monk seal (Monachus schauinslandi) critical habitat under ESA. The Hawaiian monk seal is listed as endangered throughout its range, and currently designated critical habita	2	Yes	Majority of seals as of 2015	Better for recent, but only 38% whole	Wild	Partial
28	Marine mammal	Pinniped	Hawaiian monk seal	Neomonachus schauinslandi	NA	Endangered	US	1976	1986	1983	Depleted	Appendix I	Northwest Hawaiian Islands: six primary sub-populations	2010	267	999		Nonpups observed												Beach			National Marine Fisheries Service. 2014. Hawaiian Monk Seal Stock Assessment (Revised 6/4/2014). http://www.nmfs.noaa.gov/pr/sars/2013/po2013_monkseal-hi.pdf	Report (GOV)		O 1983, R1 2007	R1	Proposal Designation 1/9/1985, Final Designation 4/30/1986, Final Revision 1/8/1988, Final Revision 5/26/1988, 90-day (positive) Revision 10/3/2008, Warranted Revision 6/12/2009, Proposal Revision 6/2/2011, Final Revision 8/21/2015		21-Aug-15	4295680	Final Revision 8/21/2015	On Oct. 3, 2008, NMFS announced a 90-day finding for a petition to revise Hawaiian monk seal (Monachus schauinslandi) critical habitat under ESA. The Hawaiian monk seal is listed as endangered throughout its range, and currently designated critical habita	2	Yes	Majority of seals as of 2015	Best for whole (55% time), but worse for recent	Wild	Partial
28	Marine mammal	Pinniped	Hawaiian monk seal	Neomonachus schauinslandi	NA	Endangered	US	1976	1986	1983	Depleted	Appendix I	Main Hawaiian Islands	2009	125	999		Estimated individudals												Beach			National Marine Fisheries Service. 2011. Hawaiian Monk Seal Stock Assessment. http://www.nmfs.noaa.gov/pr/sars/2011/po2011_monkseal-hi.pdf	Report (GOV)		O 1983, R1 2007	R1	Proposal Designation 1/9/1985, Final Designation 4/30/1986, Final Revision 1/8/1988, Final Revision 5/26/1988, 90-day (positive) Revision 10/3/2008, Warranted Revision 6/12/2009, Proposal Revision 6/2/2011, Final Revision 8/21/2015		21-Aug-15	4295680	Final Revision 8/21/2015	On Oct. 3, 2008, NMFS announced a 90-day finding for a petition to revise Hawaiian monk seal (Monachus schauinslandi) critical habitat under ESA. The Hawaiian monk seal is listed as endangered throughout its range, and currently designated critical habita	2	Yes	Majority of seals as of 2015	Better for recent, but only 38% whole	Wild	Partial
28	Marine mammal	Pinniped	Hawaiian monk seal	Neomonachus schauinslandi	NA	Endangered	US	1976	1986	1983	Depleted	Appendix I	Hawaiian Islands	2009	1125	999		Estimated individudals												Beach			National Marine Fisheries Service. 2011. Hawaiian Monk Seal Stock Assessment. http://www.nmfs.noaa.gov/pr/sars/2011/po2011_monkseal-hi.pdf	Report (GOV)		O 1983, R1 2007	R1	Proposal Designation 1/9/1985, Final Designation 4/30/1986, Final Revision 1/8/1988, Final Revision 5/26/1988, 90-day (positive) Revision 10/3/2008, Warranted Revision 6/12/2009, Proposal Revision 6/2/2011, Final Revision 8/21/2015		21-Aug-15	4295680	Final Revision 8/21/2015	On Oct. 3, 2008, NMFS announced a 90-day finding for a petition to revise Hawaiian monk seal (Monachus schauinslandi) critical habitat under ESA. The Hawaiian monk seal is listed as endangered throughout its range, and currently designated critical habita	2	Yes	Majority of seals as of 2015	Better for recent, but only 38% whole	Wild	Partial
28a	Marine mammal	Pinniped	Hawaiian monk seal	Neomonachus schauinslandi	NW Hawaiian Islands Index Pop.	Endangered	US	1976	1986	1983	Depleted	Appendix I	Northwest Hawaiian Islands: six primary sub-populations	2010	914	999		Estimated individuals												Beach			NOAA Fisheries. 2017. Year of the Monk Seal: Partnering for a Greater Impact. Https://nmspapahanaumokuakea.blob.core.windows.net/papahanaumokuakea-prod/media/archive/council/meetings/2017/year_of_the_monk_seal_presentation_to_rac.pdf	Report (GOV)	Https://nmspapahanaumokuakea.blob.core.windows.net/papahanaumokuakea-prod/media/archive/council/meetings/2017/year_of_the_monk_seal_presentation_to_rac.pdf	O 1983, R1 2007	R1	Proposal Designation 1/9/1985, Final Designation 4/30/1986, Final Revision 1/8/1988, Final Revision 5/26/1988, 90-day (positive) Revision 10/3/2008, Warranted Revision 6/12/2009, Proposal Revision 6/2/2011, Final Revision 8/21/2015		21-Aug-15	4295680	Final Revision 8/21/2015	On Oct. 3, 2008, NMFS announced a 90-day finding for a petition to revise Hawaiian monk seal (Monachus schauinslandi) critical habitat under ESA. The Hawaiian monk seal is listed as endangered throughout its range, and currently designated critical habita	2	Yes	Majority of seals as of 2015	Better for recent, but only 38% whole	Wild	Partial
[truncated: 1,206 more rows]
[truncated: 7 more columns]
