# Supplementary material for: Marine mammals and sea turtles listed under the U.S. Endangered Species Act are recovering
Source: PLoS One. 2019 Jan 16;14(1):e0210164. doi: 10.1371/journal.pone.0210164 (PMC6334928; doi:10.1371/journal.pone.0210164)
Supplement: S1 R Code — (R) [file pone.0210164.s007.R]

#ESA marine Species Abundance Trend Analysis
#Abel Valdivia, May 12, 2017
#Database CBD

#Set working Directory
setwd("~/Dropbox/CBD Work/ESA Petitions + Comments/044 ESA Marine Species paper/R Code and Data")


#Load Data
# Note that this file name should be change to "S1 Dataset.csv" for the code to work

ESA <- read.csv("marineESA.csv")
names(ESA)


#Check species
levels(ESA$Common.Name)

#Check Species ID
  levels(as.factor(ESA$Spp.ID))
  ESA$Spp.ID <- as.factor(ESA$Spp.ID)
  levels(ESA$Spp.ID)

# General data cleaning and subsetting ####

#Select only marine mammals and sea turtles

  ESAMMST <- subset(ESA, Group != "Fish")
  ESAMMST <- subset(ESA, Group != "Invertebrate")
  ESAMMST <- subset(ESA, Group != "Plant")
  dim(ESAMMST)
  
#Plot Histogram of ESA listed years for these groups

  hist.ESAyear <-tapply(ESAMMST$Year.Listed, ESAMMST$Spp.ID, mean)
  
  hist(hist.ESAyear, breaks=100)
  plot(density(hist.ESAyear), add=T)
  

# ALL SPECIES ####
#Subset dataset to select specfic ESA groups

#Levels of taxa
  levels(ESA$Taxa)
  levels(ESA$Group)
  
#Keep the order of the species as in the data set
  taxa<-c("Cetacean","Pinniped","Carnivora","Sea turtle",
          "Anadromous fish")
  
#Subset by group
  ESAMaMa <- droplevels(subset(ESA, Group == "Marine mammal"))
  ESARept <- droplevels(subset(ESA, Group == "Reptile"))
  
  levels(ESAMaMa$Common.Name)
  levels(ESARept$Common.Name)

#Combine dataset for Fig 2
 
  ESAMaMaFig2 <- droplevels(ESA[ESA$Spp.ID %in% c('4a','5a','7a', '8a', '8b',
             '9a','10a','15a', '13a', '14a', '16a', '18a','19a', '22a', '22b'),])
  
  ESAMaMaFig2b <- droplevels(ESA[ESA$Spp.ID %in% c('27a', '28a','105a', '106a',
                                          '108a', '24a', '107a','109a'),])
  
  ESAReptFig4 <- droplevels(ESA[ESA$Spp.ID %in% c('36a', '38a', '42', '44a',
                                       '47a', '48a','49a', '50a', '55a'),])
  
  #Combine all selected species
  ESAsel <- rbind(ESAMaMaFig2, ESAMaMaFig2b, ESAReptFig4)
  
  #Count threatened, endangered, and delisted
  levels(ESAsel$ESA.T.E)
  
  

  dim(ESAMaMaFig2)
  dim(ESAMaMaFig2b)
  dim(ESAReptFig2)
  
  levels(ESAMaMaFig2$Common.Name)
  levels(ESAMaMaFig2$Pop_Location)
  levels(ESAMaMaFig2$DPS.Stock)
  

#Subset by Taxa
  ESACetacean <- subset(ESA, Taxa == "Cetacean")
  ESAPinniped <- subset(ESA, Taxa == "Pinniped")
  ESACarnivora <- subset(ESA, Taxa == "Carnivora")
  ESASeaturtle <- subset(ESA, Taxa == "Sea turtle")
  ESAfish <- subset(ESA, Taxa == "Anadromous fish")
  ESASirenia <- subset(ESA, Taxa== "Sirenia")
  ESAinvert <- subset(ESA, Taxa == "Marine invertebrate")

#Change the order of the panels from early to later years

  ESAMaMaFig2$Spp.ID <- factor (ESAMaMaFig2$Spp.ID, 
                                c('5a','7a', '8a', '8b','9a',
                                  '10a', '13a', '14a', '15a',
                                  '16a', '19a', '22a', '22b',
                                  '18a','4a'))
  
  library(plyr); 
  library(dplyr)

#calculate year listed for Common name for mammals
  ESAyear <- data.frame(Spp.ID= levels(ESAMaMaFig2$Spp.ID),
                        ESAyr=c(rep(1970,13),2005,2008),
                est = tapply(ESAMaMaFig2$Estimate,ESAMaMaFig2$Spp.ID, mean))
  ESAyear
  
#Rename labels
  ESA_names <- list("5a" = "Blue whale
  E.N. Pacific Stock",
                    "7a" = "Bowhead whale
  Western Arctic Stock", 
                    "8a" = "Fin whale
  CA/OR/WA Stock",
                    "8b" = "Fin whale
  W.N. Atlantic Stock",
                    "9a" = "Gray whale
  E.N. Pacific DPS",
                    "10a" = "Gray whale
  W.N. Pacific DPS",
                    "13a" = "Humpback whale
  Central America DPS",
                    "14a" = "Humpback whale
  Hawaii DPS",
                    "15a" = "Humpback whale
  Mexico DPS",
                    "16a" = "Humpback whale
  West Indies DPS",
                    "19a" = "Rght whale
  North Atlantic Stock",
                    "22a" = "Sei whale
  E.N. Pacific Stock",  
                    "22b" = "Sei whale
  Nova Scotia Stock",
                    "18a" =  "Killer whale
  Southern Resident DPS",
                    "4a" = "Beluga whale
  Cook Inlet DPS") 
  
#Create labeller function

  ESA_names_labeller <- function(variable, value){
    return(ESA_names[value])
  }

library(ggplot2)

#Build Graphs for marine mammals
png("./Graphs/Marine mammals_Update.png", 6.5,9, "in", res=600)

  ggplot(ESAMaMaFig2, aes(Time,Estimate))+
    facet_wrap(~ Spp.ID, labeller = ESA_names_labeller,
                scales = "free_y",
                dir="h", ncol=3, as.table=T)+ 
    geom_smooth(aes(group=Spp.ID), col="grey20", 
                method= loess,
                span=100,
                #formula=y ~ poly(x, 3), 
                bg="grey65", lwd=.5)+
    geom_point(alpha=0.3, size=0.5)+
    scale_y_continuous("Population Estimate in Numbers of Individuals")+
    scale_x_continuous(breaks=seq(1950,2020,10))+
    theme_bw() + theme(legend.position = "na", 
                       strip.background = element_rect(fill="grey80"),
                       strip.placement = "outside",
                       axis.text.x = element_text(vjust=.5,angle=90),
                       panel.grid = element_blank())+
    geom_vline(aes(xintercept = ESAyr), lty = 3, 
               colour=2, alpha=0.3, ESAyear)+
    geom_text(aes(x=ESAyr+2, y = est, 
                  label="ESA"),
                  size=3, angle=90, colour = 2, alpha=0.3, ESAyear)

dev.off()


###Build Graphs for other marine mammals that are no cetaceans

ESAMaMaFig2b <- droplevels(ESA[ESA$Spp.ID %in% c('27a', '28a','105a', '106a',
'108a', '24a', '107a','109a'),])

#Change the order of the panels from early to later years

ESAMaMaFig2b$Spp.ID <- factor (ESAMaMaFig2b$Spp.ID, 
                               c('107a','109a','28a','106a','27a','108a',
                                 '24a','105a'))

library(plyr); library(dplyr)

#calculate year listed for Common name for mammals
ESAyear <- data.frame(Spp.ID= levels(ESAMaMaFig2b$Spp.ID),
            ESAyr=c(1967, 1970, 1976, 1977, 1985, 1990, 1990, 2005),
            est = tapply(ESAMaMaFig2b$Estimate,ESAMaMaFig2b$Spp.ID, mean))
ESAyear


#Rename labels
ESA_names <- list('107a' = 'Florida manatee
Florida Pop.',
                  '109a' = 'Antillean manatee
Puerto Rico Pop.',
                  '28a' = 'Hawiian monk seal
N.W. Hawaiian Islands',
                  '106a' = 'Southern sea otter
California Pop.',
                  '27a'= 'Guadalupe fur seal
Guadalupe Isl. Pop.',
                  '108a' = 'Steller sea lion
Eastern DPS',
                  '24a' = 'Steller sea lion
Western DPS',
                  '105a' = 'Northern sea otter
S.W. Alaska DPS')


#Create labeller function

ESA_names_labeller <- function(variable, value){
  return(ESA_names[value])
}

library(ggplot2)

#Build Graphs for marine mammals
png("./Graphs/Marine mammals_Update2.png", 6.5,5.5, "in", res=600)

ggplot(ESAMaMaFig2b, aes(Time,Estimate))+
  facet_wrap(~ Spp.ID, labeller = ESA_names_labeller,
             scales = "free_y",
             dir="h", ncol=3, as.table=T)+ 
  geom_smooth(aes(group=Spp.ID), col="grey20", 
              method= loess,
              span=0.5,
              #formula=y ~ poly(x, 3), 
              bg="grey65", lwd=.5)+
  geom_point(alpha=0.3, size=0.5)+
  scale_y_continuous("Population Estimate in Numbers of Individuals")+
  scale_x_continuous(breaks=seq(1950,2020,10))+
  theme_bw() + theme(legend.position = "na", 
                     strip.background = element_rect(fill="grey80"),
                     strip.placement = "outside",
                     axis.text.x = element_text(vjust=.5,angle=90),
                     panel.grid = element_blank()) +
  geom_vline(aes(xintercept = ESAyr), lty = 3, 
             colour=2, alpha=0.3, ESAyear)+
  geom_text(aes(x=ESAyr+2, y = est, 
                label="ESA"),
            size=3, angle=90, colour = 2, alpha=0.3, ESAyear)

dev.off()

#####Build Graph for sea turtles
#Data ESAReptFig4

ESARept <- droplevels(ESA[ESA$Spp.ID %in% c('36a', '38a', '42a', '44a',
                        '47a', '49a', '50a', '55a'),])

#Oder panels by Listed Year 
ESARept$Spp.ID <- factor(ESARept$Spp.ID, c('47a', '49a', '50a', '36a', 
                                           '38a', '42a', '44a', '55a'))

levels(ESARept$Spp.ID)

#calculate year listed for sea turtle species
ESAyear <- data.frame(Spp.ID = levels(ESARept$Spp.ID),
                      ESAyr=c(rep(1970,3), rep(1978, 5)),
                      est = tapply(ESARept$Estimate,ESARept$Spp.ID, mean))
ESAyear

#Rename labels
ESA_names <- list('47a' = 'Hawksbill turtle
Mona Island Pop.',
                  '49a' = 'Kemp ridley
Texas Pop.',
                  '50a' = 'Leatherback turtle
FL/U.S. Caribbean Pop.', 
                  '36a' = 'Green turtle
Hawaii Pop.',
                  '38a' = 'Green turtle
Guam Pop.', 
                  '42a' = 'Green turtle
Florida Index Pop.', 
                  '44a' = 'Green turtle
U.S. Caribbean Pop.', 
                  '55a' = 'Loggerhead turtle
Florida Index Pop.')

#build sea turtles graph

png("./Graphs/Seaturtles_update2.png", 6.5, 5.5, "in", res=600)

ggplot(ESARept, aes(Time,Estimate))+
  facet_wrap(~ Spp.ID, labeller = ESA_names_labeller,
             scales = "free_y",
             dir="h", ncol=3, as.table=T)+ 
  geom_smooth(aes(group=Spp.ID), col="grey20", 
              method= loess,
              span=0.5,
              #formula=y ~ poly(x, 3), 
              bg="grey65", lwd=.5)+
  geom_point(alpha=0.3, size=0.5)+
  scale_y_continuous("Population Estimate in Numbers", limits=c(ymin=0))+
  scale_x_continuous(breaks=seq(1950,2020,10))+
  theme_bw() + theme(legend.position = "na", 
                     strip.background = element_rect(fill="grey80"),
                     strip.placement = "outside",
                     axis.text.x = element_text(vjust=.5,angle=90),
                     panel.grid = element_blank()) +
  geom_vline(aes(xintercept = ESAyr), lty = 3, 
             colour=2, alpha=0.3, ESAyear)+
  geom_text(aes(x=ESAyr+2, y = est, 
                label="ESA"),
            size=3, angle=90, colour = 2, alpha=0.3, ESAyear)

dev.off()
    
# BAIJI ####

Listed_yr<-subset(ESA,Common.Name=="Baiji")$Year.Listed[1]; Listed_yr

#Explore Trend
#Subset data just for Baiji
baijidata <-droplevels(subset(ESA,Common.Name == "Baiji"))
dim(baijidata)

##Plot
png("./Graphs/Baiji.png", 5,4, "in", res=600)

ggplot(baijidata, aes(Time,Estimate)) + 
  geom_smooth(method= glm, formula= y~poly(x,2),
              col="grey25")+
  geom_point(col="grey10") +  theme_bw() +
  scale_x_continuous(breaks = seq(1980,2010,5))+
  scale_y_continuous("Population estimate", breaks = seq(0,500,100))+
  geom_vline(xintercept = Listed_yr, colour= 2, alpha=0.5, lty=2) +
  ggtitle("Baiji (Chinese River Dolphin)", "Endangered, functionally extinct") +
  annotate("text", x = 1993, y = 200, label = "- 5.78 % per year", cex=4,
           colour = 2, angle= -30)+
  annotate("text", x=1988, y=-15, label="ESA listing", cex=4, angle=90,
           colour =2, alpha=0.5)

dev.off()
  
#Trend Models

detach(package:lme4)
library(nlme)

#glm (this is the best model)
mod.baiji<-glm(Estimate~Time + offset(Estimate*0+1), 
               subset(baijidata, Time>(Listed_yr-1)),
                family=poisson("log"))
              #correlation = corAR1(form = ~Time))
summary(mod.baiji)
plot(mod.baiji)

#predict estimate abundance
pred.baiji <- predict(mod.baiji, type = "response", se.fit = T)
pred.baiji

#calculate Change rate
  change.baiji <- (((pred.baiji$fit[4]- pred.baiji$fit[1])/
                      (max(baijidata$Time)- Listed_yr))/
                     pred.baiji$fit[1])*100
  change.baiji

#lm
mod.baiji1<-lm(Estimate+1~Time, subset(baijidata, Time>(Listed_yr-1)))
summary(mod.baiji1)
AIC(mod.baiji1)
plot(mod.baiji1)

#predict estimate abundance
pred.baiji <- predict(mod.baiji1, type = "response", se.fit = T)
pred.baiji

#calculate Change rate
change.baiji <- (((pred.baiji$fit[4]- pred.baiji$fit[1])/
                    (max(baijidata$Time)- Listed_yr))/
                   pred.baiji$fit[1])*100
change.baiji

#gls after listing
library(nlme)
mod.baiji2<-gls(Estimate~Time, subset(baijidata, Time>(Listed_yr-1)),
                 correlation = corAR1(form = ~Time))
summary(mod.baiji2)
AIC(mod.baiji2)
plot(mod.baiji2, type="b")

model.sel(mod.baiji, mod.baiji1, mod.baiji2)

#predict estimate abundance
pred.baiji <- predict(mod.baiji2, type = "response", se.fit = T)
pred.baiji

#calculate Change rate
change.baiji <- (((pred.baiji$fit[4]- pred.baiji$fit[1])/
                    (max(baijidata$Time)- Listed_yr))/
                   pred.baiji$fit[1])*100
change.baiji

#Calculate population trend in percent after listing
trend.baiji <- ((last(pred.baiji$fit)- first(pred.baiji$fit))/
                   first(pred.baiji$fit))*100
trend.baiji


# VAQUITA ####
Listed_yr<-subset(ESA,Common.Name=="Vaquita")$Year.Listed[1]; Listed_yr

#Explore Trend
#Subset data just for Vaquita
Vaquitadata <-droplevels(subset(ESA,Common.Name == "Vaquita"))
dim(Vaquitadata)

#Add CI from data 
CI_low <- c(422, 366, 135, 22, 8)
CI_high <- c(997, 732, 326, 145, 96)

png("./Graphs/Vaquita.png", 6,5, "in", res=600)

ggplot(Vaquitadata, aes(Time,Estimate)) + 
  geom_smooth(method= "loess", span=1, #formula= y~poly(x,2), 
              se=F,col="grey25")+
  geom_point(col="grey10") +  theme_bw() +
  geom_point(aes(2021,25),colour= "white")+
  scale_x_continuous(breaks = seq(1980,2020,5))+
  scale_y_continuous("POPULATION ESTIMATE", breaks = seq(0,1000,100))+
  geom_vline(xintercept = Listed_yr, colour= 2, alpha=0.5, lty=2) +
  ggtitle("Vaquita (Gulf of CA Harbor Porpoise)\nEndangered, it could be extinct by 2018") +
  annotate("text", x=2015, y=880, label = "CHANGE RATE", cex=4)+
  annotate("text", x=2015, y=820, label = "- 4.16 % per year", cex=4,
           colour = 2)+
  annotate("text", x=1986, y=100, label="ESA listing", cex=4, angle=90,
           colour =2, alpha=0.5)+
  geom_curve(aes(x=2016, xend=2018, y=30, yend=0), 
               lty=2, colour=2, cex=0.6, curvature = 0)+
  geom_curve(aes(x=1990, xend=1993, y=700, yend=max(Estimate)), 
           lty=2, colour=4, cex=0.6, curvature = -0.1) +
  geom_ribbon(aes(ymin=CI_low, ymax=CI_high), alpha=0.15) +
  geom_ribbon(aes(ymin=(Estimate - (Estimate- CI_low)/2),  
                  ymax=(Estimate + (CI_high-Estimate)/2)), alpha=0.35)
dev.off()


#Trend Models

detach(package:lme4)
library(nlme)

#glm 
mod.Vaquita<-glm(Estimate~Time, Vaquitadata,
               family=Gamma("identity"))

summary(mod.Vaquita)
#plot(mod.Vaquita)

#predict estimate abundance
pred.Vaquita <- predict(mod.Vaquita, type = "response", se.fit = T)
pred.Vaquita

#calculate Change rate
change.Vaquita <- ((pred.Vaquita$fit[5]- pred.Vaquita$fit[1])/
                    (max(Vaquitadata$Time)- min(Vaquitadata$Time))/
                   pred.Vaquita$fit[1])*100
change.Vaquita

#lm
mod.Vaquita1<-lm(Estimate~Time, Vaquitadata)
summary(mod.Vaquita1)
AIC(mod.Vaquita1)
plot(mod.Vaquita1)

#predict estimate abundance
pred.Vaquita <- predict(mod.Vaquita1, type = "response", se.fit = T)
pred.Vaquita

#calculate Change rate
change.Vaquita <- ((pred.Vaquita$fit[5]- pred.Vaquita$fit[1])/
                    (max(Vaquitadata$Time)- min(Vaquitadata$Time))/
                   pred.Vaquita$fit[1])*100
change.Vaquita

#gls after listing #THIS IS THE BEST MODEL 
library(nlme)
mod.Vaquita2<-gls(Estimate~Time, Vaquitadata,
                correlation = corAR1(form = ~Time))
summary(mod.Vaquita2)
AIC(mod.Vaquita2)
plot(predict(mod.Vaquita2))

#predict estimate abundance
pred.Vaquita <- predict(mod.Vaquita2, type = "response", se.fit = TRUE)
pred.Vaquita

#calculate Change rate
change.Vaquita <- ((pred.Vaquita[5]- pred.Vaquita[1])/
                     (max(Vaquitadata$Time)- min(Vaquitadata$Time))/
                     pred.Vaquita[1])*100
change.Vaquita # % change per year

#Calculate population trend in percent after listing
trend.Vaquita <- ((last(pred.Vaquita$fit)- first(pred.Vaquita$fit))/
                   first(pred.Vaquita$fit))*100
trend.Vaquita

#Model Selection
model.sel(mod.Vaquita, mod.Vaquita1, mod.Vaquita2)

# BELUGA WHALE ####
#
Listed_yr <- mean(subset(ESA, Common.Name == "Beluga whale")$Year.Listed)
Listed_yr 

CH_yr<- mean(subset(ESA, Common.Name == "Beluga whale")$CH.Year)
CH_yr

RP_yr<- mean(subset(ESA, Common.Name == "Beluga whale")$RP.Year)
RP_yr

#Explore graph
#Subset data just for Belugas
belugadata <-droplevels(subset(ESA,Common.Name == "Beluga whale"))

#Trasform factor to numbers
belugadata$Measure_Precision <- as.numeric(levels(belugadata$Measure_Precision))[belugadata$Measure_Precision]
#Calculate standard deviation
belugadata$stdev <- belugadata$Estimate * belugadata$Measure_Precision

belugadataESA <-subset(belugadata, Time>2007)


##Plot

#Addimgae to graphs
install.packages("png")
library(png)
#
my_image <-  readPNG("beluga_image.png")

png("./Graphs/Beluga.png", 5,5, "in", res=600)

ggplot(belugadata, aes(Time,Estimate)) + geom_smooth(#method=glm,
                   col="grey25", span=0.7) +#formula=y ~ poly(x, 3))+
      geom_segment(aes(xend=Time, y=Estimate-stdev, yend=Estimate+stdev),
                    data=belugadata, col="grey25")+
      geom_point(col="grey25") +
      scale_x_continuous(breaks = seq(1980,2018,2), limits=c(1994,2018))+
      scale_y_continuous("POPULATION  ESTIMATE", breaks = seq(200,850,50),
                         limits = c(200,825))+
      theme_bw()+
      #geom_vline(xintercept = c(Listed_yr, CH_yr, RP_yr), lty=2,
      #     col=c("red","darkgreen", "blue"), alpha=0.5)+
      ggtitle("COOK INLET BELUGA WHALE (Endangered)") +  
      annotate("text", x=2011, y=410, cex=3, angle = -5,
      label = "-0.44 % per year")+
      annotate("text", x=2007, y=240, label="ESA", cex=4, angle=0,
           colour =2, alpha=0.5)+
      #annotate("text", x=2010, y=240, label="CH", cex=4, angle=0,
      #   colour="darkgreen", alpha=0.5)+
      #annotate("text", x=2016, y=240, label="RP", cex=4, angle=0,
      #   colour=4, alpha=0.5)+
      geom_segment(aes(x=Listed_yr, xend= Listed_yr, y=250, yend=200),
                arrow= arrow(length = unit(0.02, "npc")), 
                col=2, alpha=0.5) +
      #geom_segment(aes(x=CH_yr, xend= CH_yr, y=250, yend=200),
      #         arrow= arrow(length = unit(0.02, "npc")),
      #         col="darkgreen", alpha=0.5)+
      #geom_segment(aes(x= RP_yr, xend= RP_yr, y=250, yend=200),
      #         arrow= arrow(length = unit(0.02, "npc")),
      #         col=4, alpha=0.5)+
      geom_line(aes(belugadataESA$Time, 
                    predict(mod.beluga, type ="response")), 
                data= belugadataESA, col=4, lwd=1, alpha=.7)
      #annotation_raster(my_image, ymin = 720,ymax= 800,xmin = 2008,xmax = 2018)

      
dev.off() 
  
library(lme4)

  #Subset data for after listing
  belugadataESA <- subset(belugadata, Time>(Year.Listed[1]-1))

#glm
  mod.beluga<-glm(Estimate~Time,belugadataESA,family=poisson("log"))
  summary(mod.beluga)
  AIC(mod.beluga)
  plot(Estimate~Time, belugadataESA, pch=16)
  points(predict(mod.beluga, type ="response")~belugadataESA$Time)
  
#Try ptrend

trfit <- ptrend(Estimate~trend(Time, type="smooth"), belugadataESA)


#lm
  mod.beluga1<-lm(Estimate~Time,belugadataESA)
  summary(mod.beluga1)
  AIC(mod.beluga1)
  plot(Estimate~Time, belugadataESA, pch=16)
  points(predict(mod.beluga1, type ="response")~belugadataESA$Time)

#gls
library(nlme)
  mod.beluga2<-gls(Estimate~Time, belugadataESA,
                 correlation = corAR1(form = ~Time))
                 summary(mod.beluga2)
  AIC(mod.beluga2)
  plot(Estimate~Time, belugadataESA, pch=16)
  points(predict(mod.beluga2, type ="response")~belugadataESA$Time)
  

#Check for temporal autocorrelation
  acf(residuals(mod.beluga2), type="p")

#Check qqplot
  qqnorm(mod.beluga2)
  qqline(mod.beluga2)

#Select best model
  install.packages("MuMIn")
  library(MuMIn)

#Check best model
  model.sel(mod.beluga, mod.beluga1, mod.beluga2)
# mod.beluga is the best model

#predict estimate abundance for best model
  pred.Beluga<- predict(mod.beluga, type = "response", se.fit = T)
                    
  pred.Beluga

  library(dplyr)
#calculate Change rate from best model
change.Beluga <- ((last(pred.Beluga$fit)- first(pred.Beluga$fit))/
                     first(pred.Beluga$fit))/
                    (max(belugadata$Time)- min(belugadata$Time))*100

change.Beluga # % change per year

#Calculate population trend in percent after listing
trend.beluga <- ((last(pred.Beluga$fit)- first(pred.Beluga$fit))/
                    first(pred.Beluga$fit))*100
trend.beluga

# BLUE WHALE ####

Listed_yr <- mean(subset(ESA, Common.Name == "Blue whale")$Year.Listed)
Listed_yr 

CH_yr<- mean(subset(ESA, Common.Name == "Blue whale")$CH.Year)
CH_yr

RP_yr<- mean(subset(ESA, Common.Name == "Blue whale")$RP.Year)
RP_yr

#Explore graph
#Subset data just for Blues
  Bluedata1 <-droplevels(subset(ESA,Common.Name == "Blue whale"))
  Bluedata <-droplevels(subset(Bluedata1, Pop_Location =="Eastern North Pacific"))

#Trasform factor to numbers
  Bluedata$Measure_Precision <- as.numeric(levels(Bluedata$Measure_Precision))[Bluedata$Measure_Precision]
#Calculate standard deviation
  Bluedata$stdev <- Bluedata$Estimate * Bluedata$Measure_Precision

##Plot
##
## Add range for 1979 year (293 - 1431)

png("./Graphs/Bluewhale.png", 6,5, "in", res=600)

ggplot(Bluedata, aes(Time,Estimate)) + 
  geom_smooth(method=glm,  formula=y ~ poly(x, 3),
              col="grey25")+
  geom_segment(aes(xend=Time, y=Estimate-stdev, yend=Estimate+stdev),
               data=Bluedata, col="grey20")+
  geom_segment(aes(x=1979, xend=1979,y=293, yend=1431), col="grey20")+
  geom_point(col="grey10") +
  scale_x_continuous(breaks = seq(1970,2015,5), limits=c(1970,2015))+
  scale_y_continuous("POPULATION  ESTIMATE", breaks = seq(200,2200,200),
                     limits = c(200,2200))+
  theme_bw()+
  geom_vline(xintercept = c(Listed_yr), lty=3,
       col=c("red"), alpha=0.5)+
  ggtitle("BLUE WHALE (Eastern North Pacific Stock)") +  
  annotate("text", x=1990, y=1100, cex=4,
           label = "+ 4.1 % per year", col="darkgreen", angle = 25)+
  annotate("text", x=1971, y=450, label="ESA listing", cex=4, angle=90,
           colour =2, alpha=0.5)
  #annotate("text", x=2010, y=240, label="CH", cex=4, angle=0,
  #         colour="darkgreen", alpha=0.5)+
  #annotate("text", x=1998, y=350, label="RP", cex=4, angle=0,
  #         colour=4, alpha=0.5)+
 # geom_segment(aes(x=Listed_yr, xend= Listed_yr, y=300, yend=200),
  #             arrow= arrow(length = unit(0.02, "npc")), 
  #             col=2, alpha=0.5)
  #geom_segment(aes(x=CH_yr, xend= CH_yr, y=250, yend=200),
  #             arrow= arrow(length = unit(0.02, "npc")),
  #             col="darkgreen", alpha=0.5)+
  #geom_segment(aes(x= RP_yr, xend= RP_yr, y=300, yend=200),
  #             arrow= arrow(length = unit(0.02, "npc")),
  #             col=4, alpha=0.5)
 # geom_line(aes(x=Time, y=predict(mod.Blue2, type ="response")), 
  #          data= BluedataESA, col=4, lwd=1, alpha=.7)

dev.off() 

library(lme4)

#Subset data for after listing
BluedataESA <- subset(Bluedata, Time>(Year.Listed[1]-1))

#glm
mod.Blue<-glm(Estimate~Time,BluedataESA, family=poisson("log"))
summary(mod.Blue)
plot(Estimate~Time, BluedataESA, pch=16)
points(predict(mod.Blue, type ="response")~BluedataESA$Time)

#lm
mod.Blue1<-lm(Estimate~Time,BluedataESA)
summary(mod.Blue1)
AIC(mod.Blue1)
plot(Estimate~Time, BluedataESA, pch=16)
points(predict(mod.Blue1, type ="response")~BluedataESA$Time)

#gls
library(nlme)
mod.Blue2<-gls(Estimate~Time, BluedataESA,
                 correlation = corAR1(form = ~Time))
summary(mod.Blue2)
AIC(mod.Blue2)
plot(Estimate~Time, BluedataESA, pch=16)
points(predict(mod.Blue2, type ="response")~BluedataESA$Time)

#Check for temporal autocorrelation
acf(residuals(mod.Blue2), type="p")

#gam
install.packages("gam")
library(gam)
  mod.Blue3<-gam(Estimate~s(Time), BluedataESA, family=poisson(identity))
  summary(mod.Blue3)
  AIC(mod.Blue3)

  plot(Estimate~Time, BluedataESA, pch=16)
  points(predict(mod.Blue3, type ="response")~BluedataESA$Time)
  plot(mod.Blue3, se=T)

#Check qqplot
qqnorm(mod.Blue3)
qqline(mod.Blue2)

#Check best model
model.sel(mod.Blue, mod.Blue1, mod.Blue2, mod.Blue3)

# mod.Blue3 is the best model

#predict estimate abundance for best model
pred.Blue<- predict(mod.Blue3, type = "response", se.fit = T)
pred.Blue

library(dplyr)
#calculate Change rate from best model
change.Blue <- ((last(pred.Blue$fit)- first(pred.Blue$fit))/
                    (max(Bluedata$Time)- min(Bluedata$Time))/
                    first(pred.Blue$fit))*100
change.Blue # % change per year

#Calculate population trend in percent after listing
trend.Blue <- ((last(pred.Blue$fit)- first(pred.Blue$fit))/
                   first(pred.Blue$fit))*100
trend.Blue

# BOWHEAD WHALE ####

Listed_yr<- mean(subset(ESA, Common.Name == "Bowhead whale")$Year.Listed)
Listed_yr 

CH_yr<- mean(subset(ESA, Common.Name == "Bowhead whale")$CH.Year)
CH_yr

RP_yr<- mean(subset(ESA, Common.Name == "Bowhead whale")$RP.Year)
RP_yr

#Explore graph
#Subset data just for Bowheads
Bowheaddata <-droplevels(subset(ESA,Common.Name == "Bowhead whale"))
Bowheaddata <-droplevels(subset(Bowheaddata, Time>1970))

#Trasform factor to numbers
Bowheaddata$Measure_Precision <- as.numeric(levels(Bowheaddata$Measure_Precision))[Bowheaddata$Measure_Precision]
#Calculate standard deviation
Bowheaddata$stdev <- Bowheaddata$Estimate * Bowheaddata$Measure_Precision
Bowheaddata$stdev

##Plot
##
## Add range for several years, 1979 year (293 - 1431)
## for 2004 -> 7900 - 19700


png("./Graphs/Bowheadwhale.png", 5.5,4.5, "in", res=600)

p5 <-ggplot(Bowheaddata, aes(Time,Estimate)) + 
  geom_smooth(method=glm,  formula=y ~ poly(x, 3),
              col="grey25")+
  geom_segment(aes(xend=Time, y=Estimate-stdev, yend=Estimate+stdev),
               data=Bowheaddata, col="grey20")+
  geom_segment(aes(x=2004, xend=2004,y=7900, yend=19700), col="grey20")+
  geom_point(col="grey10") +
  scale_x_continuous(breaks = seq(1970,2012,5), limits=c(1970,2012))+
  scale_y_continuous("POPULATION  ESTIMATE", 
                     breaks = seq(2500,20000,2000),
                     limits = c(2500,20000))+
  theme_bw()+
  #geom_vline(xintercept = c(Listed_yr, CH_yr, RP_yr), lty=2,
  #     col=c("red","darkgreen", "Bowhead"), alpha=0.5)+
  ggtitle("Bowhead WHALE (Endangered)", "Western Arctic") +  
  annotate("text", x=1995, y=11000, cex=4, angle = 35,
           label = "+ 8.27 % per year", col= "darkgreen")+
  annotate("text", x=1970, y=4500, label="ESA", cex=4, angle=0,
           colour =2, alpha=0.5)+
  #annotate("text", x=2010, y=240, label="CH", cex=4, angle=0,
  #         colour="darkgreen", alpha=0.5)+
  #annotate("text", x=1998, y=350, label="RP", cex=4, angle=0,
  #         colour=4, alpha=0.5)+
  geom_segment(aes(x=Listed_yr, xend= Listed_yr, y=3750, yend=2500),
               arrow= arrow(length = unit(0.02, "npc")), 
               col=2, alpha=0.5)
  #geom_segment(aes(x=CH_yr, xend= CH_yr, y=250, yend=200),
  #             arrow= arrow(length = unit(0.02, "npc")),
  #             col="darkgreen", alpha=0.5)+
  #geom_segment(aes(x= RP_yr, xend= RP_yr, y=300, yend=200),
  #            arrow= arrow(length = unit(0.02, "npc")),
  #           col=4, alpha=0.5)
  #geom_line(aes(x=Time, y=predict(mod.Bowhead1, type ="response")), 
  #          data= BowheaddataESA, col=4, lwd=1, alpha=.7)

dev.off() 

library(lme4)

#Subset data for after listing
BowheaddataESA <- subset(Bowheaddata, Time>(Year.Listed[1]-1))

#glm
mod.Bowhead<-glm(Estimate~Time,BowheaddataESA, family=poisson("log"))
AIC(mod.Bowhead)
summary(mod.Bowhead)
plot(Estimate~Time, BowheaddataESA, pch=16)
points(predict(mod.Bowhead, type ="response")~BowheaddataESA$Time)

#lm
mod.Bowhead1<-lm(Estimate~Time,BowheaddataESA)
summary(mod.Bowhead1)
AIC(mod.Bowhead1)
plot(Estimate~Time, BowheaddataESA, pch=16)
points(predict(mod.Bowhead1, type ="response")~BowheaddataESA$Time)

#lmRob 
#Install RobustBase package
library(lmRob)

mod.Bowhead1Rob<-lmrob(Estimate~Time,BowheaddataESA)
summary(mod.Bowhead1Rob)
AIC(mod.Bowhead1Rob)
plot(Estimate~Time, BowheaddataESA, pch=16)
points(predict(mod.Bowhead1Rob, type ="response")~BowheaddataESA$Time)


#gls
library(nlme)
mod.Bowhead2<-gls(Estimate~Time, BowheaddataESA,
               correlation = corAR1(form = ~Time))
summary(mod.Bowhead2)
AIC(mod.Bowhead2)
plot(Estimate~Time, BowheaddataESA, pch=16)
points(predict(mod.Bowhead2, type ="response")~BowheaddataESA$Time)

#Check for temporal autocorrelation
acf(residuals(mod.Bowhead2), type="p")

#gam
mod.Bowhead3<-gam(Estimate~s(Time), BowheaddataESA, family=poisson(log))
summary(mod.Bowhead3)
AIC(mod.Bowhead3)

plot(Estimate~Time, BowheaddataESA, pch=16)
points(predict(mod.Bowhead3, type ="response")~BowheaddataESA$Time)

#Check qqplot
qqnorm(mod.Bowhead3)
qqline(mod.Bowhead2)

#Check best model
model.sel(mod.Bowhead, mod.Bowhead1, mod.Bowhead2, mod.Bowhead3)

# mod.Bowhead2 is the best model

#predict estimate abundance for best model
pred.Bowhead<- predict(mod.Bowhead2, type = "response", se.fit = T)
pred.Bowhead

library(dplyr)
#calculate Change rate from best model
change.Bowhead <- ((last(pred.Bowhead$fit)- first(pred.Bowhead$fit))/
                  (max(Bowheaddata$Time)- min(Bowheaddata$Time))/
                  first(pred.Bowhead$fit))*100
change.Bowhead # % change per year

#Calculate population trend in percent after listing
trend.Bowhead <- ((last(pred.Bowhead$fit)- first(pred.Bowhead$fit))/
                 first(pred.Bowhead$fit))*100
trend.Bowhead


# FALSE KILLER WHALE ####

Listed_yr<- mean(subset(ESA, Common.Name == "False killer whale")$Year.Listed)
Listed_yr 

CH_yr<- mean(subset(ESA, Common.Name == "False killer whale")$CH.Year)
CH_yr 

RP_yr<- mean(subset(ESA, Common.Name == "False killer whale")$RP.Year)
RP_yr

#Explore graph
#Subset data just for Falsekillers
Falsekillerdata <-droplevels(subset(ESA,Common.Name == "False killer whale"))

#Trasform factor to numbers
Falsekillerdata$Measure_Precision <- as.numeric(levels(Falsekillerdata$Measure_Precision))[Falsekillerdata$Measure_Precision]
#Calculate standard deviation
Falsekillerdata$stdev <- Falsekillerdata$Estimate * Falsekillerdata$Measure_Precision
Falsekillerdata$stdev

library(lme4)

#glm
mod.Falsekiller<-glm(Estimate~Time, Falsekillerdata, 
                     family=poisson("log"))
summary(mod.Falsekiller)
plot(Estimate~Time, Falsekillerdata, pch=16)
points(predict(mod.Falsekiller, type ="response")~Falsekillerdata$Time)

#lm
mod.Falsekiller1<-lm(Estimate~Time,Falsekillerdata)
summary(mod.Falsekiller1)
AIC(mod.Falsekiller1)
plot(Estimate~Time, Falsekillerdata, pch=16)
points(predict(mod.Falsekiller1, type ="response")~Falsekillerdata$Time)

#gls
library(nlme)
mod.Falsekiller2<-gls(Estimate~Time, Falsekillerdata)
                  #correlation = corAR1())
summary(mod.Falsekiller2)
AIC(mod.Falsekiller2)
plot(Estimate~Time, Falsekillerdata, pch=16)
points(predict(mod.Falsekiller2, type ="response")~Falsekillerdata$Time)

#Check for temporal autocorrelation
acf(residuals(mod.Falsekiller2), type="p")


#Check qqplot
qqnorm(mod.Falsekiller3)
qqline(mod.Falsekiller2)

#Check best model
model.sel(mod.Falsekiller, mod.Falsekiller1, mod.Falsekiller2)

# mod.Falsekiller2 is the preferible model

#predict estimate abundance for best model
pred.Falsekiller<- predict(mod.Falsekiller, 
                           type = "response", se.fit = T)
pred.Falsekiller

library(dplyr)
#calculate Change rate from best model
change.Falsekiller <- ((last(pred.Falsekiller$fit)- first(pred.Falsekiller$fit))/
                     (max(Falsekillerdata$Time)- min(Falsekillerdata$Time))/
                     first(pred.Falsekiller$fit))*100
change.Falsekiller # % change per year

#Calculate population trend in percent after listing
trend.Falsekiller <- ((last(pred.Falsekiller$fit)- first(pred.Falsekiller$fit))/
                    first(pred.Falsekiller$fit))*100
trend.Falsekiller

##PLOT
png("./Graphs/Falsekillerwhale.png", 5,4, "in", res=600)

ggplot(Falsekillerdata, aes(Time,Estimate)) + 
  geom_smooth(method=glm,  #formula=y ~ poly(x, 2),
              col="grey25")+
  geom_segment(aes(xend=Time, y=Estimate-stdev, yend=Estimate+stdev),
               data=Falsekillerdata, col="grey20")+
  geom_point(col="grey10") +
  scale_x_continuous(breaks = seq(2004,2014,2), limits=c(2004,2014))+
  scale_y_continuous("POPULATION ESTIMATE", 
                     breaks = seq(60,220,20),
                     limits = c(60,220))+
  theme_bw()+
  geom_vline(xintercept = c(Listed_yr, CH_yr, RP_yr), lty=3,
       col=2, alpha=0.5)+
  ggtitle("FALSE KILLER WHALE (Endangered)", "Main Hawaiian Islands") +  
  annotate("text", x=2011, y=160, cex=4,
           label = "- 4.1 % per year",  angle=-15)+
  annotate("text", x=2011.5, y=70, label="ESA", cex=3.5, angle=90,
           colour=2, alpha=0.5)

 
dev.off() 


# FIN WHALE ####

Listed_yr <- mean(subset(ESA, Common.Name == "Fin whale")$Year.Listed)
Listed_yr 

CH_yr<- mean(subset(ESA, Common.Name == "Fin whale")$CH.Year)
CH_yr

RP_yr<- mean(subset(ESA, Common.Name == "Fin whale")$RP.Year)
RP_yr

#Explore graph
#Subset data just for Fins
Findata <-droplevels(subset(ESA,Common.Name == "Fin whale"))

#Select data for CA, WA, And OR
 FinCAORWA <- droplevels(subset(Findata, Pop_Location == "California, Oregon, Washington Stock"))

#Select fata for the Western North Atlantic
 FinWNA <- droplevels(subset(Findata, Pop_Location == "Western North Atlantic Stock"))

library(lme4)

#Subset data for after listing
FindataESA <- subset(Findata, Pop_Location != "North Pacific")
FindataESA <- droplevels(subset(FindataESA, 
                                Pop_Location != "Atlantic OTT 9-14"))

#Trasform factor to numbers
FindataESA$Measure_Precision <- as.numeric(levels(FindataESA$Measure_Precision))[FindataESA$Measure_Precision]
#Calculate standard deviation
FindataESA$stdev <- FindataESA$Estimate * FindataESA$Measure_Precision
FindataESA$stdev

#Order the Population locations
levels(FindataESA$Pop_Location)

FindataESA$Pop_Location <- factor(FindataESA$Pop_Location, 
                                  c("California, Oregon, Washington",
                                    "Hawaii", "Northeast Pacific",
                                     "Western North Atlantic")) 

#glm
mod.Fin<-glm(Estimate~Time+Pop_Location, 
             subset(FindataESA, Pop_Location != "Hawaii"),
             family=Gamma("identity"))

mod.Fin.CA<-glm(Estimate~Time,
                 subset(FindataESA, Pop_Location == "California"),
                family=gaussian("identity"))
summary(mod.Fin)
summary(mod.Fin.CA)
AIC(mod.Fin.CA)

mod.Fin.CAORWA<-glm(Estimate~Time, subset(FindataESA, 
                    Pop_Location == "California, Oregon, Washington"),
                    family=gaussian("identity"))
summary(mod.Fin.CAORWA)
AIC(mod.Fin.CAORWA)
plot(mod.Fin.CAORWA)

mod.Fin.NEP<-glm(Estimate~Time, 
                 subset(FindataESA, Pop_Location == "Northeast Pacific"),
                 family = Gamma("identity"))
summary(mod.Fin.NEP)
AIC(mod.Fin.NEP)

mod.Fin.WNA<-glm(Estimate~Time, subset(FindataESA, 
                 Pop_Location == "Western North Atlantic"),
                 family = Gamma("identity"))
AIC(mod.Fin.WNA)

summary(mod.Fin)
summary(mod.Fin.CA)
summary(mod.Fin.CAORWA)
summary(mod.Fin.NEP)
summary(mod.Fin.WNA)

AIC(mod.Fin)
summary(mod.Fin)
plot(Estimate~Time, FindataESA, pch=16)
points(predict(mod.Fin, type ="response")~FindataESA$Time)

#lm
  mod.Fin1<-lm(Estimate~Time+Pop_Location,FindataESA)
    summary(mod.Fin1)
  AIC(mod.Fin1)
  plot(Estimate~Time, FindataESA, pch=16)
  points(predict(mod.Fin1, type ="response")~FindataESA$Time)

  mod.Fin1.CA<-lm(Estimate~Time,
                 subset(FindataESA, Pop_Location == "California"))
  AIC(mod.Fin1.CA)

  mod.Fin1.CAORWA<-lm(Estimate~Time, subset(FindataESA, 
                   Pop_Location == "California, Oregon, Washington"))
  AIC(mod.Fin1.CAORWA)

  mod.Fin1.NEP<-lm(Estimate~Time, subset(FindataESA, 
                                Pop_Location == "Northeast Pacific"))
  AIC(mod.Fin1.NEP)

  mod.Fin1.WNA<-lm(Estimate~Time, subset(FindataESA, 
                        Pop_Location == "Western North Atlantic"))
  AIC(mod.Fin1.WNA)

summary(mod.Fin1)
summary(mod.Fin1.CA)
summary(mod.Fin1.CAORWA)
summary(mod.Fin1.NEP)
summary(mod.Fin1.WNA)

plot(Estimate~Time, 
     subset(FindataESA, Pop_Location == "Western North Atlantic"),
     pch=16)
points(predict(mod.Fin1.WNA, type ="response")~subset(FindataESA, Pop_Location == "Western North Atlantic")$Time)
plot(mod.Fin1)

#Check for temporal autocorrelation
acf(residuals(mod.Fin2), type="p")


#gls
detach(package:lme4)
library(nlme)
  mod.Fin2<-gls(Estimate~Time+Pop_Location, FindataESA,
                  weights = varConstPower())
                 #correlation = corAR1())
  summary(mod.Fin2)
  
  mod.Fin2.CAORWA<-gls(Estimate~Time, 
                   subset(FindataESA, 
                   Pop_Location == "California, Oregon, Washington"))
  AIC(mod.Fin2.CAORWA)
  
  mod.Fin2.NEP<-gls(Estimate~Time, subset(FindataESA, 
                              Pop_Location == "Northeast Pacific"))
  AIC(mod.Fin2.NEP)
                 
  mod.Fin2.WNA<-gls(Estimate~Time,
      subset(FindataESA, Pop_Location == "Western North Atlantic"))
  AIC(mod.Fin2.WNA)
  
summary(mod.Fin2)
summary(mod.Fin2.CAORWA)
summary(mod.Fin2.NEP)
summary(mod.Fin2.WNA)
        
AIC(mod.Fin2)
plot(Estimate~Time, 
     subset(FindataESA, Pop_Location == "Western North Atlantic"),
     pch=16)
points(predict(mod.Fin2.WNA, type ="response")~subset(FindataESA, Pop_Location == "Western North Atlantic")$Time)
plot(mod.Fin2)

#Check for temporal autocorrelation
  acf(residuals(mod.Fin2), type="p")

#gam
library(gam)
  mod.Fin3<-gam(Estimate~s(Time)+Pop_Location, FindataESA, 
                family = gaussian(identity))
  AIC(mod.Fin3)
  summary(mod.Fin3)
  plot(Estimate~Time, FindataESA, pch=16)
  points(predict(mod.Fin3, type ="response")~FindataESA$Time)
  plot(mod.Fin3)
  
 mod.Fin3.CAORWA<-gam(Estimate~s(Time), 
                   subset(FindataESA,
                   Pop_Location == "California, Oregon, Washington"),
                   family = Gamma(log))
  AIC(mod.Fin3.CAORWA)
  plot(mod.Fin3.CAORWA)
  
  #No enough points for a GAM model for NE Pacific and Hawaii
  
  mod.Fin3.WNA<-gam(Estimate~s(Time), 
                       subset(FindataESA,
                              Pop_Location == "Western North Atlantic"),
                       family = Gamma(identity))
  AIC(mod.Fin3.WNA)
  

#Check qqplot
qqnorm(mod.Fin2); qqline(residuals(mod.Fin2), col=2)
hist(residuals(mod.Fin2))
plot(density(residuals(mod.Fin2)))

#Select best model
install.packages("MuMIn")
library(MuMIn)

#Check best mode3
model.sel(mod.Fin, mod.Fin1, mod.Fin2, mod.Fin3)
# Best model is with gls

model.sel(mod.Fin1.CAORWA,mod.Fin2.CAORWA,mod.Fin3.CAORWA)
#best model is with gls

model.sel(mod.Fin.NEP, mod.Fin1.NEP, mod.Fin2.NEP)
#best model is with gls

model.sel(mod.Fin.WNA, mod.Fin1.WNA, mod.Fin2.WNA, mod.Fin3.WNA)
#best model is with gls

# mod.Fin2 is the best global model with gls

#predict estimate abundance for best global model
pred.Fin<- predict(mod.Fin2, type = "response")
pred.Fin

# For CA, OR, WA
  pred.Fin.CAORWA<- predict(mod.Fin2.CAORWA, type = "response")
  pred.Fin.CAORWA
# For North East Pacific
  pred.Fin.NEP<- predict(mod.Fin2.NEP, type = "response")
  pred.Fin.NEP 
# For Western North Atlantic
  pred.Fin.WNA<- predict(mod.Fin2.WNA, type = "response")
  pred.Fin.WNA 

#library(dplyr)
#calculate Change rate from best model

change.Fin.CAORWA <- (last(pred.Fin.CAORWA)-first(pred.Fin.CAORWA))/
                    (2014-1991)/  first(pred.Fin.CAORWA)*100
change.Fin.CAORWA # % change per year

change.Fin.NEP <- ((pred.Fin.NEP[3]- pred.Fin.NEP[1])/
                    (FindataESA$Time[15]- FindataESA$Time[13])/
                    pred.Fin.NEP[1])*100
change.Fin.NEP # % change per year


change.Fin.WNA <- (last(pred.Fin.WNA)- first(pred.Fin.WNA))/
                     (2011- 1992)/
                     first(pred.Fin.WNA)*100
change.Fin.WNA # % change per year


#Calculate population trend in percent after listing

trend.Fin.CAORWA <- (last(pred.Fin.CAORWA)-first(pred.Fin.CAORWA))/
                    first(pred.Fin.CAORWA)*100
trend.Fin.CAORWA # % change per year

trend.Fin.NEP <- ((last(pred.Fin.NEP[3])- first(pred.Fin.NEP[1]))/
                   first(pred.Fin.NEP[1]))*100 ; trend.Fin.NEP

trend.Fin.WNA <- ((last(pred.Fin.WNA[8])- first(pred.Fin.WNA[1]))/
                    first(pred.Fin.WNA[1]))*100 ; trend.Fin.WNA


##PLOT
png("./Graphs/Fin.png", 6.5,4.5, "in", res=600)

ggplot(FindataESA, aes(Time,Estimate)) +
  geom_smooth(aes(group = Pop_Location, col=Pop_Location),
              method=glm)+
  geom_segment(aes(xend=Time, y=Estimate-stdev, yend=Estimate+stdev),
               col="grey25")+
  geom_point(aes(col=Pop_Location), cex=2) +
  #geom_jitter()+
  scale_x_continuous(breaks = seq(1990,2012,5), limits=c(1990,2012))+
  scale_y_continuous("POPULATION ESTIMATE", breaks = seq(0,4500,500),
                     limits = c(-250,4500))+
  theme_bw()+
  theme (legend.position="right")+
  scale_colour_discrete(name="Pop Location",
                      labels=c("California", "CA, OR, WA", "Hawaii",
                               "NE Pacific", "WN Atlantic"))+
  #geom_vline(xintercept = c(RP_yr), lty=2,col=c("blue"), alpha=0.5)+
  ggtitle("Fin Whale (Endangered)") +  
  
  annotate("text", x=1997, y=-250, label="ESA listed in 1970",
           cex=4, angle=0,
           colour =2, alpha=0.5)+
  #annotate("text", x=2009.5, y=-250, label="RP", cex=4, angle=90,
  #         colour=4, alpha=0.5)+
  geom_segment(aes(x=1992.5, xend= 1990, y=-250, yend=-250),
               arrow= arrow(length = unit(0.02, "npc")), 
               col=2, alpha=0.5)

dev.off() 

# GRAY WHALE ####

Listed_yr<- mean(subset(ESA, Common.Name == "Gray whale")$Year.Listed)
Listed_yr 

#No Critical Habitat or Recovery Plan established

#Explore graph
#Subset data just for Grays
  Graydata <-droplevels(subset(ESA, Common.Name == "Gray whale"))
  Graydata <-droplevels(subset(Graydata, Time>1965))

#Trasform factor to numbers
  Graydata$Measure_Precision <- as.numeric(levels(Graydata$Measure_Precision))[Graydata$Measure_Precision]
#Calculate standard deviation
  Graydata$stdev <- Graydata$Estimate * Graydata$Measure_Precision
  Graydata$stdev

#Plot graph and change labels
Graydata$DPS <- factor(Graydata$DPS, 
                       labels=c("Eastern North Pacific (delisted)",
                                "Western North Pacific (endangered)"))
                       

png("./Graphs/Graywhale.png", 6,4, "in", res=600)

ggplot(Graydata, aes(Time,Estimate)) + 
  facet_wrap(~DPS, scales = "free_y",  dir="h", ncol=3, as.table=T)+
  geom_smooth(method=glm,  formula=y ~ poly(x, 3),
              col="grey25")+
  geom_segment(aes(xend=Time, y=Estimate-stdev, yend=Estimate+stdev),
               data=Graydata, col="grey20")+
  #geom_segment(aes(x=2004, xend=2004,y=7900, yend=19700), col="grey20")+
  geom_point(col="grey10") +
  #scale_x_continuous(breaks = seq(1970,2012,5), limits=c(1970,2012))+
  scale_y_continuous("POPULATION  ESTIMATE")+
  theme_bw()+
  geom_vline(xintercept = Listed_yr,  lty=3,  col= 2, alpha=0.5)+
  #geom_text(label="ESA", cex=4, angle=90,
  #   colour="pink", alpha=0.5)
  ggtitle("GRAY WHALE")
  #geom_text(x= 1970, y=c(1000, 75) ,Graydata,
  #          label="ESA", cex=4, angle=90, colour="pink", alpha=0.5)
  #annotate("text", x=1980, y=18000, cex=4,
  #         label = "CHANGE RATE\nafter listing\n +8.3 % per year")+
  
  
dev.off() 

library(lme4)

#Subset data for after listing

GraydataENP<-droplevels(subset(Graydata, 
                    DPS=="Eastern North Pacific (delisted)"))
GraydataWNP<-droplevels(subset(Graydata, 
                    DPS == "Western North Pacific (endangered)"))
dim(GraydataENP); dim(GraydataWNP)
  
#glm
mod.GrayENP<-glm(Estimate~Time,GraydataENP, 
                   family=Gamma(identity))
  AIC(mod.GrayENP)
  summary(mod.GrayENP)
  plot(Estimate~Time, GraydataENP, pch=16)
  points(predict(mod.GrayENP, type ="response")~GraydataENP$Time)
  
mod.GrayWNP<-glm(Estimate~Time,GraydataWNP, 
                   family=Gamma("identity"))
  AIC(mod.GrayWNP)
  summary(mod.GrayWNP)
  plot(Estimate~Time, GraydataWNP, pch=16)
  points(predict(mod.GrayWNP, type ="response")~GraydataWNP$Time)
  
#lm
mod.GrayENP1<-lm(Estimate~Time,GraydataENP)
  AIC(mod.GrayENP1)
  summary(mod.GrayENP1)
  plot(Estimate~Time, GraydataENP, pch=16)
  points(predict(mod.GrayENP1, type ="response")~GraydataENP$Time)
  
mod.GrayWNP1<-lm(Estimate~Time,GraydataWNP)
  AIC(mod.GrayWNP1)
  summary(mod.GrayWNP1)
  plot(Estimate~Time, GraydataWNP, pch=16)
  points(predict(mod.GrayWNP1, type ="response")~GraydataWNP$Time)

#gls
library(nlme)
mod.GrayENP2<-gls(Estimate~Time, GraydataENP,
                  #weights = varFixed(~Time))
                  correlation = corAR1(form = ~Time)) # do not add corr
  AIC(mod.GrayENP2)
  summary(mod.GrayENP2)
  AIC(mod.GrayENP2)
  plot(Estimate~Time, GraydataENP, pch=16)
  points(predict(mod.GrayENP2, type ="response")~GraydataENP$Time)
  plot(mod.GrayENP2)
  
mod.GrayWNP2<-gls(Estimate~Time, GraydataWNP,
                    weights = varFixed( ~ Time),
                    correlation = corLin(form = ~Time))
  summary(mod.GrayWNP2)
  AIC(mod.GrayWNP2)
  plot(residuals(mod.GrayWNP2), typ ="b"); abline(h=0, col=2, lty=3)
  plot(Estimate~Time, GraydataWNP, pch=16)
  points(predict(mod.GrayWNP2, type ="response")~GraydataWNP$Time)
  
#Check for temporal autocorrelation
acf(residuals(mod.GrayENP2), type="p")
acf(residuals(mod.GrayWNP2), type="p")


#gam
library(gam)
mod.GrayENP3<-gam(Estimate~s(Time), GraydataENP, 
                    family=gaussian(log))
  summary(mod.GrayENP3)
  AIC(mod.GrayENP3)

  plot(Estimate~Time, GraydataENP, pch=16)
  points(predict(mod.GrayENP3, type ="response")~GraydataENP$Time)

plot(mod.GrayWNP3, se=T)
  
  mod.GrayWNP3<-gam(Estimate~s(Time), GraydataWNP, 
                    family=gaussian(log)); AIC(mod.GrayWNP3)
  summary(mod.GrayWNP3)
  AIC(mod.GrayWNP3)
  
  plot(Estimate~Time, GraydataWNP, pch=16)
  points(predict(mod.GrayWNP3, type ="response")~GraydataWNP$Time)
  
  plot(mod.GrayWNP3, se=T)

#Check best model
model.sel(mod.GrayENP, mod.GrayENP1, mod.GrayENP2, mod.GrayENP3)
#Best model is a mod.GrayENP2 with gls however gam is better fit

r.squaredLR(mod.GrayENP2)
r.squaredLR(mod.GrayENP3)


model.sel(mod.GrayWNP, mod.GrayWNP1, mod.GrayWNP2, mod.GrayWNP3)
#Best model is mod.GrayWNP3 with GAM

#predict estimate abundance for best model
  pred.GrayENP<- predict(mod.GrayENP3, type = "response")
  pred.GrayENP

  pred.GrayWNP<- predict(mod.GrayWNP3, type = "response", se.fit = T)
  pred.GrayWNP

library(dplyr)
#calculate Change rate from best model
change.GrayENP <- ((last(pred.GrayENP)- pred.GrayENP[3])/
                     (max(GraydataENP$Time)- 1970)/
                     pred.GrayENP[3])*100
change.GrayENP # % change per year

change.GrayWNP <- ((last(pred.GrayWNP$fit)- first(pred.GrayWNP$fit))/
                  (max(GraydataWNP$Time)- min(GraydataWNP$Time))/
                  first(pred.GrayWNP$fit))*100
change.GrayWNP # % change per year

#Calculate population trend in percent after listing
trend.GrayENP <- ((last(pred.GrayENP)- pred.GrayENP[3])/
                    pred.GrayENP[3])*100
trend.GrayENP

trend.GrayWNP <- ((last(pred.GrayWNP$fit)- first(pred.GrayWNP$fit))/
                    first(pred.GrayWNP$fit))*100
trend.GrayWNP


# SOUTHERN RESIDENT KILLER WHALE ####

#Subset for SRKW
srkwdata <- droplevels(subset(ESA, Common.Name == "Southern resident killer whale"))
dim(srkwdata)

# Get listed, CH, and RP years
Listed_yr <- srkwdata$Year.Listed[1]; Listed_yr 
CH_yr <- srkwdata$CH.Year[1]; CH_yr
RP_yr<- srkwdata$RP.Year[1]; RP_yr

#Explore graph

  plot(Estimate ~ Time, srkwdata, type="l")
  points(Estimate ~ Time, srkwdata, pch=16)
  abline(v=c(Listed_yr, CH_yr, RP_yr), col=c(2,3,4))

library(lme4)
#Subset data for after listing
srkwdataESA <- subset(srkwdata, Time>(Year.Listed[1]-1))

#glm after listing
  mod.srkw<-glm(Estimate~Time, srkwdataESA, family=gaussian("identity"))
  AIC(mod.srkw)
  summary(mod.srkw)
  plot(Estimate~Time, srkwdataESA, pch=16)
  points(predict(mod.srkw, type ="response")~srkwdataESA$Time)
  par(mfcol=c(2,2));plot(mod.srkw)

#lm
  mod.srkw1<-lm(Estimate~Time,srkwdataESA)
  AIC(mod.srkw1)
  summary(mod.srkw1)
  plot(Estimate~Time, srkwdataESA, pch=16)
  points(predict(mod.srkw1, type ="response")~srkwdataESA$Time)
  par(mfcol=c(2,2));plot(mod.srkw1)

#gls
detach("package:lme4", unload=TRUE)
library(nlme)
  mod.srkw2<-gls(Estimate~Time, srkwdataESA)
                  #weights = varConstPower(~Time),
                  #correlation = corGaus(form = ~Time))
  AIC(mod.srkw2)
  summary(mod.srkw2)
  
  plot(Estimate~Time, srkwdataESA, pch=16)
  points(predict(mod.srkw2, type ="response")~srkwdataESA$Time)
  plot(mod.srkw2)

#Check for temporal autocorrelation
  acf(residuals(mod.srkw2), type="p")

#Check qqplot
qqnorm(mod.srkw2)

#gam
detach("package:lme4", unload=TRUE)
library(nlme)
mod.srkw3<-gam(Estimate~s(Time), srkwdataESA,
                 family=gaussian(identity))
  AIC(mod.srkw3)
  summary(mod.srkw3)
plot(Estimate~Time, srkwdataESA, pch=16)
  points(predict(mod.srkw3, type ="response")~srkwdataESA$Time)
plot(mod.srkw3, se= TRUE)
  
#Select best model
install.packages("MuMIn")
library(MuMIn)

#Check best model
  model.sel(mod.srkw, mod.srkw1, mod.srkw2, mod.srkw3)
# Any of these models work well. so I am chosing mod.srkw with glm

#predict estimate abundance for best model
pred.srkw<- predict(mod.srkw, type = "response")
pred.srkw

library(dplyr)
#calculate Change rate from best model
change.srkw <- ((last(pred.srkw)- first(pred.srkw))/
                    (max(srkwdata$Time)- 2005)/
                    first(pred.srkw))*100
change.srkw # % change per year

#Calculate population trend in percent after listing
trend.srkw <- ((last(pred.srkw)- first(pred.srkw))/
                   first(pred.srkw))*100
trend.srkw

#Explore graph

##Plot
png("./Graphs/srkw_updated.png", 6,5, "in", res=600)

ggplot(srkwdata, aes(Time,Estimate)) + 
  #geom_smooth(method = loess, span=0.5, col="grey25")+
  geom_line()+
  geom_point(col="grey10") +
  geom_point(aes(2017,76), col="darkred", cex=2)+
  scale_x_continuous(breaks = seq(1976,2018,4), limits=c(1976,2018))+
  scale_y_continuous("POPULATION ESTIMATE", breaks = seq(70,100,2),
                     limits = c(70,100))+
  theme_bw()+
  theme(plot.title = element_text(hjust = 0.5))+
  #geom_vline(xintercept = c(Listed_yr, CH_yr, RP_yr), lty=2,
  #     col=c("red","darkgreen", "blue"), alpha=0.5)+
  ggtitle("SOUTHERN RESIDENT KILLER WHALE (Endangered)") 
  #annotate("text", x=2012, y=81, cex=4, angle =-45,
  #         label =  "- 0.86 % per year", col=2)+
  #annotate("text", x=Listed_yr, y=73.2, label="ESA", cex=4, angle=90,
  #         colour =2, alpha=0.5)
  #annotate("text", x=CH_yr, y=73, label="CH", cex=4, angle=90,
   #        colour="darkgreen", alpha=0.5)+
  #annotate("text", x=RP_yr, y=73, label="RP", cex=4, angle=90,
   #        colour=4, alpha=0.5)+
  #geom_segment(aes(x=Listed_yr, xend= Listed_yr, y=71.5, yend=69),
  #             arrow= arrow(length = unit(0.02, "npc")), 
  #             col=2, alpha=0.5))+
  #geom_segment(aes(x=CH_yr, xend= CH_yr, y=71.5, yend=69),
   #            arrow= arrow(length = unit(0.02, "npc")),
    #           col="darkgreen", alpha=0.5)+
 # geom_segment(aes(x= RP_yr, xend= RP_yr, y=71.5, yend=69),
  #             arrow= arrow(length = unit(0.02, "npc")),
   #            col=4, alpha=0.5)+
  #geom_line(aes(srkwdataESA$Time, 
  #              predict(mod.srkw, type ="response")), 
  #          data= srkwdataESA, col=2, lwd=1, alpha=.7)
  

dev.off() 

#Predict time for exctinction at current rate
#chnage rate - > 0.86 %

change.srkw <- ((last(pred.srkw)- first(pred.srkw))/
                  (max(srkwdata$Time)- 2005)/
                  first(pred.srkw))*100
change.srkw
#Predict Extinction -> Current populaion abundance divide by current population trend 
 0 = -0.8621759*x + 88
 ExtYr <-  88/0.8621759
 ExtYr # At this rate extinction will happen in ~102 years


# NORTH ATLANTIC RIGHT WHALE ######

  narw <- subset(ESA, Common.Name == "North Atlantic right whale")
  narwdata <- droplevels(subset(narw, Estimate >2))
  narwdata <- droplevels(subset(narwdata, Measure_Unit== "Pace model estimate"))

# Get listed, CH, and RP years
  Listed_yr <- narwdata$Year.Listed[1]; Listed_yr 
  CH_yr <- narwdata$CH.Year[1]; CH_yr
  RP_yr<- narwdata$RP.Year[1]; RP_yr

#Subset data for after listing
  narwdataESA <- subset(narwdata, Time>(Year.Listed[1]-1))
#Explore graph

plot(Estimate ~ Time, narwdataESA, type="l")
points(Estimate ~ Time, narwdataESA, pch=16)
abline(v=c(Listed_yr, CH_yr, RP_yr), col=c(2,3,4))

#Divide the analysis in 2 time periods to whosw the decline after 2010 base on the Pace et al 2017 Bayseian model

#data before 2010
narwdataESAb10 <- subset (narwdataESA, Time <2011)
narwdataESAb10$Time

#data after 2010
narwdataESAa10 <- subset (narwdataESA, Time >2009)
narwdataESAa10$Time


#glm after listing
  mod.narw<-glm(Estimate~Time, narwdataESAa10, family=Gamma("identity"))
  AIC(mod.narw)
  summary(mod.narw)
  plot(Estimate~Time, narwdataESAa10, pch=16)
  points(predict(mod.narw, type ="response")~narwdataESAa10$Time)
  par(mfcol=c(2,2));plot(mod.narw)

#lm
  mod.narw1<-lm(Estimate~Time,narwdataESAa10)
  AIC(mod.narw1)
  summary(mod.narw1)
  plot(Estimate~Time, narwdataESAa10, pch=16)
  points(predict(mod.narw1, type ="response")~narwdataESAa10$Time)
  par(mfcol=c(2,2));plot(mod.narw1)

#gls
detach("package:lme4", unload=TRUE)
library(nlme)
  mod.narw2<-gls(Estimate~Time, narwdataESAa10,
    #weights = varExp(), 
    correlation = corAR1(form = ~Time))
  AIC(mod.narw2)
  summary(mod.narw2)

plot(Estimate~Time, narwdataESAa10, pch=16)
  points(predict(mod.narw2, type ="response")~narwdataESAa10$Time)
plot(mod.narw2)

#Check for temporal autocorrelation
acf(residuals(mod.narw2), type="p")

#Check qqplot
qqnorm(mod.narw2)

#gam
detach("package:lme4", unload=TRUE)
library(nlme)
  mod.narw3<-gam(Estimate~s(Time), narwdataESAa10, 
               family=Gamma(log))
    AIC(mod.narw3)
  summary(mod.narw3)
plot(Estimate~Time, narwdataESAa10, pch=16)
  points(predict(mod.narw3, type ="response")~narwdataESAa10$Time, col=2)
  plot(mod.narw3, se= TRUE)

#Select best model
install.packages("MuMIn")
library(MuMIn)

#Check best model
model.sel(mod.narw, mod.narw1, mod.narw2, mod.narw3)
# mod.narw2 with gls model is better

#predict estimate abundance for best model
pred.narw<- predict(mod.narw3, type = "response")
pred.narw

library(dplyr)
#calculate Change rate from best model
change.narw <- ((last(pred.narw)- first(pred.narw))/
                  (max(narwdataESAa10$Time)- min(narwdataESAa10$Time))/
                  first(pred.narw))*100
change.narw # % change per year

#Calculate population trend in percent after listing
trend.narw <- ((last(pred.narw)- first(pred.narw))/
                 first(pred.narw))*100
trend.narw

# PLOT
#Build graphs for NA Right whales
png("./Graphs/NARightWhale.png", 5.5,4.5, "in", res=600)

ggplot(narw,  aes(Time,Estimate))+
  geom_smooth(aes(group=Pop_Location), method = loess, 
              span=0.5,
              color="grey60",bg="grey85", lwd=1)+
  geom_point(colour="gray10", size=2, alpha=0.6)+
  scale_y_continuous("Population Estimate",
                     limits=c(200,500),
                     breaks=seq(200,500,25))+
  scale_x_continuous(limits = c(1989, 2016), 
                     breaks = seq(1989, 2016,2))+
  theme_bw() + theme(legend.position = "na", 
                     panel.grid.minor=element_blank())+
  ggtitle("NORTH ATLANTIC RIGHT WHALE (Endangered)")+
  geom_segment(aes(x=2030,y=826, xend=2040,yend=826), 
               arrow = arrow(length = unit(0.1,"in")))+
  annotate("text", x = 2002, y = 375, angle=45,
           label = " + 0.16 % per year", col="darkgreen")+
  geom_segment(aes(x=1992,y=200, xend=1989, yend= 200),col=2, alpha=.5, 
               arrow = arrow(length = unit(0.1,"in")))+
  annotate("text", x = 1996, y =200, label = "ESA listed in 1970",
           col=2, alpha=0.5)
  #annotate("text", x=CH_yr, y=240, label="CH", cex=4, angle=0,
  #       colour="darkgreen", alpha=0.5)+
  #annotate("text", x=RP_yr, y=240, label="RP", cex=4, angle=0,
  #         colour=4, alpha=0.5)+
  #annotate("text", x=2014, y=240, label="CH expanded", cex=4, angle=0,
  #         colour="darkgreen", alpha=0.5)+
  #geom_segment(aes(x=CH_yr, xend= CH_yr, y=230, yend=200),
   #            arrow= arrow(length = unit(0.02, "npc")),
  #             col="darkgreen", alpha=0.5)
  #geom_segment(aes(x=2016, xend= 2016, y=230, yend=200),
  #             arrow= arrow(length = unit(0.02, "npc")),
  ##             col="darkgreen", alpha=0.5)+
  #geom_segment(aes(x= RP_yr, xend= RP_yr, y=230, yend=200),
  #             arrow= arrow(length = unit(0.02, "npc")),
  #             col=4, alpha=0.5)
  #geom_line(aes(narwdataESA$Time, 
  #             predict(mod.srkw, type ="response")), 
  #          data= narwdataESA, col=2, lwd=1, alpha=.7)

dev.off()
  
#Plot with Prediction for downlisting
ggplot(ESANArw,  aes(Time,Estimate))+
  #facet_wrap(~factor(Common.Name), scales = "free_y", 
  #           dir="h", ncol=3, as.table=T)+ 
  geom_smooth(aes(group=Pop_Location), method="glm", 
              formula=y ~ poly(x, 2), 
              color="grey60",bg="grey85", lwd=.5)+
  geom_point(colour="darkblue", size=2, alpha=0.6)+
  scale_y_continuous("Population Estimate in Numbers",
                     limits=c(0,900),
                     breaks=seq(0,900,50))+
  scale_x_continuous(limits = c(1930, 2050), 
                     breaks = seq(1930, 2050,10))+
  #scale_y_log10("Population Estimate")+
  theme_bw() + theme(legend.position = "na", 
                     panel.grid.minor=element_blank())+
  ggtitle("NORTH ATLANTIC RIGHT WHALE")+
  geom_segment(aes(x=2030,y=826, xend=2040,yend=826), 
               arrow = arrow(length = unit(0.1,"in")))+
  annotate("text", x = 1990, y = 826, 
           label = "Downlisting if 2% per yr for 35 yrs")+
  geom_segment(aes(x=1970,y=80, xend=1970, yend= 0), 
               arrow = arrow(length = unit(0.1,"in")))+
  annotate("text", x = 1975, y =120, label = "ESA listing")+
  geom_point(aes(1935,100), colour="darkblue", size=2, alpha=0.6)+
  geom_point(aes(2046,826), colour="darkblue", size=2, alpha=0.6)

#geom_vline(xintercept = 1990)

dev.off()

# NORTH PACIFIC RIGHT WHALE ######

nprw <- subset(ESA, Common.Name == "North Pacific right whale")
nprwdata <- droplevels(subset(nprw, Estimate >2))

# Get listed, CH, and RP years
Listed_yr <- nprwdata$Year.Listed[1]; Listed_yr 
CH_yr <- nprwdata$CH.Year[1]; CH_yr
RP_yr<- nprwdata$RP.Year[1]; RP_yr

#Subset data for after listing
nprwdataESA <- subset(nprwdata, Time>(Year.Listed[1]-1))
#Explore graph

plot(Estimate ~ Time, nprwdataESA, type="l")
points(Estimate ~ Time, nprwdataESA, pch=16)
abline(lm(Estimate ~ Time, nprwdataESA), col=2)

#glm after listing
mod.nprw<-glm(Estimate~Time, nprwdataESA, family=Gamma("identity"))
  AIC(mod.nprw)
  summary(mod.nprw)
plot(Estimate~Time, nprwdataESA, pch=16)
  points(predict(mod.nprw, type ="response")~nprwdataESA$Time)
  par(mfcol=c(2,2));plot(mod.nprw)

#lm
  mod.nprw1<-lm(Estimate~Time,nprwdataESA)
  AIC(mod.nprw1)
  summary(mod.nprw1)
  plot(Estimate~Time, nprwdataESA, pch=16)
  points(predict(mod.nprw1, type ="response")~nprwdataESA$Time)
  par(mfcol=c(2,2));plot(mod.nprw1)

#gls
  detach("package:lme4", unload=TRUE)
  library(nlme)
  mod.nprw2<-gls(Estimate~Time, nprwdataESA,
                 weights = varPower(), 
                 correlation = corAR1())
  AIC(mod.nprw2)
  summary(mod.nprw2)
  
  plot(Estimate~Time, nprwdataESA, pch=16)
  points(predict(mod.nprw2, type ="response")~nprwdataESA$Time)
  plot(mod.nprw2)

#Check for temporal autocorrelation
  acf(residuals(mod.nprw2), type="p")

#Check qqplot
qqnorm(mod.nprw2)

#gam
detach("package:lme4", unload=TRUE)
library(nlme)
    mod.nprw3<-gam(Estimate~s(Time), nprwdataESA, 
                   family=gaussian(log))
    AIC(mod.nprw3)
    summary(mod.nprw3)
    plot(Estimate~Time, nprwdataESA, pch=16)
    points(predict(mod.nprw3, type ="response")~nprwdataESA$Time, col=2)
    plot(mod.nprw3, se= TRUE)

#Select best model
#install.packages("MuMIn")
library(MuMIn)

#Check best model
model.sel(mod.nprw, mod.nprw1, mod.nprw2, mod.nprw3)
# mod.nprw3 with gam model is better

#predict estimate abundance for best model
pred.nprw<- predict(mod.nprw3, type = "response")
pred.nprw

pred.nprw.dwnl<- predict(mod.nprw3, type = "response",
                    newdata = data.frame (Time = c(1998:2017)))
plot(pred.nprw.dwnl)                               

library(dplyr)
#calculate Change rate from best model
change.nprw <- ((last(pred.nprw)- first(pred.nprw))/
                  (max(nprwdata$Time)- min(nprwdata$Time))/
                  first(pred.nprw))*100
change.nprw # % change per year

#Calculate population trend in percent after listing
trend.nprw <- ((last(pred.nprw)- first(pred.nprw))/
                 first(pred.nprw))*100
trend.nprw

# PLOT
#Build graphs for NA Right whales
png("./Graphs/NPRightWhale.png", 6.5,5, "in", res=600)

ggplot(nprw,  aes(Time,Estimate))+
  geom_smooth(aes(group=Pop_Location), method = glm, formula=  y ~ poly(x, 4),
              span=0.5,
              color="grey25",bg="grey50", lwd=1)+
  geom_point(size=2)+
  scale_y_continuous("Population Estimate", breaks=seq(0,40,2))+
  scale_x_continuous(limits = c(1997, 2011), 
                     breaks = seq(1989, 2011,1))+
  theme_bw() + theme(legend.position = "na", 
                     panel.grid.minor=element_blank())+
  ggtitle("NORTH PACIFC RIGHT WHALE (Endangered)")+
    annotate("text", x = 2004.5, y = 14.5, angle =50, 
           label = " + 10.6 % per year")+
  geom_segment(aes(x=1992,y=0, xend=1989, yend= 0),col=4, alpha=.5, 
               arrow = arrow(length = unit(0.1,"in")))+
  annotate("text", x = 2001, y =0, label = "ESA listed in 1970",
           col=2, alpha=0.5)+
  #annotate("text", x=CH_yr-0.5, y=0, label="CH", cex=4, angle=90,
  #         colour="darkgreen", alpha=0.5)+
  geom_segment(aes(x=1998, xend=1997, y=0, yend=0),
               arrow= arrow(length = unit(0.02, "npc")),
               col=2, alpha=0.5)
  #geom_vline(xintercept = CH_yr, lty=3,col=c("darkgreen"), alpha=0.5)


dev.off()

#Plot with Prediction for downlisting
ggplot(ESAnprw,  aes(Time,Estimate))+
  #facet_wrap(~factor(Common.Name), scales = "free_y", 
  #           dir="h", ncol=3, as.table=T)+ 
  geom_smooth(aes(group=Pop_Location), method="glm", 
              formula=y ~ poly(x, 2), 
              color="grey60",bg="grey85", lwd=.5)+
  geom_point(colour="darkblue", size=2, alpha=0.6)+
  scale_y_continuous("Population Estimate in Numbers",
                     limits=c(0,900),
                     breaks=seq(0,900,50))+
  scale_x_continuous(limits = c(1930, 2050), 
                     breaks = seq(1930, 2050,10))+
  #scale_y_log10("Population Estimate")+
  theme_bw() + theme(legend.position = "na", 
                     panel.grid.minor=element_blank())+
  ggtitle("NORTH ATLANTIC RIGHT WHALE")+
  geom_segment(aes(x=2030,y=826, xend=2040,yend=826), 
               arrow = arrow(length = unit(0.1,"in")))+
  annotate("text", x = 1990, y = 826, 
           label = "Downlisting if 2% per yr for 35 yrs")+
  geom_segment(aes(x=1970,y=80, xend=1970, yend= 0), 
               arrow = arrow(length = unit(0.1,"in")))+
  annotate("text", x = 1975, y =120, label = "ESA listing")+
  geom_point(aes(1935,100), colour="darkblue", size=2, alpha=0.6)+
  geom_point(aes(2046,826), colour="darkblue", size=2, alpha=0.6)

#geom_vline(xintercept = 1990)

dev.off()


# SEI WHALE ####

Listed_yr <- mean(subset(ESA, Common.Name == "Sei whale")$Year.Listed)
Listed_yr 

CH_yr<- mean(subset(ESA, Common.Name == "Sei whale")$CH.Year)
CH_yr

RP_yr<- mean(subset(ESA, Common.Name == "Sei whale")$RP.Year)
RP_yr

#Explore graph
#Subset data just for Sei
Seidata <-droplevels(subset(ESA,Common.Name == "Sei whale"))
Seidata <-droplevels(subset(Seidata, Pop_Location != "North Pacific Stock"))
Seidata <-droplevels(subset(Seidata, Pop_Location != "Hawaii Stock"))
Seidata <- droplevels(subset(Seidata, Time > 1969))


#Trasform factor to numbers
Seidata$Measure_Precision <- as.numeric(levels(Seidata$Measure_Precision))[Seidata$Measure_Precision]
#Calculate standard deviation
Seidata$stdev <- Seidata$Estimate * Seidata$Measure_Precision
Seidata$stdev

#Subset data for after listing
SeidataENP <- droplevels(subset(Seidata, Pop_Location == "Eastern North Pacific Stock"))
SeidataNS <- droplevels(subset(Seidata, Pop_Location == "Nova Scotia"))

#Order the Population locations
levels(Seidata$Pop_Location)

f1 <- poisson(log)
f2 <- poisson(identity)
f3 <- gaussian(log)
f4 <- gaussian(identity)
f5 <- Gamma(log)
f6 <- Gamma(identity)

#GLM
  mod.SeiENP<-glm(log(Estimate)~Time, SeidataENP, family = gaussian(log))
    AIC(mod.SeiENP)
    summary(mod.SeiENP)
  par(mfcol=c(2,2)); plot(mod.SeiENP)
  
  plot(Estimate~Time, SeidataENP, pch=16)
  points(exp(predict(mod.SeiENP, type ="response"))~SeidataENP$Time)
 
  
  mod.SeiNS<-glm(Estimate~Time, SeidataNS, family= gaussian(log))
  AIC(mod.SeiNS)
  summary(mod.SeiNS)
  r.squaredLR(mod.SeiNS)

  plot(Estimate~Time, SeidataNS, pch=16)
  points(predict(mod.SeiNS, type ="response")~SeidataNS$Time)
  

#lm
  mod.SeiENP1<-lm(log(Estimate)~Time, SeidataENP)
  AIC(mod.SeiENP1)
  summary(mod.SeiENP1)
  
  plot(Estimate~Time, SeidataENP, pch=16)
  points(exp(predict(mod.SeiENP1, type ="response"))~SeidataENP$Time)
  
  mod.SeiNS1<-lm(Estimate~Time, SeidataNS)
  AIC(mod.SeiNS)
  summary(mod.SeiNS1)

  plot(Estimate~Time, SeidataNS, pch=16)
  points((predict(mod.SeiNS1, type ="response"))~SeidataNS$Time)

#lm robust
  install.packages("robust")
  library(robust)
  
  #weigths definition
  estimate_w <- 1/SeidataENP$Estimate^2
  
  
  mod.SeiENP1a<-lmRob(log(Estimate)~Time, SeidataENP) #, weights = estimate_w)
  AIC(mod.SeiENP1a)
  summary(mod.SeiENP1a)
  
  plot(Estimate~Time, SeidataENP, pch=16)
  points(exp(predict(mod.SeiENP1a, type ="response"))~SeidataENP$Time)
  
  mod.SeiNS1a<-lmRob(log(Estimate)~Time, SeidataENP) # weights = estimate_w)
  AIC(mod.SeiNS1a)
  summary(mod.SeiNS1a)
  
  plot(Estimate~Time, SeidataNS, pch=16)
  points((predict(mod.SeiNS1a, type ="response"))~SeidataNS$Time)

#gls

library(nlme)
  mod.SeiENP2<-gls(log(Estimate)~Time, SeidataENP)
              #weights = varConstPower(),
              #correlation = corAR1())
  AIC(mod.SeiENP2)
  summary(mod.SeiENP2)
  
  plot(Estimate~Time, SeidataENP, pch=16)
  points(exp(predict(mod.SeiENP2, type ="response"))~SeidataENP$Time)
  plot(mod.SeiENP2)

  mod.SeiNS2<-gls(Estimate~Time, SeidataNS,
                weights = varFixed(~Time),
                correlation = corAR1())
  AIC(mod.SeiNS2)
  summary(mod.SeiNS2)
  AIC(mod.SeiNS2)
  
  plot(Estimate~Time, SeidataNS, pch=16)
  points((predict(mod.SeiNS2, type ="response"))~SeidataENP$Time)
  plot(mod.SeiNS2)


#Check for temporal autocorrelation
acf(residuals(mod.SeiENP2), type="p")
acf(residuals(mod.SeiNS2), type="p")

#gam
library(gam)
  mod.SeiENP3<-gam(log(Estimate)~s(Time), SeidataENP, 
                   family = gaussian(log))
  AIC(mod.SeiENP3)
  summary(mod.SeiENP3)

  plot(Estimate~Time, SeidataENP, pch=16)
  points(exp(predict(mod.SeiENP3, type ="response"))~SeidataENP$Time)
  plot(mod.SeiENP3)
  
  mod.SeiNS3<-gam((Estimate)~s(Time),SeidataNS, family= gaussian(log))
  AIC(mod.SeiNS3)
  summary(mod.SeiNS3)
  
  plot(Estimate~Time, SeidataNS, pch=16)
  points((predict(mod.SeiNS3, type ="response"))~SeidataNS$Time)
  plot(mod.SeiNS3)

#Select best model
install.packages("MuMIn")
library(MuMIn)

#Check best mode3
model.sel(mod.SeiENP, mod.SeiENP1, mod.SeiENP2, mod.SeiENP3)
#Best model is with gam gs(lg) mod.SeiENP3

model.sel(mod.SeiNS, mod.SeiNS1, mod.SeiNS2, mod.SeiNS3)
#Best model is with lm mod.SeiNS2

# Predict values from best models
# for ENP
pred.Sei.ENP<- exp(predict(mod.SeiENP3, type = "response"))
pred.Sei.ENP

#Predict pop of at least 500 individuals for ENP
pred.Sei.ENPdwl <-exp(predict(mod.SeiENP, 
                              newdata = (data.frame (Estimate = SeidataENP$Estimate,
                                                     Time = 2018)), type = "response"))
pred.Sei.ENPdwl


# For NS
pred.Sei.NS<- (predict(mod.SeiNS2, type = "response"))
pred.Sei.NS

#Predict pop of at least 500 individuals for NS

pred.Sei.NSdwl <-(predict(mod.SeiNS, 
                              newdata = (data.frame (Estimate = SeidataNS$Estimate,
                                                     Time = 2065)),type = "response"))
pred.Sei.NSdwl


#library(dplyr)
#calculate Change rate from best model
change.Sei.ENP <- ((last(pred.Sei.ENP)- first(pred.Sei.ENP))/
                    (max(SeidataENP$Time)- min(SeidataENP$Time))/
                    first(pred.Sei.ENP))*100
change.Sei.ENP # % change per year


change.Sei.NS <- ((last(pred.Sei.NS)-first(pred.Sei.NS))/
                        (max(SeidataNS$Time)- min(SeidataNS$Time))/
                        first(pred.Sei.NS))*100
change.Sei.NS # % change per year


#Calculate population trend in percent after listing
trend.Sei.ENP <- ((last(pred.Sei.ENP)- first(pred.Sei.ENP))/
                    first(pred.Sei.ENP))*100; trend.Sei.ENP

trend.Sei.NS <- ((last(pred.Sei.NS)-first(pred.Sei.NS))/
                        first(pred.Sei.NS))*100; trend.Sei.NS

#Add range for oldest values
#Nova Scotia 1972 -> 1393-2248

##PLOT
png("./Graphs/Sei.png", 6,5, "in", res=600)

ggplot(subset(Seidata, Time>1972),  aes(Time,Estimate)) +
  geom_smooth(aes(group = Pop_Location, col=Pop_Location),
              method=glm)+
              #formula = y ~ poly(x,3))+
  #geom_segment(aes(x=1972, xend= 1972, y=1393, yend=2248),col="grey25")+
  geom_segment(aes(xend=Time, y=Estimate-stdev, yend=Estimate+stdev),
               col="grey25")+
  geom_point(aes(col=Pop_Location), cex=2) +

  scale_x_continuous('',breaks = seq(1970,2012,5), limits=c(1970,2012))+
  scale_y_continuous("POPULATION  ESTIMATE", breaks = seq(0,2300,100))+
  theme_bw()+
  theme (legend.position="bottom")+
  scale_colour_discrete(name="Pop Location   ",
                        labels=c("E. North Pacific",
                                 "Hawaii", "Nova Scotia"))+
  geom_vline(xintercept = c(Listed_yr), lty=3,col=2, alpha=0.5)+
  ggtitle(expression(paste("SEI WHALE (",italic("Balaenoptera borealis"),")")))  + 
  annotate("text", x=1971, y=100, label="ESA-Endangered",
           cex=4, angle=90,  colour=2, alpha=0.5)
 
dev.off() 

# SPERM WHALE ####

Listed_yr <- mean(subset(ESA, Common.Name == "Sperm whale")$Year.Listed)
Listed_yr 

CH_yr<- mean(subset(ESA, Common.Name == "Sperm whale")$CH.Year)
CH_yr

RP_yr<- mean(subset(ESA, Common.Name == "Sperm whale")$RP.Year)
RP_yr

#Explore graph
#Subset data just for Sperms
Spermdata <-droplevels(subset(ESA,Common.Name == "Sperm whale"))

#Drop out sites with few data points
SpermdataESA <-droplevels(subset(Spermdata,
                    Pop_Location != "Eastern Tropical Pacific"))
SpermdataESA <-droplevels(subset(SpermdataESA,
                    Pop_Location != "Hawaii EEZ"))
SpermdataESA <-droplevels(subset(SpermdataESA,
                    Pop_Location != "North Atlantic: Florida to Bay of Fundy"))
SpermdataESA <-droplevels(subset(SpermdataESA,
                                 Pop_Location != "North Pacific Stock"))


#Trasform factor to numbers
  SpermdataESA$Measure_Precision <- as.numeric(levels(SpermdataESA$Measure_Precision))[SpermdataESA$Measure_Precision]
#Calculate standard deviation
  SpermdataESA$stdev <- SpermdataESA$Estimate * SpermdataESA$Measure_Precision
  SpermdataESA$stdev

#Order the Population locations
levels(SpermdataESA$Pop_Location)

SpermdataWC <- droplevels(subset(SpermdataESA, 
                              Pop_Location == "CA, OR, WA"))
SpermdataEC <- droplevels(subset(SpermdataESA, 
                  Pop_Location == "Eastern Caribbean"))
SpermdataNGOM <- droplevels(subset(Spermdata, 
                    Pop_Location == "Northern Gulf of Mexico"))
SpermdataNGOM <- droplevels(subset(SpermdataNGOM, Time != 2015)) 
#take 2015 out becasue the abundance estimation metodology was different
                               

#glm
  mod.Sperm.WC<-glm(Estimate~Time, SpermdataWC, 
                    family=Gamma(identity))
  AIC(mod.Sperm.WC)
  summary(mod.Sperm.WC)
  
  mod.Sperm.EC<-glm(Estimate~Time, SpermdataEC, 
                    family=Gamma(identity))
  AIC(mod.Sperm.EC)
  summary(mod.Sperm.EC)
  
  mod.Sperm.NGOM<-glm(Estimate~Time, SpermdataNGOM, 
                    family=Gamma(identity))
  AIC(mod.Sperm.NGOM)
  summary(mod.Sperm.NGOM)
  
  plot(Estimate~Time, SpermdataNGOM, pch=16)
  points(predict(mod.Sperm.NGOM, type ="response")~SpermdataNGOM$Time)

#lm
  mod.Sperm.WC1<-lm(Estimate~Time, SpermdataWC)
  AIC(mod.Sperm.WC1)
  summary(mod.Sperm.WC1)
  
  mod.Sperm.EC1<-lm(Estimate~Time, SpermdataEC) 
  AIC(mod.Sperm.EC1)
  summary(mod.Sperm.EC1)
  
  mod.Sperm.NGOM1<-lm(Estimate~Time, SpermdataNGOM) 
  AIC(mod.Sperm.NGOM1)
  summary(mod.Sperm.NGOM1)
  
  plot(Estimate~Time, SpermdataNGOM, pch=16)
  points(predict(mod.Sperm.NGOM1, type ="response")~SpermdataNGOM$Time)

#gls
detach(package:lme4)
library(nlme)
  mod.Sperm.WC2<-gls(Estimate~Time, SpermdataWC,
              weights = varPower(),
              correlation = corAR1())
  AIC(mod.Sperm.WC2)

  mod.Sperm.EC2<-gls(Estimate~Time, SpermdataEC,
                     weights = varPower(),
                     correlation = corAR1())
  AIC(mod.Sperm.EC2)

  mod.Sperm.NGOM2<-gls(Estimate~Time, SpermdataNGOM)
                       #weights = varPower())
                       #correlation = corAR1())
  plot(mod.Sperm.NGOM2)
  summary(mod.Sperm.NGOM2)
                     
  AIC(mod.Sperm.NGOM2)

#Check for temporal autocorrelation
  acf(residuals(mod.Sperm.WC2), type="p")
  acf(residuals(mod.Sperm.EC2), type="p")
  acf(residuals(mod.Sperm.NGOM2), type="p")

#gam
library(gam)
  
  mod.Sperm.WC3<-gam(Estimate~s(Time),SpermdataWC, 
                    family=Gamma(identity))
  AIC(mod.Sperm.WC3)
  summary(mod.Sperm.WC3)
  
  mod.Sperm.EC3<-gam(Estimate~s(Time), SpermdataEC, 
                    family=Gamma(identity))
  AIC(mod.Sperm.EC3)
  summary(mod.Sperm.EC3)
  
  mod.Sperm.NGOM3<-gam(Estimate~s(Time), SpermdataNGOM, 
                      family=poisson(identity))
  AIC(mod.Sperm.NGOM3)
  summary(mod.Sperm.NGOM3)
  
  plot(Estimate~Time, SpermdataEC, pch=16)
  points(predict(mod.Sperm.EC3, type ="response")~SpermdataEC$Time)
  

#Select best model
install.packages("MuMIn")
library(MuMIn)

#Check best mode3
model.sel(mod.Sperm.WC, mod.Sperm.WC1, mod.Sperm.WC2, mod.Sperm.WC3)
#best model is mod.Sperm.WC3 with gam

model.sel(mod.Sperm.EC, mod.Sperm.EC1, mod.Sperm.EC2, mod.Sperm.EC3)
#best model is mod.Sperm.EC3 with gam

model.sel(mod.Sperm.NGOM, mod.Sperm.NGOM1, mod.Sperm.NGOM2)
#best model is mod.Sperm.NGOM2 with glm


#predict estimate abundance for west Coast
pred.Sperm.WC<- predict(mod.Sperm.WC3, type = "response")
pred.Sperm.WC

# for California
pred.Sperm.EC<- predict(mod.Sperm.EC3, type = "response")
pred.Sperm.EC

# For CA, OR, WA
pred.Sperm.NGOM<- predict(mod.Sperm.NGOM, type = "response")
pred.Sperm.NGOM


#library(dplyr)
#calculate Change rate from best model

change.Sperm.WC <- ((last(pred.Sperm.WC)- first(pred.Sperm.WC))/
                    (max(SpermdataWC$Time)- min(SpermdataWC$Time))/
                       first(pred.Sperm.WC))*100
change.Sperm.WC # % change per year

#Calculate an average change by boostraping
# function to obtain predicted trajectory

pred1 <- function(formula, data, indices) {
  d <- data[indices,] # allows boot to select sample
  fit <- gam(Estimate~s(Time),family = Gamma(identity),data= SpermdataWC)
  return(predict(fit, type="response"))
} 
results <- boot(data=SpermdataWC, statistic=pred1,
                R=1000, formula=Estimate~s(Time))
results


change.Sperm.EC <- ((last(pred.Sperm.EC)- first(pred.Sperm.EC))/
                      (max(SpermdataEC$Time)- min(SpermdataEC$Time))/
                      first(pred.Sperm.EC))*100
change.Sperm.EC # % change per year

change.Sperm.NGOM <- ((last(pred.Sperm.NGOM)- first(pred.Sperm.NGOM))/
                      (max(SpermdataNGOM$Time)- min(SpermdataNGOM$Time))/
                      first(pred.Sperm.NGOM))*100
change.Sperm.NGOM # % change per year


#Calculate population trend in percent after listing
trend.Sperm.WC <- ((last(pred.Sperm.WC)- first(pred.Sperm.WC))/
                       first(pred.Sperm.WC))*100 ; trend.Sperm.WC

trend.Sperm.EC <- ((last(pred.Sperm.EC)- first(pred.Sperm.EC))/
                         #(max(SpermdataEC$Time)- min(SpermdataEC$Time))/
                         first(pred.Sperm.EC))*100; trend.Sperm.EC

trend.Sperm.NGOM <- ((last(pred.Sperm.NGOM)- first(pred.Sperm.NGOM))/
                     #(max(SpermdataEC$Time)- min(SpermdataEC$Time))/
                     first(pred.Sperm.NGOM))*100; trend.Sperm.NGOM


##PLOT
png("./Graphs/Sperm.png", 6,5, "in", res=600)

ggplot(SpermdataESA, aes(Time,Estimate)) +
  geom_smooth(aes(group = Pop_Location),
              method=glm, col="gray25", bg="gray60")+
  geom_segment(aes(xend=Time, y=Estimate-stdev, yend=Estimate+stdev),
               col="grey25")+
  geom_point(aes(col=Pop_Location), cex=2) +
  #geom_jitter()+
  scale_x_continuous(breaks = seq(1990,2012,5), limits=c(1990,2012))+
  scale_y_continuous("POPULATION ESTIMATE", breaks = seq(0,4500,500),
                     limits = c(-250,4500))+
  theme_bw()+
  theme (legend.position="bottom")+
  scale_colour_discrete(name="Pop Location", labels=c("CA, OR, WA",
                                 "E. Caribbean", "N. Gulf of Mexico"))+
  #geom_vline(xintercept = c(RP_yr), lty=3,col=c("blue"), alpha=0.5)+
  ggtitle(expression(paste("SPERM WHALE (", italic("Physeter macrocephalus"),")"))) +  
  annotate("text", x=2002, y=750, cex=3, angle = 10,
           label = "+ 4.4 % per year")+
  annotate("text", x=2005, y=2400, cex=3, angle = 3,
           label = "+ 0.07 % per year")+
  annotate("text", x=2008, y=250, cex=3, angle = 0,
           label = "- 0.28 % per year")+
  annotate("text", x=1997, y=-250, label="ESA- Endangered, listed in 1970",
           cex=4, angle=0,
           colour =2, alpha=0.5)+
  #annotate("text", x=2009.5, y=-250, label="RP", cex=4, angle=90,
  #         colour=4, alpha=0.5)+
  geom_segment(aes(x=1992.5, xend= 1990, y=-250, yend=-250),
               arrow= arrow(length = unit(0.02, "npc")), 
               col=2, alpha=0.5)
  
dev.off() 

# HUMPBACK WHALE ####

#Subset data and drop out questionable points
  humpback <- droplevels(subset(ESA, Common.Name =="Humpback whale"))
  HumpbackdataESA <- droplevels(subset(humpback, Pop_Location != ""))
  HumpbackdataESA <- droplevels(subset(HumpbackdataESA, Estimate != 10000))
  HumpbackdataESA <- droplevels(subset(HumpbackdataESA, Estimate != 4629))
  levels(HumpbackdataESA$DPS)

#Trasform factor to numbers
  HumpbackdataESA$Measure_Precision <- as.numeric(levels(HumpbackdataESA$Measure_Precision))[HumpbackdataESA$Measure_Precision]
#Calculate standard deviation
  HumpbackdataESA$stdev <- HumpbackdataESA$Estimate * HumpbackdataESA$Measure_Precision
HumpbackdataESA$stdev

#Select years for ESA, CH, and RP
Listed_yr <- HumpbackdataESA$Year.Listed[1]
Listed_yr 

CH_yr<- HumpbackdataESA$CH.Year[1]
CH_yr

RP_yr<- HumpbackdataESA$RP.Year[1]
RP_yr


#Order the Population locations
levels(HumpbackdataESA$Pop_Location)

  HumpbackAKGoA <- droplevels(subset(HumpbackdataESA, 
                                   Pop_Location == "Alaska, GoA-EAI"))
  HumpbackAKSE <- droplevels(subset(HumpbackdataESA, 
                                   Pop_Location == "Alaska: SE AK-AK p"))
  HumpbackCAORWA <- droplevels(subset(HumpbackdataESA, 
                                     Pop_Location == "CA/OR/WA"))
  HumpbackCAOR <- droplevels(subset(HumpbackdataESA, 
                                      Pop_Location == "California/Oregon"))
  HumpbackHI <- droplevels(subset(HumpbackdataESA, 
                                      Pop_Location == "Hawaii"))
  HumpbackWI <- droplevels(subset(HumpbackdataESA, 
                                      Pop_Location == "West Indies"))
 
  
#glm
  mod.Humpback.AKGoA<-glm(Estimate~Time, HumpbackAKGoA, 
                    family=poisson(log))
  AIC(mod.Humpback.AKGoA)
  summary(mod.Humpback.AKGoA)
  
    mod.Humpback.AKSE<-glm(Estimate~Time, HumpbackAKSE, 
                    family=gaussian(identity))
  AIC(mod.Humpback.AKSE)
  summary(mod.Humpback.AKSE)
  
  mod.Humpback.CAORWA<-glm(Estimate~Time, HumpbackCAORWA, 
                      family=Gamma(log))
  AIC(mod.Humpback.CAORWA)
  summary(mod.Humpback.CAORWA)
  
  mod.Humpback.CAOR<-glm(Estimate~Time, HumpbackCAOR, 
                           family=Gamma(log))
  AIC(mod.Humpback.CAOR)
  summary(mod.Humpback.CAOR)
  
  mod.Humpback.HI<-glm(Estimate~Time, HumpbackHI, 
                         family=Gamma(log))
  AIC(mod.Humpback.HI)
  summary(mod.Humpback.HI)
  
  mod.Humpback.WI<-glm(Estimate~Time, HumpbackWI, 
                       family=Gamma(log))
  AIC(mod.Humpback.WI)
  summary(mod.Humpback.WI)
  

plot(Estimate~Time, HumpbackCAORWA, pch=16)
points(predict(mod.Humpback.CAORWA, type ="response")~HumpbackCAORWA$Time)


#gls
library(nlme)

  mod.Humpback.AKGoA1<-gls(Estimate~Time, HumpbackAKGoA, 
                           weights = varFixed(~Time),
                           correlation = corAR1())
  AIC(mod.Humpback.AKGoA1)
  summary(mod.Humpback.AKGoA1)
  
  mod.Humpback.AKSE1<-gls(Estimate~Time, HumpbackAKSE, 
                          weights = varPower(),
                          correlation = corAR1())
  AIC(mod.Humpback.AKSE1)
  summary(mod.Humpback.AKSE1)
  
  mod.Humpback.CAORWA1<-gls(Estimate~Time, HumpbackCAORWA, 
                            weights = varExp(),
                            correlation = corAR1())
  AIC(mod.Humpback.CAORWA1)
  summary(mod.Humpback.CAORWA1)
  
  mod.Humpback.CAOR1<-gls(Estimate~Time, HumpbackCAOR, 
                          weights = varExp(),
                          correlation = corAR1())
  AIC(mod.Humpback.CAOR1)
  summary(mod.Humpback.CAOR1)
  
  mod.Humpback.HI1<-gls(Estimate~Time, HumpbackHI, 
                        weights = varPower(),
                        correlation = corAR1())
  AIC(mod.Humpback.HI1)
  summary(mod.Humpback.HI1)
  
  mod.Humpback.WI1<-gls(Estimate~Time, HumpbackWI, 
                        weights = varPower(),
                        correlation = corAR1())
  AIC(mod.Humpback.WI1)
  summary(mod.Humpback.WI1)
  

plot(Estimate~Time, HumpbackCAORWA, pch=16)
points(predict(mod.Humpback.CAORWA1, type ="response")~HumpbackCAORWA$Time)
  
#Check for temporal autocorrelation
acf(residuals(mod.Humpback.AKGoA1), type="p")
acf(residuals(mod.Humpback.CAORWA1), type="p")
acf(residuals(mod.Humpback.CAOR1), type="p")
acf(residuals(mod.Humpback.HI1), type="p")
acf(residuals(mod.Humpback.WI1), type="p")

#gam
library(gam)

  mod.Humpback.AKGoA2<-gam(Estimate~s(s(Time)), HumpbackAKGoA, 
                          family=poisson(log)) #no smoothing with three points
  AIC(mod.Humpback.AKGoA2)
  summary(mod.Humpback.AKGoA2)
  
  mod.Humpback.AKSE2<-gam(Estimate~s(Time), HumpbackAKSE, 
                         family=gaussian(identity))
  AIC(mod.Humpback.AKSE2)
  summary(mod.Humpback.AKSE2)
  
  mod.Humpback.CAORWA2<-gam(Estimate~s(Time), HumpbackCAORWA, 
                           family=Gamma(log)) #no enough data for smoothing
  AIC(mod.Humpback.CAORWA2)
  summary(mod.Humpback.CAORWA2)
  
  mod.Humpback.CAOR2<-gam(Estimate~s(Time), HumpbackCAOR, 
                         family=Gamma(log))
  AIC(mod.Humpback.CAOR2)
  summary(mod.Humpback.CAOR2)
  
  mod.Humpback.HI2<-gam(Estimate~s(Time), HumpbackHI, 
                       family=Gamma(log))
  AIC(mod.Humpback.HI2)
  summary(mod.Humpback.HI2)
  
  mod.Humpback.WI2<-gam(Estimate~s(Time), HumpbackWI, 
                       family=Gamma(log))
  AIC(mod.Humpback.WI2)
  summary(mod.Humpback.WI2)
  
  
  plot(Estimate~s(Time), HumpbackCAORWA, pch=16)
  points(predict(mod.Humpback.CAORWA2, type ="response")~ HumpbackCAORWA$Time)


#Select best model
#install.packages("MuMIn")
library(MuMIn)

#Check best mode3
model.sel(mod.Humpback.AKGoA, mod.Humpback.AKGoA1)
#best model is mod.Humpback.AKGoA1 with gls

model.sel(mod.Humpback.AKSE, mod.Humpback.AKSE1)
#best model is mod.Humpback.AKGoA1 with gls

model.sel(mod.Humpback.CAORWA, mod.Humpback.CAORWA1, mod.Humpback.CAORWA2)
#best model is mod.Humpback.CAORWA2 with gam

model.sel(mod.Humpback.CAOR, mod.Humpback.CAOR1, mod.Humpback.CAOR2)
#best model is mod.Humpback.CAOR1 with gls

model.sel(mod.Humpback.HI, mod.Humpback.HI1, mod.Humpback.HI2)
#best model is mod.Humpback.HI2 with gam

model.sel(mod.Humpback.WI, mod.Humpback.WI1, mod.Humpback.WI2)
#best model is mod.Humpback.WI1 with gls


#predict estimate abundance for AKGoA
pred.Humpback.AKGoA<- predict(mod.Humpback.AKGoA1, type = "response")
pred.Humpback.AKGoA

#predict estimate abundance for AKSE
pred.Humpback.AKSE<- predict(mod.Humpback.AKSE1, type = "response")
pred.Humpback.AKSE

# for CA, OR, WA
pred.Humpback.CAORWA<- predict(mod.Humpback.CAORWA2, type = "response")
pred.Humpback.CAORWA

# For CA, OR
pred.Humpback.CAOR<- predict(mod.Humpback.CAOR1, type = "response")
pred.Humpback.CAOR

# For HI
pred.Humpback.HI<- predict(mod.Humpback.HI2, type = "response")
pred.Humpback.HI

# For HI
pred.Humpback.WI<- predict(mod.Humpback.WI1, type = "response")
pred.Humpback.WI


library(dplyr)
#calculate Change rate from best model
change.Humpback.AKGoA <- ((last(pred.Humpback.AKGoA)- first(pred.Humpback.AKGoA))/
                      (max(HumpbackAKGoA$Time)- min(HumpbackAKGoA$Time))/
                      first(pred.Humpback.AKGoA))*100
change.Humpback.AKGoA # % change per year

change.Humpback.AKSE <- ((last(pred.Humpback.AKSE)- first(pred.Humpback.AKSE))/
                            (max(HumpbackAKSE$Time)- min(HumpbackAKSE$Time))/
                            first(pred.Humpback.AKSE))*100
change.Humpback.AKSE # % change per year

change.Humpback.CAORWA <- ((last(pred.Humpback.CAORWA)- first(pred.Humpback.CAORWA))/
                      (max(HumpbackCAORWA$Time)- min(HumpbackCAORWA$Time))/
                      first(pred.Humpback.CAORWA))*100
change.Humpback.CAORWA # % change per year

change.Humpback.CAOR <- ((last(pred.Humpback.CAOR)- first(pred.Humpback.CAOR))/
                        (max(HumpbackCAOR$Time)- min(HumpbackCAOR$Time))/
                        first(pred.Humpback.CAOR))*100
change.Humpback.CAOR # % change per year

change.Humpback.HI<- ((last(pred.Humpback.HI)- first(pred.Humpback.HI))/
                           (max(HumpbackHI$Time)- min(HumpbackHI$Time))/
                           first(pred.Humpback.HI))*100
change.Humpback.HI # % change per year

change.Humpback.WI<- ((last(pred.Humpback.WI)- first(pred.Humpback.WI))/
                        (max(HumpbackWI$Time)- min(HumpbackWI$Time))/
                        first(pred.Humpback.WI))*100
change.Humpback.WI # % change per year


#Calculate population trend in percent after listing

Trend.Humpback.AKGoA <- ((last(pred.Humpback.AKGoA)- first(pred.Humpback.AKGoA))/
                            first(pred.Humpback.AKGoA))*100
Trend.Humpback.AKGoA # % Trend per year

Trend.Humpback.AKSE <- ((last(pred.Humpback.AKSE)- first(pred.Humpback.AKSE))/
                            first(pred.Humpback.AKSE))*100
Trend.Humpback.AKSE # % change per year

Trend.Humpback.CAORWA <- ((last(pred.Humpback.CAORWA)- first(pred.Humpback.CAORWA))/
                            first(pred.Humpback.CAORWA))*100
Trend.Humpback.CAORWA # % Trend per year

Trend.Humpback.CAOR <- ((last(pred.Humpback.CAOR)- first(pred.Humpback.CAOR))/
                           first(pred.Humpback.CAOR))*100
Trend.Humpback.CAOR # % Trend per year

Trend.Humpback.HI<- ((last(pred.Humpback.HI)- first(pred.Humpback.HI))/
                        first(pred.Humpback.HI))*100
Trend.Humpback.HI # % Trend per year

Trend.Humpback.WI<- ((last(pred.Humpback.WI)- first(pred.Humpback.WI))/
                        first(pred.Humpback.WI))*100
Trend.Humpback.WI # % Trend per year


library(ggplot2)
#add range for those estimate that have them


#PLOT
png("./Graphs/Humpback.png", 7,6, "in", res=600)

ggplot(HumpbackdataESA, aes(Time,Estimate))+ 
        geom_smooth(aes(group=Pop_Location),method=glm,
                    formula= y ~ poly(x, 2),color="grey50",bg="grey85")+
        geom_segment(aes(xend=Time, y=Estimate-stdev, yend=Estimate+stdev),
               col="grey25")+
        geom_segment(aes(x=1986, xend=1986, y=331, yend=455), col="grey25")+
        geom_segment(aes(x=1992, xend=1992, y=350, yend=458), col="grey25")+
        geom_segment(aes(x=1983, xend=1983, y=1113, yend=1703), col="grey25")+
        geom_segment(aes(x=1993, xend=1993, y=2044, yend=3468), col="grey25")+
        geom_segment(aes(x=1995, xend=1995, y=2925, yend=4627), col="grey25")+
        geom_segment(aes(x=1998, xend=1998, y=3261, yend=5454), col="grey25")+
        geom_segment(aes(x=2000, xend=2000, y=3146, yend=5836), col="grey25")+
        geom_segment(aes(x=2005, xend=2005, y=8688, yend=15954),col="grey25")+
        geom_point(aes(colour=factor(Pop_Location)), size=2)+
        scale_colour_discrete(name="Pop Location")+
        scale_y_log10("POPULATION ESTIMATE",
                      breaks=c(200, 300, 500, 700,1000,1400,2000,3000,
                               4500,7000,10000,14000))+
        scale_x_continuous(breaks=seq(1978, 2015, 4))+
        theme_bw() +
        ggtitle("HUMPBACK WHALE") + 
        theme(legend.position="right",
              panel.grid.minor =element_line(NA))+
        annotate("text", x=1984, y=220, label="ESA listed in 1970",
           cex=4, angle=0,
           colour =2, alpha=0.5)+
        #annotate("text", x=1991, y=290, label="RP", cex=4, angle=0,
        #   colour=4, alpha=0.5)+
        geom_segment(aes(x=1982, xend= 1978, y=200, yend=200),
               arrow= arrow(length = unit(0.02, "npc")), 
               col=2, alpha=0.5)
        #geom_segment(aes(x=1991, xend= 1991, y=270, yend=200),
         #    arrow= arrow(length = unit(0.02, "npc")), 
         #    col=4, alpha=0.5)

dev.off()


## Humpback whale, Hawaii DPS

png("./Graphs/Humpback_Hawaii_DPS.png", 2.7, 2.2, "in", res=600)

ggplot(subset(HumpbackdataESA, DPS.Stock =="Hawaii DPS"),
       aes(Time,Estimate))+ 
  geom_smooth(method=glm,
              formula= y ~ poly(x, 3),color="grey50",bg="grey85")+
  #geom_point(size=1, colour="grey20")+
  scale_colour_discrete(name="Pop Location")+
  scale_y_continuous("Population Estimate",
                breaks=seq(0,10500,2000))+
                #breaks=c(200, 300, 500, 700,1000,1400,2000,3000,
                 #        4500,7000,10000,14000))+
  scale_x_continuous(breaks=seq(1970, 2012,10),
                     limits = c(1970,2012))+
  theme_bw() +
  theme(legend.position="right",
        axis.title.y=element_text(size=9,face=NULL),
        panel.grid.major = element_line(NA),
        panel.grid.minor = element_line(NA),
        axis.title.x=element_blank())+
  annotate("text", x=1972, y=3000, label="ESA listed",
           cex=3, angle=90, colour =2, alpha=0.5)+
  annotate("text", x=1985, y=10000, label="Humpback whale",
           cex=3, angle=0, alpha=0.5)+
  annotate("text", x=1985, y=9000, label="Hawaii DPS",
           cex=3, angle=0, alpha=0.5)+
  geom_vline(xintercept = 1970, lty=3, colour=2, alpha=0.5)

dev.off()


# STELLER SEA LION ####

#Explore graph
#Subset data just for Steller
Stellerdata <-droplevels(subset(ESA, Common.Name == "Steller sea lion"))
Stellerdata <-droplevels(subset(Stellerdata, Pop_Location != "Russia"))
StellerdataEDPS <-droplevels(subset(Stellerdata, DPS == "Eastern North Pacific (delisted)"))

Listed_yr1st<- Stellerdata$Year.Listed[1]
Listed_yr1st 

Listed_yr2nd<- 1997
Listed_yr2nd 

#Order DPS from Western to Eastern

Stellerdata$DPS <- factor(Stellerdata$DPS, 
                         labels = c("Western North Pacific (endangered)",
                                    "Eastern North Pacific (delisted)"))

Stellerdata$Pop_Location <- factor(Stellerdata$Pop_Location, 
                         labels = c("Alaska", "CA, OR, WA, BC, SEAK"))

#Plot Steller Sea lion ####
png("./Graphs/Stellersealion.png", 6,5.5, "in", res=600)

plot_ssl <- ggplot(subset(Stellerdata, Time >1984), aes(Time,Estimate)) +
  #facet_wrap(~DPS)+
  geom_smooth(aes(group = Pop_Location), 
              method=loess, span=0.9,
              #formula = y ~ poly(x,3),
              colour = "gray25") +
  #geom_smooth(aes(Time, pred.StellerRU), StellerdataRU,  
  #            method=glm, colour = "gray25") +
  #geom_segment(aes(x=2014,xend=2014,y=45691,yend=53378), col="grey25")+
  geom_point(aes(col=Pop_Location), cex=2) +
  scale_x_continuous("",breaks = seq(1985,2015,5), limits=c(1985,2015))+
  scale_colour_discrete(name="Pop Location", 
            labels= c("Western DPS", 
                      "Eastern DPS"))+
  scale_y_continuous("POPULATION  ESTIMATE",
                     breaks =seq(10000,1150000,10000))+
  theme_bw()+
  theme(legend.position = c(0.65,0.9),
        title = element_text(size=8),
        legend.title = element_blank(),
        legend.background = element_blank(),
        legend.text = element_text(size=8))+
        #panel.grid = element_blank())+
  geom_vline(xintercept = c(Listed_yr1st, Listed_yr2nd),  
             lty=3,  col= 2, alpha=0.5)+
  #geom_vline(xintercept = 1992,  lty=3,  col= 4, alpha=0.5)+
  #geom_vline(xintercept = 1993,  lty=3,  col= "darkgreen", alpha=0.5)+
  geom_vline(xintercept = 2013,  lty=3,  col= "darkgreen", alpha=0.5)+
  ggtitle("STELLER SEA LION")+
  annotate('text', x=1989, y=100000, 
    label="ESA - Threatened", cex=3, angle=90, colour=2, alpha=0.5)+
  annotate('text', x=1996, y=95000, 
        label="Western DPS Endangered", 
        cex=3, angle=90, colour=2, alpha=0.5)+
  annotate("text",x=2009,y=50000, label="+ 2.34 % per year",cex=3,
           angle=25, colour= "darkgreen", alpha=0.5)+
  annotate("text", x=2004, y=23000, label="+ 6.8 % per year", cex=3,
           angle=15, alpha=0.5, col="darkgreen")+
  annotate("text", x=1987, y=78000, label="- 8.18 % per year", cex=3,
           angle=-75, alpha=0.5, col=2)+
  annotate("text", x=1995, y=41000, label="- 3.04 % per year", cex=3,
           angle=-30, alpha=0.5, col=2)+
  annotate("text", x=2012, y=26000, 
           label="Eastern DPS delisted", cex=3,
           angle=90, alpha=0.5, col="darkgreen")+
  geom_segment(x=2003, xend=2003, yend=42000, y=55000, 
               col=2, alpha=0.5, lwd=0.25,
               arrow= arrow(length = unit(0.02, "npc")))+
    annotate("text", x=2003, y=70000, 
           label="lowest estimate", cex=3,
           angle=90, alpha=0.5, col=2)
  
  #annotate("text", x=1994, y=10000, label="CH", cex=3, angle=90,
  #         colour="darkgreen", alpha=0.5)+
  #annotate("text", x=1991, y=10000, label="RP", cex=3, angle=90,
  #         colour= 4, alpha=0.5)+
  #annotate("text", x=2005, y=14000, label="+ 2.7 % per year", cex=3,
  #        angle=25, alpha=0.5)+

dev.off() 


library(lme4)

#Subset data for after listing

StellerdataAK<-droplevels(subset(Stellerdata, Pop_Location == "Alaska"))
StellerdataAK<-droplevels(subset(StellerdataAK, Time>1984))
StellerdataRU<-droplevels(subset(Stellerdata, Pop_Location == "Russia"))
StellerdataRU<-droplevels(subset(StellerdataRU, Time >1990))

dim(StellerdataAK); dim(StellerdataRU)

#glm
  mod.StellerAK<-glm(Estimate~Time,StellerdataAK, 
                   family=Gamma(log))
  AIC(mod.StellerAK)
  summary(mod.StellerAK)
  plot(Estimate~Time, StellerdataAK, pch=16)
  points(predict(mod.StellerAK, type ="response")~StellerdataAK$Time)

  mod.StellerRU<-glm(Estimate~Time, StellerdataRU, 
                   family=poisson(log))
  AIC(mod.StellerRU)
  summary(mod.StellerRU)
  plot(Estimate~Time, StellerdataRU, pch=16)
  points(predict(mod.StellerRU, type ="response")~StellerdataRU$Time)
  
  mod.StellerEDPS<-glm(Estimate~Time, StellerdataEDPS, 
                     family=Gamma(log))
  AIC(mod.StellerEDPS)
  summary(mod.StellerEDPS)
  plot(Estimate~Time, StellerdataEDPS, pch=16)
  points(predict(mod.StellerEDPS, type ="response")~StellerdataEDPS$Time)

#lm
  mod.StellerAK1<-lm(Estimate~Time,StellerdataAK)
  AIC(mod.StellerAK1)
  summary(mod.StellerAK1)
  plot(Estimate~Time, StellerdataAK, pch=16)
  points(predict(mod.StellerAK1, type ="response")~StellerdataAK$Time)
  
  mod.StellerRU1<-lm(Estimate~Time,StellerdataRU)
  AIC(mod.StellerRU1)
  summary(mod.StellerRU1)
  plot(Estimate~Time, StellerdataRU, pch=16)
  points(predict(mod.StellerRU1, type ="response")~StellerdataRU$Time)
  
  mod.StellerEDPS1<-lm(Estimate~Time,StellerdataEDPS)
  AIC(mod.StellerEDPS1)
  summary(mod.StellerEDPS1)
  plot(Estimate~Time, StellerdataEDPS, pch=16)
  points(predict(mod.StellerEDPS1, type ="response")~StellerdataEDPS$Time)

#gls
library(nlme)
  mod.StellerAK2<-gls(Estimate~Time, StellerdataAK)
    summary(mod.StellerAK2)
  AIC(mod.StellerAK2)
  plot(Estimate~Time, StellerdataAK, pch=16)
  points(predict(mod.StellerAK2, type ="response")~StellerdataAK$Time)
  
  mod.StellerRU2<-gls(Estimate~Time, StellerdataRU)
  
  summary(mod.StellerRU2)
  AIC(mod.StellerRU2)
  plot(residuals(mod.StellerRU2), typ ="b"); abline(h=0, col=2, lty=3)
  plot(Estimate~Time, StellerdataRU, pch=16)
  points(predict(mod.StellerRU2, type ="response")~StellerdataRU$Time)
  
  mod.StellerEDPS2<-gls(Estimate~Time, StellerdataEDPS,
                           #Correlation = corCAR1(form=~Time),
                           weights = varExp())
  
  summary(mod.StellerEDPS2)
  AIC(mod.StellerEDPS2)
  plot(residuals(mod.StellerEDPS2), typ ="b"); abline(h=0, col=2, lty=3)
  plot(Estimate~Time, StellerdataEDPS, pch=16)
  points(predict(mod.StellerEDPS2, type ="response")~StellerdataEDPS$Time)
  
  #Check for temporal autocorrelation
  acf(residuals(mod.StellerAK2), type="p")
  acf(residuals(mod.StellerRU2), type="p")
  acf(residuals(mod.StellerEDPS2), type="p")

#gam model
#
  mod.StellerAK3<-gam(Estimate~s(Time), StellerdataAK, 
    family=gaussian(log))
      AIC(mod.StellerAK3)
      summary(mod.StellerAK3)
      plot(Estimate~Time, StellerdataAK, pch=16)
      points(predict(mod.StellerAK3, 
                   type ="response")~StellerdataAK$Time)
#subset data
  StellerdataAK1 <- subset(StellerdataAK, Time>1989)
  StellerdataAK_90_03 <- subset(StellerdataAK1, Time<2004)
  
  mod.StellerAK3_90_03<-gam(Estimate~s(Time), StellerdataAK_90_03, 
                          family=gaussian(log))
      AIC(mod.StellerAK3_90_03)
      summary(mod.StellerAK3_90_03)
      plot(Estimate~Time, StellerdataAK_90_03, pch=16)
      points(predict(mod.StellerAK3_90_03, 
                     type ="response")~StellerdataAK_90_03$Time)
#subset data
      StellerdataAK_03_15 <- subset(StellerdataAK, Time>2002)
   
  mod.StellerAK3_03_15<-gam(Estimate~s(Time), StellerdataAK_03_15, 
                                family=gaussian(log))
      AIC(mod.StellerAK3_03_15)
      summary(mod.StellerAK3_03_15)
      plot(Estimate~Time, StellerdataAK_03_15, pch=16)
      points(predict(mod.StellerAK3_03_15, 
                     type ="response")~StellerdataAK_03_15$Time)
  

  mod.StellerEDPS3<-gam(Estimate~s(Time), StellerdataEDPS, 
                        family=gaussian(log))
  AIC(mod.StellerEDPS3)
  summary(mod.StellerEDPS3)
  plot(Estimate~Time, StellerdataEDPS, pch=16)
  points(predict(mod.StellerEDPS3, 
                 type ="response")~StellerdataEDPS$Time)
  
#Check best model
  model.sel(mod.StellerAK,mod.StellerAK1, mod.StellerAK2, mod.StellerAK3)
  #Best model is a mod.StellerAK3 with gam 

  model.sel(mod.StellerRU, mod.StellerRU1, mod.StellerRU2)
  #Best model is mod.StellerRU2 with gls

  model.sel(mod.StellerEDPS, mod.StellerEDPS1, 
            mod.StellerEDPS2, mod.StellerEDPS3)
  #Best model is mod.StellerEDPS2 with gam

#predict estimate abundance for best model
  pred.StellerAK<- predict(mod.StellerAK3, type = "response")
  pred.StellerAK
  
#predict downlisting based on 53100 individuals
  predict(mod.StellerAK3, type = "response", 
          newdata = (data.frame (Estimate = 1,
                                Time = 2041)))
    

  pred.StellerRU<- predict(mod.StellerRU2, type = "response")
  pred.StellerRU
  
  pred.StellerEDPS<- predict(mod.StellerEDPS2, type = "response")
  pred.StellerEDPS

library(dplyr)
#calculate Change rate from best model

trend.StellerAK.85_90 <- ((pred.StellerAK[6]- pred.StellerAK[1])/
                              (1990- 1985)/
                              pred.StellerAK[1])*100
trend.StellerAK.85_90 # % change per year

trend.StellerAK.90_03 <- ((pred.StellerAK[19]- pred.StellerAK[6])/
                     (2003- 1990)/
                     pred.StellerAK[6])*100
trend.StellerAK.90_03 # % change per year

trend.StellerAK.03_15 <- ((pred.StellerAK[31]- pred.StellerAK[19])/
                            (2015- 2003)/
                            pred.StellerAK[19])*100
trend.StellerAK.03_15 # % change per year


trend.StellerRU <- ((last(pred.StellerRU)- first(pred.StellerRU))/
                     (max(StellerdataRU$Time)- min(StellerdataRU$Time))/
                     first(pred.StellerRU))*100
trend.StellerRU # % change per year

trend.StellerEDPS <- ((last((pred.StellerEDPS)))- 
                          first((pred.StellerEDPS)))/
                       (max(StellerdataEDPS$Time)- min(StellerdataEDPS$Time))/
                       first((pred.StellerEDPS))*100
trend.StellerEDPS # % change per year

#Calculate population change in percent after listing
change.StellerAK.85_90 <- ((pred.StellerAK[6]- pred.StellerAK[1])/
                            pred.StellerAK[1])*100
change.StellerAK.85_90 # % change per year

change.StellerAK.90_03 <- ((pred.StellerAK[19]- pred.StellerAK[6])/
                            pred.StellerAK[6])*100
change.StellerAK.90_03 # % change per year

change.StellerAK.03_15 <- ((pred.StellerAK[31]- pred.StellerAK[19])/
                            pred.StellerAK[19])*100
change.StellerAK.03_15 # % change per year


trend.StellerRU <- ((last(pred.StellerRU)- first(pred.StellerRU))/
                    first(pred.StellerRU))*100
trend.StellerRU

trend.StellerEDPS <- ((last((pred.StellerEDPS)))- 
                         first((pred.StellerEDPS)))/
    first((pred.StellerEDPS))*100
trend.StellerEDPS # % change per year


# HAWAIIAN MONK SEAL #####

#Subset for monkseal
  monksealdata <- droplevels(subset(ESA, Common.Name == "Hawaiian monk seal"))
    dim(monksealdata)
  
# Get listed, CH, and RP years
Listed_yr <- monksealdata$Year.Listed[1]; Listed_yr 
CH_yr <- monksealdata$CH.Year[1]; CH_yr
RP_yr<- monksealdata$RP.Year[1]; RP_yr

#Explore graph

plot(Estimate ~ Time, monksealdata, type="l")
points(Estimate ~ Time, monksealdata, pch=16)
abline(v=c(Listed_yr, CH_yr, RP_yr), col=c(2,3,4))

#glm after listing
monksealdata <- subset(monksealdata, Time > 1975) #after listing

#Since there is an inflexion in the trend go straight to a gam model

monksealdataNHI1 <- droplevels(subset(monksealdata, Pop_Location =="Northwest Hawaiian Islands: six primary sub-populations"))

#Select "estimated individuals"
monksealdataNHI <- droplevels(subset(monksealdataNHI1, 
                                     Measure_Unit == "Estimated individuals"))

monksealdataMHI <- droplevels(subset(monksealdata,
                    Pop_Location =="Main Hawaiian Islands"))

monksealdataHI <- droplevels(subset(monksealdata,
                   Pop_Location =="Hawaiian Islands"))

#Model the NHI population before and after 2013

monksealdataNHIb13 <- subset(monksealdataNHI, Time <2014)
monksealdataNHIa13 <- subset(monksealdataNHI, Time >2012)

#glm
mod.monksealNHI<-glm(Estimate~Time, monksealdataNHIa13, 
                    family=gaussian(log))
  AIC(mod.monksealNHI)
  summary(mod.monksealNHI)
  plot(Estimate~Time, monksealdataNHIa13, pch=16)
  points(predict(mod.monksealNHI, type ="response")~monksealdataNHIa13$Time)
  par(mfcol=c(2,2));plot(mod.monksealNHI)
  
#lm
  mod.monksealNHI1<-lm(Estimate~Time,monksealdataNHIa13)
  AIC(mod.monksealNHI1)
  summary(mod.monksealNHI1)
  plot(Estimate~Time, monksealdataNHIa13, pch=16)
  points(predict(mod.monksealNHI1, type ="response")~monksealdataNHIa13$Time)
  par(mfcol=c(2,2));plot(mod.monksealNHI1)
  
 #gls

library(nlme)
  mod.monksealNHI2<-gls(Estimate~Time, monksealdataNHIa13,
                   weights = varPower(),
                   correlation = corLin())
  #no temporal autocorrelation, do not add correlation structure
  AIC(mod.monksealNHI2)
  summary(mod.monksealNHI2)
  
  plot(Estimate~Time, monksealdataNHIa13, pch=16)
  points(predict(mod.monksealNHI2, type ="response")~monksealdataNHIa13$Time)
  plot(mod.monksealNHI2)
  
  #Check for temporal autocorrelation
  acf(residuals(mod.monksealNHI2), type="p")

#Check qqplot
qqnorm(mod.monksealNHI2)

#gam
  library(nlme)

mod.monksealNHI3<-gam(Estimate~s(Time), monksealdataNHIa13,
                  family=Gamma(log))
  AIC(mod.monksealNHI3)
  summary(mod.monksealNHI3)
  plot(Estimate~Time, monksealdataNHIa13, pch=16)
  points(predict(mod.monksealNHI3, 
                 type ="response")~monksealdataNHIa13$Time)
  plot(mod.monksealNHI3, se= TRUE)
  
mod.monksealMHI3<-gam(Estimate~s(Time), monksealdataMHI,
                        family=Gamma(log))
  AIC(mod.monksealMHI3)
  summary(mod.monksealMHI3)
  plot(Estimate~Time, monksealdataMHI, pch=16)
  points(predict(mod.monksealMHI3, 
                 type ="response")~monksealdataMHI$Time)
  plot(mod.monksealMHI3, se= TRUE)
  
mod.monksealMHI4<-lm(log(Estimate)~Time, monksealdataMHI,
                        family=f3)
  AIC(mod.monksealMHI4)
  summary(mod.monksealMHI4)
  plot(Estimate~Time, monksealdataMHI, pch=16)
  points(exp(predict(mod.monksealMHI4, 
                 type ="response"))~monksealdataMHI$Time)
  plot(mod.monksealMHI4, se= TRUE)
  
  
# exclude 2012 becasue is  biased low
  monksealdataHI <- droplevels(subset(monksealdataHI, Time != 2012))  
  
mod.monksealHI3<-gam(Estimate~s(Time), subset(monksealdataHI, Time>2008),
                        family=f3)
  AIC(mod.monksealHI3)
  summary(mod.monksealHI3)
  plot(Estimate~Time, monksealdataHI, pch=16)
  points(predict(mod.monksealHI3, 
                 type ="response")~ monksealdataHI$Time)
  plot(mod.monksealHI3, se= TRUE)
  
  #Select best model
  install.packages("MuMIn")
  library(MuMIn)

#Check best model for monk seals
model.sel(mod.monksealNHI, mod.monksealNHI1, mod.monksealNHI2, mod.monksealNHI3)
#the gls model is the best but the gam model describes the pattern better
## so chose the gam model mod.monkseal3


#predict estimate abundance for best model
pred.monksealNHIa<- predict(mod.monksealNHI2, type = "response")
pred.monksealNHIa

pred.monksealNHIb<- predict(mod.monksealNHI, type = "response")
pred.monksealNHIb

#Predict downlisting
  predict(mod.monksealNHI3b, type = "response", 
          newdata = (data.frame(Estimate =1100,
                                  Time = 2027)))

pred.monksealMHI<- predict(mod.monksealMHI3, type = "response")
pred.monksealMHI

pred.monksealHI<- predict(mod.monksealHI3, type = "response")
pred.monksealHI


library(dplyr)
#calculate trend rate from best model with inflection year based on gam
trend.monksealNHIa<-((last(pred.monksealNHIa)- first(pred.monksealNHIa))/
                        (2013-1985)/ 
                  first(pred.monksealNHIa))*100
trend.monksealNHIa # % change per year first decade

trend.monksealNHIb<-((last(pred.monksealNHIb)- first(pred.monksealNHIb))/
                       (2016-2012)/
                     first(pred.monksealNHIb))*100
trend.monksealNHIb # % change per year last years


trend.monksealHI1 <- ((pred.monksealHI[12]- first(pred.monksealHI))/
                         (2009 - (min(monksealdataHI$Time)))/ 
                         first(pred.monksealHI))*100
trend.monksealHI1 # % change per year first decade

trend.monksealHI2 <- ((last(pred.monksealHI)- pred.monksealHI[12])/
                         (max(monksealdataHI$Time)-2009)/ 
                         (pred.monksealHI[12]))*100
trend.monksealHI2 # % change per year last years

trend.monksealMHI1 <- ((last(pred.monksealMHI)- first(pred.monksealMHI))/
                        (2016 -1997)/ 
                        first(pred.monksealMHI))*100
trend.monksealMHI1 # % change per year first decade


#Calculate population trend in percent after listing

change.monksealNHIa<-((last(pred.monksealNHIa)-first(pred.monksealNHIa))/
                       first(pred.monksealNHIa))*100
change.monksealNHIa # % change per year first decade

change.monksealNHIb<-((last(pred.monksealNHIb)-first(pred.monksealNHIb))/
                       first(pred.monksealNHIb))*100
change.monksealNHIb # % change per year last years


change.monksealHI1 <- ((pred.monksealHI[12]- first(pred.monksealHI))/
                        first(pred.monksealHI))*100
change.monksealHI1 # % change per year first decade

change.monksealHI2 <- ((last(pred.monksealHI)- pred.monksealHI[12])/
                        (pred.monksealHI[12]))*100
change.monksealHI2 # % change per year last years

change.monksealMHI1 <- ((last(pred.monksealMHI)-first(pred.monksealMHI))/
                         first(pred.monksealMHI))*100
change.monksealMHI1 # % change per year first decade


trend.monkseal1 <- ((pred.monkseal[14]- first(pred.monkseal))/
                           first(pred.monkseal))*100
trend.monkseal1 # % change  first decade

trend.monkseal2 <- ((pred.monkseal[17]- pred.monkseal[14])/
                           (pred.monkseal[14]))*100
trend.monkseal2 # % change   last years

trend.monkseal.pups <- ((last(pred.monkseal.pups)- 
                           first(pred.monkseal.pups))/
                     first(pred.monkseal.pups))*100
trend.monkseal.pups

#Explore graph

##Plot Hawaiian monk seal ####
png("./Graphs/monkseal.png", 6,5, "in", res=600)

plot_hms <-ggplot(subset(monksealdata, Time>1950), aes(Time,Estimate)) + 
  geom_smooth(aes(group=Pop_Location),
              method = loess,
              bg= "grey65", col="grey25")+
  #Add biased low point to the graph
  geom_point(aes(colour=Pop_Location))+
  geom_point(x=2012, y=862, col=1) +
  geom_point(x=2013, y=1296, col="salmon") +
  geom_point(x=2012, y=1153, col=1) +
  geom_point(x=2012, y=138, col=1) +
  #geom_point(x=2013, y=179, col=1) +
  scale_x_continuous('', breaks = seq(1955,2016,10), 
                     limits=c(1955,2016))+
  scale_y_continuous("", 
                     breaks=seq(0,2400, 200),
                     limits=c(0,2400))+
  theme_bw()+ theme(legend.position = c(0.65,0.9),
                    legend.background = element_blank(),
                    legend.text = element_text(size=8),
                    title=element_text(size=8))+
  geom_vline(xintercept = 1976, lty=3,
       col=c("red"), alpha=0.5)+
  ggtitle("HAWAIIAN MONK SEAL")+
  scale_colour_discrete(name=" ",
                        labels = c("Hawaiian Isls.(total)",
                                   "Main Hawaiian Isls.",
                                   "NW Hawaiian Isls."))+
  annotate("text", x=2001, y=1580, cex=3, angle= -45,
           label = "- 1.60 % per yr", col=2, alpha=.5)+
  annotate("text", x=1990, y=1200, cex=3, angle= -40,
           label = "- 2.01 % per yr", col=2, alpha=.5)+
  annotate("text", x=2013, y=1450, cex=3, angle= 50,
           label = "+ 2.72 %", col="dark green", alpha=.5)+
  annotate("text", x=2013, y=750, cex=3, angle= 50,
           label = "+ 3.91 %", col="dark green", alpha=.5)+
  annotate("text", x=2007, y=280, cex=3, angle= 30,
           label = "+ 11.4 % per yr", col="dark green", alpha=.5)+
  annotate("text", x=1974, y=400, label="ESA - Endangered",
           cex=3, angle=90, colour =2, alpha=0.5)
 
dev.off() 


# POLAR BEAR ####

#Subset for polarbear
polarbeardata1 <- droplevels(subset(ESA, Common.Name == "Polar bear"))
#drop estimate from unpublished report
polarbeardata <- droplevels(subset(polarbeardata1, Estimate!=26000))
polarbeardata <- droplevels(subset(polarbeardata, Estimate!=1526))


dim(polarbeardata)

#Trasform factor to numbers
polarbeardata$Measure_Precision <- as.numeric(levels(polarbeardata$Measure_Precision))[polarbeardata$Measure_Precision]
#Calculate standard deviation
polarbeardata$stdev <-polarbeardata$Estimate * polarbeardata$Measure_Precision
polarbeardata$stdev


# Get listed, CH, and RP years
Listed_yr <- polarbeardata$Year.Listed[1]; Listed_yr 
CH_yr <- polarbeardata$CH.Year[1]; CH_yr
RP_yr<- polarbeardata$RP.Year[1]; RP_yr

#Explore graph

plot(Estimate ~ Time, polarbeardata, type="l")
points(Estimate ~ Time, polarbeardata, pch=16)
abline(v=c(Listed_yr, CH_yr, RP_yr), col=c(2,3,4))

polarbearBI <- droplevels(subset(polarbeardata, Pop_Location == 'Barter Island, Alaska'))
polarbearCS <- droplevels(subset(polarbeardata, Pop_Location== 'Chukchi Sea'))
polarbearSBS <- droplevels(subset(polarbeardata, Pop_Location== 'Southern Beaufort Sea'))


#glm for the entire dataset
mod.polarbearBI<-glm(Estimate~Time, polarbearBI, 
                    family=gaussian(identity))
  AIC(mod.polarbearBI)
  summary(mod.polarbearBI)
  plot(Estimate~Time, polarbearBI, pch=16)
  points(predict(mod.polarbearBI, type ="response")~polarbearBI$Time)
  par(mfcol=c(2,2));plot(mod.polarbearBI)
  
mod.polarbearCS<-glm(Estimate~Time, polarbearCS, 
                       family=Gamma(log))
  AIC(mod.polarbearCS)
  summary(mod.polarbearCS)
  plot(Estimate~Time, polarbearCS, pch=16)
  points(predict(mod.polarbearCS, type ="response")~polarbearCS$Time)
  par(mfcol=c(2,2));plot(mod.polarbearCS)
  
  #Take 1998 off becasue unreliable estimate 
  polarbearSBS <- subset(polarbearSBS, Time !=1998)
  
mod.polarbearSBS<-glm(Estimate~Time, polarbearSBS,
                       family=Gamma(identity))
  AIC(mod.polarbearSBS)
  summary(mod.polarbearSBS)
  plot(Estimate~Time, polarbearSBS, pch=16)
  points(predict(mod.polarbearSBS, type ="response")~polarbearSBS$Time)
  par(mfcol=c(2,2));plot(mod.polarbearSBS)


#lm
mod.polarbearBI1<-lm(Estimate~Time,polarbearBI)
  AIC(mod.polarbearBI1)
  summary(mod.polarbearBI1)
  plot(Estimate~Time, polarbearBI, pch=16)
  points(predict(mod.polarbearBI1, type ="response")~polarbearBI$Time)
  par(mfcol=c(2,2));plot(mod.polarbearBI1)
  
mod.polarbearCS1<-lm(Estimate~Time,polarbearCS)
  AIC(mod.polarbearCS1)
  summary(mod.polarbearCS1)
  plot(Estimate~Time, polarbearCS, pch=16)
  points(predict(mod.polarbearCS1, type ="response")~polarbearCS$Time)
  par(mfcol=c(2,2));plot(mod.polarbearCS1)
  
mod.polarbearSBS1<-lm(Estimate~Time,polarbearSBS)
  AIC(mod.polarbearSBS1)
  summary(mod.polarbearSBS1)
  plot(Estimate~Time, polarbearSBS, pch=16)
  points(predict(mod.polarbearSBS1, type ="response")~polarbearSBS$Time)
  par(mfcol=c(2,2));plot(mod.polarbearSBS2)


#gls
library(nlme)
  mod.polarbearBI2<-gls(Estimate~Time, polarbearBI,
                        correlation = corGaus(form=~Time))
           
  #no temporal autocorrelation, do not add correlation structure
  AIC(mod.polarbearBI2)
  summary(mod.polarbearBI2)
  
  plot(Estimate~Time, polarbearBI, pch=16)
  points(predict(mod.polarbearBI2, type ="response")~polarbearBI$Time)
  plot(mod.polarbearBI2)
  
  
mod.polarbearCS2<-gls(Estimate~Time, polarbearCS)
  
  #no temporal autocorrelation, do not add correlation structure
  AIC(mod.polarbearCS2)
  summary(mod.polarbearCS2)
  
  plot(Estimate~Time, polarbearCS, pch=16)
  points(predict(mod.polarbearCS2, type ="response")~polarbearCS$Time)
  plot(mod.polarbearCS2)
  
  
mod.polarbearSBS2<-gls(Estimate~Time, polarbearSBS,
                       correlation = corAR1(),
                       weights=varFixed(~Time))
  
  #no temporal autocorrelation, do not add correlation structure
  AIC(mod.polarbearSBS2)
  summary(mod.polarbearSBS2)
  
  plot(Estimate~Time, polarbearSBS, pch=16)
  points(predict(mod.polarbearSBS2, type ="response")~polarbearSBS$Time)
  plot(mod.polarbearSBS2)

#Check for temporal autocorrelation
acf(residuals(mod.polarbearBI2), type="p")

#gam

mod.polarbearSBS3<-gam(Estimate~s(Time), polarbearSBS,
                       #subset(polarbearSBS, Time !=1998),
                      family=gaussian(log))
AIC(mod.polarbearSBS3)
summary(mod.polarbearSBS3)
plot(Estimate~Time, polarbearSBS, pch=16)
points(predict(mod.polarbearSBS3, type ="response")~subset(polarbearSBS, Time !=1998)$Time)
plot(mod.polarbearSBS3, se=T)

#Check qqplot
qqnorm(residuals(mod.polarbearSBS3))

#Select best model
#install.packages("MuMIn")
library(MuMIn)

#Check best model for monk seals
model.sel(mod.polarbearBI, mod.polarbearBI1, mod.polarbearBI2) #gls
model.sel(mod.polarbearCS, mod.polarbearCS1, mod.polarbearCS2) #gls
model.sel(mod.polarbearSBS, mod.polarbearSBS1, mod.polarbearSBS2, mod.polarbearSBS3) #gls

## so chose the gls model are the best

#predict estimate abundance for best model
pred.polarbearBI<- predict(mod.polarbearBI2, type = "response")
pred.polarbearBI

pred.polarbearCS<- predict(mod.polarbearCS2, type = "response")
pred.polarbearCS

pred.polarbearSBS<- predict(mod.polarbearSBS2, type = "response")
pred.polarbearSBS


library(dplyr)
#calculate Change rate from best model with inflection year based on gam
change.polarbearBI <- ((last(pred.polarbearBI)- pred.polarbearBI[7])/
                       (max(polarbearBI$Time) - 2008)/ 
                       pred.polarbearBI[7])*100
change.polarbearBI

change.polarbearCS <- ((last(pred.polarbearCS)- first(pred.polarbearCS))/
                         (max(polarbearCS$Time) - min(polarbearCS$Time))/ 
                         first(pred.polarbearCS))*100
change.polarbearCS

change.polarbearSBS <- ((last(pred.polarbearSBS)- first(pred.polarbearSBS))/
                         (max(polarbearSBS$Time) - min(polarbearSBS$Time))/ 
                         first(pred.polarbearSBS))*100
change.polarbearSBS


#Calculate population trend in percent after listing

trend.polarbearBI <- ((last(pred.polarbearBI)- pred.polarbearBI[7])/
                                       pred.polarbearBI[7])*100
trend.polarbearBI

trend.polarbearCS <- ((last(pred.polarbearCS)- first(pred.polarbearCS))/
                                    first(pred.polarbearCS))*100
trend.polarbearCS

trend.polarbearSBS <- ((last(pred.polarbearSBS)- first(pred.polarbearSBS))/
                                 first(pred.polarbearSBS))*100
trend.polarbearSBS

#Explore graph

##Plot

# Add CI for Southern Beaufort Sea

CI_low <- c(rep(0,3),331, 874, 1284, 1195, 
            902, 565, 457, 409, 606, rep(0,20))
CI_high <- c(rep(0,3), 640, 1686, 1998, 1908, 
             1560, 1190,  1026, 830, 1209, rep(0,20))
yr <- c(1977,1983,1992, 2002:2010, rep(2011, 20))

png("./Graphs/polarbear.png", 6,5.5, "in", res=600)

ggplot(subset(polarbeardata, Time != 1998), aes(Time,Estimate)) + 
  geom_smooth(aes(group=Pop_Location),
              method = glm, 
              formula = y ~ poly(x, 2),
              col="grey25", bg= "grey65")+
  geom_segment(aes(xend=Time, y=Estimate-stdev, yend=Estimate+stdev),
               col="grey25")+
  geom_segment(aes(xend=yr, x= yr, y=CI_low, 
                   yend= CI_high),
               col="grey25")+
  geom_segment(aes(x=1988, xend=1988, y=1200, yend=3200), 
               col="grey25")+
  scale_colour_discrete(name = "Pop Location",
                        labels= c("Barter Island, Alaska",
                        "Chukchi/Bering Sea",
                         "Southern Beaufort Sea"))+
  geom_point(aes(col=Pop_Location)) +
  scale_x_continuous(breaks = seq(1970,2016,4))+ # limits=c(1998,2015))+
  scale_y_continuous("POPULATION ESTIMATE", breaks=seq(0,8000, 500))+
  theme_bw()+ theme(legend.position="bottom")+
  geom_vline(xintercept = 2008, lty=3,
       col=2, alpha=0.5)+
  ggtitle(expression(paste("POLAR BEAR (", italic("Ursus maritimus"), ")"))) + 
  annotate("text", x=1998, y=1000, cex=3, angle= -5,
          label = "- 2.19 % per year", col=2)+
  annotate("text", x=2007, y=6000, label="ESA threatened", cex=3, angle=90,
           colour =2, alpha=0.5)+
  annotate("text", x=2010, y=300, label="+3.32 % per year", cex=3, angle=0)+
  annotate("text", x=1998, y=3000, label="- 2.24 % per year", cex=3, angle=-10, col=2, 
           alpha= 0.8)
 
dev.off() 

# SOUTHERN SEA OTTER ####

#Subset for seaotter
seaotterdata1 <- droplevels(subset(ESA, Common.Name == "Southern sea otter"))
seaotterdata2 <- droplevels(subset(seaotterdata1, Measure_Unit == "Individuals"))
seaotterdata <- droplevels(subset(seaotterdata2, Time > 1977))

dim(seaotterdata)

# Get listed, CH, and RP years
Listed_yr <- seaotterdata$Year.Listed[1]; Listed_yr 
CH_yr <- seaotterdata$CH.Year[1]; CH_yr
RP_yr<- seaotterdata$RP.Year[1]; RP_yr

#Explore graph

plot(Estimate ~ Time, seaotterdata, type="l")
points(Estimate ~ Time, seaotterdata, pch=16)
abline(v=c(Listed_yr, CH_yr, RP_yr), col=c(2,3,4))


#glm for the entire dataset
  mod.seaotter<-glm(Estimate~Time, seaotterdata, 
                     family=gaussian(identity))
  AIC(mod.seaotter)
  summary(mod.seaotter)
  plot(Estimate~Time, seaotterdata, pch=16)
  points(predict(mod.seaotter, type ="response")~seaotterdata$Time)
  par(mfcol=c(2,2));plot(mod.seaotter)


#lm
  mod.seaotter1<-lm(Estimate~Time,seaotterdata)
  AIC(mod.seaotter1)
  summary(mod.seaotter1)
  plot(Estimate~Time, seaotterdata, pch=16)
  points(predict(mod.seaotter1, type ="response")~seaotterdata$Time)
  par(mfcol=c(2,2));plot(mod.seaotter1)


#gls
library(nlme)
  mod.seaotter2<-gls(Estimate~Time, seaotterdata,
                    weights = varPower(),
                    correlation = corAR1())
  AIC(mod.seaotter2)
  summary(mod.seaotter2)
  coef(mod.seaotter2)
  rsquared.gls(mod.seaotter2)

  plot(Estimate~Time, seaotterdata, pch=16)
  points(predict(mod.seaotter2, type ="response")~seaotterdata$Time)
  plot(mod.seaotter2)

#Check for temporal autocorrelation
  acf(residuals(mod.seaotter2), type="p")

#Check qqplot
qqnorm(mod.seaotter2)

#gam for the entire dataset
  mod.seaotter3<-gam(Estimate~s(Time), seaotterdata, 
                    family=Gamma(identity))
  AIC(mod.seaotter3)
  summary(mod.seaotter3)
  plot(Estimate~Time, seaotterdata, pch=16)
  points(predict(mod.seaotter3, type ="response")~seaotterdata$Time)
  par(mfcol=c(2,2));plot(mod.seaotter3, se=T)

#Select best model
install.packages("MuMIn")
library(MuMIn)

#Check best model for monk seals
model.sel(mod.seaotter, mod.seaotter1, mod.seaotter2, mod.seaotter3)
## so chose the gls model mod.seaotter2


#predict estimate abundance for best model
pred.seaotter<- predict(mod.seaotter2, type = "response")
pred.seaotter

#predict delisting

predict(mod.seaotter2, type = "response", newdata=data.frame(Estimate=2944,
                                                             Time= 2014))


library(dplyr)
#calculate Change rate from best model with inflection year based on gam
change.seaotter <- ((last(pred.seaotter)- first(pred.seaotter))/
                       (max(seaotterdata$Time) - min(seaotterdata$Time))/ 
                      first(pred.seaotter))*100
change.seaotter

#Calculate population trend in percent after listing
trend.seaotter <- ((last(pred.seaotter)- first(pred.seaotter))/
                      first(pred.seaotter))*100
trend.seaotter # % change  first decade


#Explore graph

##Plot
png("./Graphs/seaotter.png", 6, 5, "in", res=600)

ggplot(seaotterdata2, aes(Time,Estimate)) + 
  geom_smooth(method = loess,  col="grey25", bg= "grey65")+
    geom_point(col="grey10") +
  scale_x_continuous(breaks = seq(1914,2016,10))+ # limits=c(1998,2015))+
  scale_y_continuous("POPULATION ESTIMATE", breaks=seq(0,3200, 200))+
  theme_bw()+
  geom_vline(xintercept = c(1977), lty=2,
             col=c("red"), alpha=0.5)+
  ggtitle(expression(paste("SOUTHERN SEA OTTER (",italic ("Enhydra lutris nereis"), ")"))) + 
  annotate("text", x=2000, y=1900, cex=3, angle= 50,
           label = "+ 3.28 % per year", col="darkgreen", alpha=0.7)+
  annotate("text", x=1975, y=200, label="ESA threatened", cex=4, angle=90,
           colour =2, alpha=0.8)+
   geom_line(aes(seaotterdata$Time, pred.seaotter), data= seaotterdata, 
            col="darkgreen", alpha=0.7)
 
dev.off() 

# NORTHERN SEA OTTER ####

#Subset for northern seaotter
northseaotterdata <- droplevels(subset(ESA, 
                              Common.Name == "Northern sea otter"))
northseaotterdata <- droplevels(subset(northseaotterdata,
                                       Time >1911))
northseaotterSWAK <- droplevels(subset(northseaotterdata,
                              Pop_Location == "Southwest Alaska"))
northseaotterSCAK <- droplevels(subset(northseaotterdata,
                              Pop_Location == "Southcentral Alaska"))
northseaotterSEAK <- droplevels(subset(northseaotterdata,
                              Pop_Location == "Southeast Alaska"))
northseaotterWA <- droplevels(subset(northseaotterdata,
                              Pop_Location == "Washington"))

#USE only the SW AK population from Attu, Amchitaka, Adak, Kiska adn after listing in 2005

northseaotterSWAK1 <- droplevels(subset(northseaotterdata,
                        Pop_Location == "Attu, Amchitaka, Adak, Kiska"))

northseaotterSWAK1 <- droplevels(subset(northseaotterSWAK1, Time > 2003))

dim(northseaotterSWAK1)


# Get listed, CH, and RP years
Listed_yr <- northseaotterdata$Year.Listed[1]; Listed_yr 
CH_yr <- northseaotterdata$CH.Year[1]; CH_yr
RP_yr<- northseaotterdata$RP.Year[1]; RP_yr

#Explore graph

plot(Estimate ~ Time, northseaotterdata, type="l")
points(Estimate ~ Time, northseaotterdata, pch=16)
abline(v=c(Listed_yr, CH_yr, RP_yr), col=c(2,3,4))


#glm
mod.northseaotterSWAK<-glm(Estimate~Time, northseaotterSWAK1, 
                    family=gaussian(log))
  AIC(mod.northseaotterSWAK)
  summary(mod.northseaotterSWAK)
  plot(Estimate~Time, northseaotterSWAK1, pch=16)
  points(predict(mod.northseaotterSWAK, 
                 type ="response")~northseaotterSWAK1$Time, col=2)
  par(mfcol=c(2,2));plot(mod.northseaotterSWAK)
  
mod.northseaotterSCAK<-glm(Estimate~Time, northseaotterSCAK, 
                             family=gaussian(log))
  AIC(mod.northseaotterSCAK)
  summary(mod.northseaotterSCAK)
  plot(Estimate~Time, northseaotterSCAK, pch=16)
  points(predict(mod.northseaotterSCAK, 
                 type ="response")~northseaotterSCAK$Time, col=2)
  par(mfcol=c(2,2));plot(mod.northseaotterSCAK)
  
mod.northseaotterSEAK<-glm(Estimate~Time, northseaotterSEAK, 
                             family=gaussian(log))
  AIC(mod.northseaotterSEAK)
  summary(mod.northseaotterSEAK)
  plot(Estimate~Time, northseaotterSEAK, pch=16)
  points(predict(mod.northseaotterSEAK, 
                 type ="response")~northseaotterSEAK$Time, col=2)
  par(mfcol=c(2,2));plot(mod.northseaotterSEAK)
  
mod.northseaotterWA<-glm(log(Estimate)~Time, northseaotterWA, 
                             family= Gamma(log))
  AIC(mod.northseaotterWA)
  summary(mod.northseaotterWA)
  plot(Estimate~Time, northseaotterWA, pch=16)
  points(exp(predict(mod.northseaotterWA, 
                 type ="response"))~northseaotterWA$Time, col=2)
  par(mfcol=c(2,2));plot(mod.northseaotterWA)


#lm
mod.northseaotterSWAK1<-lm(Estimate~Time,northseaotterSWAK1)
  AIC(mod.northseaotterSWAK1)
  summary(mod.northseaotterSWAK1)
  plot(Estimate~Time, northseaotterSWAK1, pch=16)
  points(predict(mod.northseaotterSWAK1, 
                 type ="response")~northseaotterSWAK1$Time)
  par(mfcol=c(2,2));plot(mod.northseaotterSWAK1)
  
mod.northseaotterSCAK1<-lm(Estimate~Time,northseaotterSCAK)
  AIC(mod.northseaotterSCAK1)
  summary(mod.northseaotterSCAK1)
  plot(Estimate~Time, northseaotterSCAK, pch=16)
  points(predict(mod.northseaotterSCAK1, 
                 type ="response")~northseaotterSCAK$Time)
  par(mfcol=c(2,2));plot(mod.northseaotterSCAK1)
  
mod.northseaotterSEAK1<-lm(Estimate~Time,northseaotterSEAK)
  AIC(mod.northseaotterSEAK1)
  summary(mod.northseaotterSEAK1)
  plot(Estimate~Time, northseaotterSEAK, pch=16)
  points(predict(mod.northseaotterSEAK1, 
                 type ="response")~northseaotterSEAK$Time)
  par(mfcol=c(2,2));plot(mod.northseaotterSEAK1)
  
mod.northseaotterWA1<-lm(log(Estimate)~Time,northseaotterWA)
  AIC(mod.northseaotterWA1)
  summary(mod.northseaotterWA1)
  plot(Estimate~Time, northseaotterWA, pch=16)
  points(exp(predict(mod.northseaotterWA1, 
                 type ="response"))~northseaotterWA$Time)
  par(mfcol=c(2,2));plot(mod.northseaotterWA1)


#gls
library(nlme)
mod.northseaotterSWAK2<-gls(Estimate~Time, northseaotterSWAK1)
                   #weights = varPower(),
                   #correlation = corAR1())
  AIC(mod.northseaotterSWAK2)
  summary(mod.northseaotterSWAK2)
  coef(mod.northseaotterSWAK2)
  rsquared.gls(mod.northseaotterSWAK2)
  
  plot(Estimate~Time, northseaotterSWAK1, pch=16)
  points(predict(mod.northseaotterSWAK2, 
                 type ="response")~northseaotterSWAK1$Time)
  plot(mod.northseaotterSWAK2)
  
mod.northseaotterSCAK2<-gls(Estimate~Time, northseaotterSCAK)
  #weights = varPower(),
  #correlation = corAR1())
  AIC(mod.northseaotterSCAK2)
  summary(mod.northseaotterSCAK2)
  coef(mod.northseaotterSCAK2)
  rsquared.gls(mod.northseaotterSCAK2)
  
plot(Estimate~Time, northseaotterSCAK, pch=16)
  points(predict(mod.northseaotterSCAK2, 
                 type ="response")~northseaotterSCAK$Time)
  plot(mod.northseaotterSCAK2)
  
mod.northseaotterSEAK2<-gls(Estimate~Time, northseaotterSEAK)
  #weights = varPower(),
  #correlation = corAR1())
  AIC(mod.northseaotterSEAK2)
  summary(mod.northseaotterSEAK2)
  coef(mod.northseaotterSEAK2)
  rsquared.gls(mod.northseaotterSEAK2)
  
  plot(Estimate~Time, northseaotterSEAK, pch=16)
  points(predict(mod.northseaotterSEAK2, 
                 type ="response")~northseaotterSEAK$Time)
  plot(mod.northseaotterSEAK2)
  
mod.northseaotterWA2<-gls(log(Estimate)~Time, northseaotterWA)
                #weights = varPower())
                #correlation =corAR1(form=~Time))
  AIC(mod.northseaotterWA2)
  summary(mod.northseaotterWA2)
  coef(mod.northseaotterWA2)
  rsquared.gls(mod.northseaotterWA2)
  
  plot(Estimate~Time, northseaotterWA, pch=16)
  points(exp(predict(mod.northseaotterWA2, 
                 type ="response"))~northseaotterWA$Time)
  plot(mod.northseaotterWA2)


#Check for temporal autocorrelation
  acf(residuals(mod.northseaotterWA2), type="p")

#Check qqplot
  qqnorm(mod.northseaotterSWAK2)

#gam for the entire dataset
mod.northseaotterWA3<-gam(log(Estimate)~s(Time), northseaotterWA, 
                   family=Gamma(log))
  AIC(mod.northseaotterWA3)
  summary(mod.northseaotterWA3)
  plot(Estimate~Time, northseaotterWA, pch=16)
  points(exp(predict(mod.northseaotterWA3, 
                 type ="response"))~northseaotterWA$Time)
  par(mfcol=c(2,2));plot(mod.northseaotterWA3, se=T)

#Select best model
#install.packages("MuMIn")
library(MuMIn)

#Check best model for northern sea otters
model.sel(mod.northseaotterSWAK, mod.northseaotterSWAK1, 
          mod.northseaotterSWAK2)
## so chose the gls model mod.northseaotterSWAK2 is best

model.sel(mod.northseaotterSCAK, mod.northseaotterSCAK1, 
          mod.northseaotterSCAK2)
## so chose the gls model mod.northseaotterSCAK2 is best

model.sel(mod.northseaotterSEAK, mod.northseaotterSEAK1, 
          mod.northseaotterSEAK2)
## so chose the gls model mod.northseaotterSEAK2 is best

model.sel(mod.northseaotterWA, mod.northseaotterWA1, 
          mod.northseaotterWA2, mod.northseaotterWA3)
## so chose the gam model mod.northseaotterWA3 is best


#predict estimate abundance for best model
pred.northseaotterSWAK<- predict(mod.northseaotterSWAK, type="response")
pred.northseaotterSWAK

pred.northseaotterSCAK<- predict(mod.northseaotterSCAK2, type="response")
pred.northseaotterSCAK

pred.northseaotterSEAK<- predict(mod.northseaotterSEAK2, type="response")
pred.northseaotterSEAK

pred.northseaotterWA<- exp(predict(mod.northseaotterWA3,type="response"))
pred.northseaotterWA

library(dplyr)
#calculate Change rate from best model with inflection year based on gam
trend.northseaotterSWAK <- ((last(pred.northseaotterSWAK)- 
                                first(pred.northseaotterSWAK))/
                      (max(northseaotterSWAK1$Time) - min(northseaotterSWAK1$Time))/ 
                        first(pred.northseaotterSWAK))*100
trend.northseaotterSWAK
summary(mod.northseaotterSWAK2)

trend.northseaotterSCAK <- ((last(pred.northseaotterSCAK)- 
                                first(pred.northseaotterSCAK))/
                               (max(northseaotterSCAK$Time) - 
                                  min(northseaotterSCAK$Time))/                                         first(pred.northseaotterSCAK))*100
trend.northseaotterSCAK
summary(mod.northseaotterSCAK2)

trend.northseaotterSEAK <- ((last(pred.northseaotterSEAK)- 
                                first(pred.northseaotterSEAK))/
                               (max(northseaotterSEAK$Time) - 
                                  min(northseaotterSEAK$Time))/                                         first(pred.northseaotterSEAK))*100
trend.northseaotterSEAK
summary(mod.northseaotterSEAK2)

trend.northseaotterWA <- ((last(pred.northseaotterWA)- 
                                first(pred.northseaotterWA))/
                               (max(northseaotterWA$Time) - 
                                  min(northseaotterWA$Time))/                                         first(pred.northseaotterWA))*100
trend.northseaotterWA
summary(mod.northseaotterWA3)

#Calculate population change

change.northseaotterSWAK <- ((last(pred.northseaotterSWAK)- 
                                first(pred.northseaotterSWAK))/
                               first(pred.northseaotterSWAK))*100
change.northseaotterSWAK
summary(mod.northseaotterSWAK)

change.northseaotterSCAK <- ((last(pred.northseaotterSCAK)- 
                                first(pred.northseaotterSCAK))/
                               first(pred.northseaotterSCAK))*100
change.northseaotterSCAK
summary(mod.northseaotterSCAK2)

change.northseaotterSEAK <- ((last(pred.northseaotterSEAK)- 
                                first(pred.northseaotterSEAK))/
                               first(pred.northseaotterSEAK))*100
change.northseaotterSEAK
summary(mod.northseaotterSEAK2)

change.northseaotterWA <- ((last(pred.northseaotterWA)- 
                              first(pred.northseaotterWA))/
                           first(pred.northseaotterWA))*100
change.northseaotterWA
summary(mod.northseaotterWA3)


#Calculate population trend in percent after listing


#Explore graph

##Plot
png("./Graphs/northseaotter.png", 6.5,5, "in", res=600)

ggplot(northseaotterdata, aes(Time,Estimate)) + 
  geom_smooth(aes(group=Pop_Location), 
              method = glm, col= "grey25", bg= "grey65")+
  geom_point(aes(col=Pop_Location))+
  scale_x_continuous(breaks = seq(1989,2016,2))+
  scale_y_log10 ("POPULATION ESTIMATE", 
                  breaks=c(200,300,500, 800,1200, 2000, 3000, 5000,8000, 
                           12000, 20000, 30000, 50000, 80000))+
  theme_bw()+
  geom_vline(xintercept = c(Listed_yr), lty=3,
             col=c(2), alpha=0.5)+
  ggtitle("NORTHERN SEA OTTER (Threatened)")  +
  scale_colour_discrete(name="Pop Location",
                        labels=c("SC Alaska", "SE Alaska", 
                                 "SW Alaska", "Washington"))+
  annotate("text", x=2003, y=850, cex=3.5, angle= 20,
           label = "+ 22.1 % per year ", col="darkgreen", alpha=0.7)+
  annotate("text", x=2006, y=55000, cex=3.5, angle= 5,
           label = "+ 2.7 % per year ", col="darkgreen", alpha=0.7)+
  annotate("text", x=2006, y=20000, cex=3.5, angle= 0,
           label = "+ 0.7 % per year ", col=1, alpha=0.7)+
  annotate("text", x=2006, y=11000, cex=3.5, angle= 15,
           label = "+ 11.6 % per year ", col=1, alpha=0.7)+
  annotate("text",x=Listed_yr-1, y=200,label="ESA", cex=4,angle=90,
           colour =2, alpha=0.8)
  #annotate("text", x=RP_yr-1, y=200, label="RP", cex=4, angle=90,
#colour=4, alpha=0.8)+
 # annotate("text", x=CH_yr-1, y=200, label="CH", cex=4, angle=90,
  #         colour='darkgreen', alpha=0.8)

dev.off() 


# WEST INDIAN MANATEE ####

Listed_yr <- mean(subset(ESA, Common.Name == "West Indian manatee")$Year.Listed)
Listed_yr 

CH_yr<- mean(subset(ESA, Common.Name == "West Indian manatee")$CH.Year)
CH_yr

RP_yr<- mean(subset(ESA, Common.Name == "West Indian manatee")$RP.Year)
RP_yr

#Explore graph
#Subset data just for manatee
manateedata <-droplevels(subset(ESA,
                            Common.Name == "West Indian manatee"))

#Subset data for after listing
manateedataFEC <- droplevels(subset(manateedata, 
                              Pop_Location == "Florida East Coast"))
manateedataFWC <- droplevels(subset(manateedata, 
                              Pop_Location == "Florida West Coast"))
manateedataUNK <- droplevels(subset(manateedata, 
                              Pop_Location == "unknown"))
manateedataRW <- droplevels(subset(manateedata, 
                              Pop_Location == "Rangewide"))
manateedataPR <- droplevels(subset(manateedata, 
                                   Pop_Location == "Puerto Rico"))

#Order the Population locatioFWC
levels(manateedata$Pop_Location)

f1 <- poisson(log)
f2 <- poisson(identity)
f3 <- gaussian(log)
f4 <- gaussian(identity)
f5 <- Gamma(log)
f6 <- Gamma(identity)

#GLM
  mod.manateeFEC<-glm(log(Estimate)~Time, manateedataFEC, family = Gamma(log))
  AIC(mod.manateeFEC)
  summary(mod.manateeFEC)
  par(mfcol=c(2,2)); plot(mod.manateeFEC)
  
  plot(Estimate~Time, manateedataFEC, pch=16)
  points(exp(predict(mod.manateeFEC, type ="response"))~manateedataFEC$Time)
  plot(acf(residuals(mod.manateeFEC)))
  
mod.manateeFWC<-glm(log(Estimate)~Time, 
                    manateedataFWC, family= gaussian(log))
  AIC(mod.manateeFWC)
  summary(mod.manateeFWC)
  
  plot(Estimate~Time, manateedataFWC, pch=16)
  points(exp(predict(mod.manateeFWC, type ="response"))~manateedataFWC$Time)
  
mod.manateeUNK<-glm(log(Estimate)~Time, manateedataUNK, family= Gamma(log))
  AIC(mod.manateeUNK)
  summary(mod.manateeUNK)
  
  plot(Estimate~Time, manateedataUNK, pch=16)
  points(exp(predict(mod.manateeUNK, type ="response"))~manateedataUNK$Time)
  
mod.manateeRW<-glm(log(Estimate)~Time, manateedataRW, family= Gamma(log))
  AIC(mod.manateeRW)
  summary(mod.manateeRW)
  
  plot(Estimate~Time, manateedataRW, pch=16)
  points(exp(predict(mod.manateeRW, type ="response"))~manateedataRW$Time)
  
mod.manateePR<-glm(log(Estimate)~Time, manateedataPR, family= Gamma(log))
  AIC(mod.manateePR)
  summary(mod.manateePR)
  
  plot(Estimate~Time, manateedataPR, pch=16)
  points(exp(predict(mod.manateePR, 
                     type ="response"))~manateedataPR$Time)


#lm
mod.manateeFEC1<-lm(log(Estimate)~Time, manateedataFEC)
  AIC(mod.manateeFEC1)
  summary(mod.manateeFEC1)
  
  plot(Estimate~Time, manateedataFEC, pch=16)
  points(exp(predict(mod.manateeFEC1, 
                     type ="response"))~manateedataFEC$Time, col=2)
  
mod.manateeFWC1<-lm(log(Estimate)~Time, manateedataFWC)
  AIC(mod.manateeFWC)
  
  plot(Estimate~Time, manateedataFWC, pch=16)
  points(exp(predict(mod.manateeFWC1, 
                     type ="response"))~manateedataFWC$Time)
  
  
mod.manateeUNK1<-lm(log(Estimate)~Time, manateedataUNK)
  AIC(mod.manateeUNK)
  
  plot(Estimate~Time, manateedataUNK, pch=16)
  points(exp(predict(mod.manateeUNK1, 
                     type ="response"))~manateedataUNK$Time)
  
mod.manateeRW1<-lm(log(Estimate)~Time, manateedataRW)
  AIC(mod.manateeRW1)
  summary(mod.manateeRW1)
  
  plot(Estimate~Time, manateedataRW, pch=16)
  points(exp(predict(mod.manateeRW1, 
                     type ="response"))~manateedataRW$Time)

mod.manateePR1<-lm(log(Estimate)~Time, manateedataPR)
  AIC(mod.manateePR1)
  summary(mod.manateePR1)
  
  plot(Estimate~Time, manateedataPR, pch=16)
  points(exp(predict(mod.manateePR1, 
                     type ="response"))~manateedataPR$Time)

#gls

library(nlme)
mod.manateeFEC2<-gls(log(Estimate)~Time, manateedataFEC, 
                   weights = varFixed(~Time),
                   correlation = corAR1())
  AIC(mod.manateeFEC2)
  summary(mod.manateeFEC2)
  plot(mod.manateeFEC2)
  
  plot(Estimate~Time, manateedataFEC, pch=16)
  points(exp(predict(mod.manateeFEC2, type ="response"))~manateedataFEC$Time)
  
mod.manateeFWC2<-gls(log(Estimate)~Time, manateedataFWC,
                  weights = varFixed(~Time),
                  correlation = corAR1())
  AIC(mod.manateeFWC2)
  summary(mod.manateeFWC2)
  
  plot(Estimate~Time, manateedataFWC, pch=16)
  points(exp(predict(mod.manateeFWC2, type ="response"))~manateedataFWC$Time)
  
mod.manateeUNK2<-gls(log(Estimate)~Time, manateedataUNK,
                       weights = varFixed(~Time),
                       correlation = corAR1())
  AIC(mod.manateeUNK2)
  summary(mod.manateeUNK2)
 
  plot(Estimate~Time, manateedataUNK, pch=16)
  points(exp(predict(mod.manateeUNK2, type ="response"))~manateedataUNK$Time)
  
mod.manateeRW2<-gls(log(Estimate)~Time, manateedataRW,
                       weights = varFixed(~Time),
                       correlation = corAR1())
  AIC(mod.manateeRW2)
  summary(mod.manateeRW2)
  AIC(mod.manateeRW2)
  
  plot(Estimate~Time, manateedataRW, pch=16)
  points(exp(predict(mod.manateeRW2, type ="response"))~manateedataRW$Time)
  
mod.manateePR2<-gls(log(Estimate)~Time, manateedataPR,
                      weights = varExp(),
                      correlation = corGaus())
  AIC(mod.manateePR2)
  summary(mod.manateePR2)
  AIC(mod.manateePR2)
  
  plot(Estimate~Time, manateedataPR, pch=16)
  points(exp(predict(mod.manateePR2, type ="response"))~manateedataPR$Time)

#Check for temporal autocorrelation
acf(residuals(mod.manateeFEC2), type="p")
acf(residuals(mod.manateeFWC2), type="p")
acf(residuals(mod.manateeUNK2), type="p")
acf(residuals(mod.manateeRW2), type="p")
acf(residuals(mod.manateePR2), type="p")

#gam
library(gam)
  mod.manateeFEC3<-gam(log(Estimate)~s(Time), manateedataFEC, family = Gamma(log))
  AIC(mod.manateeFEC3)
  summary(mod.manateeFEC3)
  
  plot(Estimate~Time, manateedataFEC, pch=16)
  points(exp(predict(mod.manateeFEC3, type ="response"))~manateedataFEC$Time)
  plot(mod.manateeFEC3, se=T)
  
  mod.manateeFWC3<-gam(log(Estimate)~s(Time),manateedataFWC, family= gaussian(log))
  AIC(mod.manateeFWC3)
  summary(mod.manateeFWC3)
  
  plot(Estimate~Time, manateedataFWC, pch=16)
  points(exp(predict(mod.manateeFWC3, type ="response"))~manateedataFWC$Time)
  plot(mod.manateeFWC3, se=T)
  
mod.manateeUNK3<-gam(log(Estimate)~s(Time),manateedataUNK, family= gaussian(log))
  AIC(mod.manateeUNK3)
  summary(mod.manateeUNK3)
  
  plot(Estimate~Time, manateedataUNK, pch=16)
  points(exp(predict(mod.manateeUNK3, type ="response"))~manateedataUNK$Time)
  plot(mod.manateeUNK3, se = T)
  
mod.manateeRW3<-gam(log(Estimate)~s(Time),
                    manateedataRW, family= gaussian(log))
  AIC(mod.manateeRW3)
  summary(mod.manateeRW3)
  
  plot(Estimate~Time, manateedataRW, pch=16)
  points(exp(predict(mod.manateeRW3, 
                     type ="response"))~manateedataRW$Time)
  plot(mod.manateeRW3, se = T)
  
mod.manateePR3<-gam(log(Estimate)~s(Time),
                      manateedataPR, family= gaussian(log))
  AIC(mod.manateePR3)
  summary(mod.manateePR3)
  
  plot(Estimate~Time, manateedataPR, pch=16)
  points(exp(predict(mod.manateePR3, 
                     type ="response"))~manateedataPR$Time)
  plot(mod.manateePR3, se = T)
  
  
#Select best model
install.packages("MuMIn")
library(MuMIn)

#Check best mode3
model.sel(mod.manateeFEC,mod.manateeFEC1,mod.manateeFEC2,mod.manateeFEC3)
#Best model is with glm mod.manateeFEC

model.sel(mod.manateeFWC,mod.manateeFWC1,mod.manateeFWC2,mod.manateeFWC3)
#Best model is with glm mod.manateeFWC
#
model.sel(mod.manateeUNK, mod.manateeUNK1, mod.manateeUNK2, mod.manateeUNK3)
#Best model is with gam mod.manateeUNK

model.sel(mod.manateeRW, mod.manateeRW1, mod.manateeRW2, mod.manateeRW3)
#Best model is with gam mod.manateeRW

model.sel(mod.manateePR, mod.manateePR1, mod.manateePR2, mod.manateePR3)
#Best model is with gam mod.manateePR

# Predict values from best models
# for FEC
pred.manatee.FEC<- exp(predict(mod.manateeFEC, type = "response"))
pred.manatee.FEC
# For FWC
pred.manatee.FWC<- exp(predict(mod.manateeFWC, type = "response"))
pred.manatee.FWC
# For UNK
pred.manatee.UNK<- exp(predict(mod.manateeUNK, type = "response"))
pred.manatee.UNK
# For RW
pred.manatee.RW<- exp(predict(mod.manateeRW, type = "response"))
pred.manatee.RW
# For PR
pred.manatee.PR<- exp(predict(mod.manateePR, type = "response"))
pred.manatee.PR


library(dplyr)
#calculate Change rate from best model
change.manatee.FEC <- ((last(pred.manatee.FEC)- first(pred.manatee.FEC))/
                     (max(manateedataFEC$Time)- min(manateedataFEC$Time))/
                     first(pred.manatee.FEC))*100
change.manatee.FEC # % change per year


change.manatee.FWC <- ((last(pred.manatee.FWC)-first(pred.manatee.FWC))/
                    (max(manateedataFWC$Time)- min(manateedataFWC$Time))/
                    first(pred.manatee.FWC))*100
change.manatee.FWC # % change per year

change.manatee.UNK <- ((last(pred.manatee.UNK)-first(pred.manatee.UNK))/
                         (max(manateedataUNK$Time)- min(manateedataUNK$Time))/
                         first(pred.manatee.UNK))*100
change.manatee.UNK # % change per year

change.manatee.RW <- ((last(pred.manatee.RW)-first(pred.manatee.RW))/
                         (max(manateedataRW$Time)- min(manateedataRW$Time))/
                         first(pred.manatee.RW))*100
change.manatee.RW # % change per year

change.manatee.PR <- ((last(pred.manatee.PR)-
                         first(pred.manatee.PR))/
                        (max(manateedataPR$Time)- 
                           min(manateedataPR$Time))/
                        first(pred.manatee.PR))*100
change.manatee.PR # % change per year


#Calculate population trend in percent after listing
trend.manatee.FEC <- ((last(pred.manatee.FEC)- first(pred.manatee.FEC))/
                    first(pred.manatee.FEC))*100; trend.manatee.FEC

trend.manatee.FWC <- ((last(pred.manatee.FWC)-first(pred.manatee.FWC))/
                   first(pred.manatee.FWC))*100; trend.manatee.FWC

trend.manatee.UNK <- ((last(pred.manatee.UNK)-first(pred.manatee.UNK))/
                        first(pred.manatee.UNK))*100; trend.manatee.UNK

trend.manatee.RW <- ((last(pred.manatee.RW)-first(pred.manatee.RW))/
                        first(pred.manatee.RW))*100; trend.manatee.RW

trend.manatee.PR <- ((last(pred.manatee.PR)-
                         first(pred.manatee.PR))/
                        first(pred.manatee.PR))*100
trend.manatee.PR # % change per year

##PLOT
png("./Graphs/manatee.png", 6.5,4.5, "in", res=600)

ggplot(subset(manateedata, Pop_Location != "unknown"), 
       aes(Time,Estimate)) +
  geom_smooth(aes(group = Pop_Location),col="grey30",
              method=glm, formula= y ~ poly(x, 3) )+
  geom_point(aes(col=Pop_Location), cex=1.5) +
  
  scale_x_continuous(breaks = seq(1970,2018,5), limits=c(1970,2018))+
  scale_y_log10("POPULATION ESTIMATE", 
                breaks = c(50, 75, 100, 150, 200, 300, 500, 700, 1000,
                           1500, 2000, 2500, 3500, 4500, 6500, 8000))+
  theme_bw()+
  theme (legend.position="right")+
  scale_colour_discrete(name="Pop Location",
        labels=c("FL East Coast", "FL West Coast", 
                 "Puerto Rico","Range-wide"))+
  #geom_vline(xintercept = c(RP_yr, CH_yr), 
  #           lty=3,col=c("blue", "darkgreen"), alpha=0.5)+
  ggtitle("WEST INDIAN MANATEE", 
          "Downlisted to threatened in May of 2017") +  
  annotate("text", x=2008, y=5000, cex=3, angle = 30,
          label = "+ 17.1 % per year", col="darkgreen")+
  annotate("text", x=2015, y=3700, cex=3, angle = 30,
           label = "+ 12.8 % per year", col="darkgreen")+
  annotate("text", x=2011, y=1600, cex=3, angle = 30,
           label = "+ 11.7 % per year", col="darkgreen")+
  annotate("text", x=2005, y=80, cex=3, angle = 20,
           label = "+ 4.8 % per year", col="darkgreen")+
  annotate("text", x=1983, y=77, label="ESA listed in 1967",
           cex=4, angle=0,
           colour =2, alpha=0.5)+
  #annotate("text", x=1979, y=50, label="RP", cex=4, angle=90,
  #         colour=4, alpha=0.5)+
  #annotate("text", x=1975, y=50, label="CH", cex=4, angle=90,
  #           colour='darkgreen', alpha=0.5)+
  geom_segment(aes(x=1975, xend= 1970, y=75, yend=75),
               arrow= arrow(length = unit(0.02, "npc")), 
               col=2, alpha=0.5)
dev.off() 

# GUADALUPE FUR SEAL ####

#Subset for furseal
fursealdata1 <- subset(ESA, Common.Name == "Guadalupe fur seal")

#use individuals estimated
fursealdata <- subset(fursealdata1, Measure_Unit == "Individuals estimated")

dim(fursealdata)

# Get listed, CH, and RP years
Listed_yr <- fursealdata$Year.Listed[1]; Listed_yr 
CH_yr <- fursealdata$CH.Year[1]; CH_yr
RP_yr<- fursealdata$RP.Year[1]; RP_yr

#Explore graph

plot(Estimate ~ Time, fursealdata, type="l")
points(Estimate ~ Time, fursealdata, pch=16)
abline(v=c(Listed_yr, CH_yr, RP_yr), col=c(2,3,4))

#Run models after ESA listing
fursealdataESA <- subset(fursealdata, Time>1984)

#glm for the entire dataset
mod.furseal<-glm(Estimate~Time, fursealdataESA, 
                  family=gaussian)
  AIC(mod.furseal)
  summary(mod.furseal)
  plot(Estimate~Time, fursealdataESA, pch=16)
  points(predict(mod.furseal, type ="response")~fursealdataESA$Time, col=2)
  par(mfcol=c(2,2));plot(mod.furseal)


#lm
mod.furseal1<-lm(Estimate~Time, fursealdataESA)
  AIC(mod.furseal1)
  summary(mod.furseal1)
  plot(Estimate~Time, fursealdataESA, pch=16)
  points(exp(predict(mod.furseal1, type ="response"))~fursealdataESA$Time, col=2)
  par(mfcol=c(2,2));plot(mod.furseal1)


#gls
library(nlme)
mod.furseal2<-gls(Estimate~Time, fursealdataESA,
                   weights = varIdent(),
                   correlation = corAR1())
  AIC(mod.furseal2)
  summary(mod.furseal2)
  coef(mod.furseal2)
  rsquared.gls(mod.furseal2)
  
  plot(Estimate~Time, fursealdataESA, pch=16)
  points(predict(mod.furseal2, type ="response")~fursealdataESA$Time)
  plot(mod.furseal2)

#Check for temporal autocorrelation
acf(residuals(mod.furseal2), type="p")

#Check qqplot
qqnorm(mod.furseal2)

#gam for the entire dataset
mod.furseal3<-gam(Estimate~s(Time), fursealdataESA, 
                   family=gaussian(identity))
  AIC(mod.furseal3)
  summary(mod.furseal3)
  plot(Estimate~Time, fursealdataESA, pch=16)
  points(predict(mod.furseal3, type ="response")~fursealdataESA$Time)
  par(mfcol=c(2,2));plot(mod.furseal3, se=T)

#Select best model
install.packages("MuMIn")
library(MuMIn)

#Check best model for monk seals
model.sel(mod.furseal, mod.furseal1, mod.furseal2, mod.furseal3)
## so chose the gam model model mod.furseal2 because better fit


#predict estimate abundance for best model
pred.furseal<- (predict(mod.furseal2, type = "response"))
pred.furseal

library(dplyr)
#calculate Change rate from best model with inflection year based on gam
trend.furseal <- (last(pred.furseal)- first(pred.furseal))/
                      (max(fursealdata$Time) - min(fursealdata$Time))/                                    first(pred.furseal)*100
trend.furseal

#Calculate population change in percent after listing
change.furseal <- (last(pred.furseal)- first(pred.furseal))/
                                     first(pred.furseal)*100
change.furseal

#Explore graph

##Plot
png("./Graphs/Guadalupefurseal.png", 5.5,4.5, "in", res=600)

ggplot(fursealdata, aes(Time,Estimate)) + 
  geom_smooth(method = loess, col="grey25", bg= "grey65")+
  geom_point(col="grey10") +
  scale_x_continuous(breaks = seq(1950,2016,5))+ # limits=c(1998,2015))+
  scale_y_continuous("POPULATION ESTIMATE" , breaks=seq(0,13000, 1000))+
  theme_bw()+
  geom_vline(xintercept = c(Listed_yr), lty=3,
             col=c("red"), alpha=0.5)+
  ggtitle("GUADALUPE FUR SEAL (Threatened)", 
          "Guadalupe Island, Mexico") + 
  annotate("text", x=1992, y=7000, cex=4, angle= 58,
           label = "+ 33.8 % per year after listing", col="darkgreen", alpha=0.7)+
  annotate("text", x=1986, y=600, label="ESA listing", cex=3.5, angle=90,
           colour =2, alpha=0.8)
  #geom_line(aes(fursealdata$Time, pred.furseal), data= fursealdata, 
   #         col="darkgreen", alpha=0.7)

dev.off() 


# LEATHERBACK SEA TURTLE ####

Leatherback <- droplevels(subset(ESA,Common.Name=="Leatherback sea turtle"))
Leatherback <- droplevels(subset(Leatherback, DPS.Stock == "Atlantic"))

levels(Leatherback$Pop_Location)

Listed_yr<- Leatherback$Year.Listed[1]
Listed_yr 

levels(Leatherback$Measure_Unit)[levels(Leatherback$Measure_Unit)=="Nesting females (Apr-Sept surveys)"] <- "Nesting females"
levels(Leatherback$Measure_Unit)[levels(Leatherback$Measure_Unit)=="Nests (Apr-Sept surveys)"] <- "Nests"

leatherbackCUL <- subset(Leatherback,
                         Pop_Location=="Culebra National Wildlife refuge, Puerto Rico")
leatherbackFLib <- subset(Leatherback,
                         Pop_Location=="Florida, index beaches")
leatherbackFLsb <- subset(Leatherback,
                          Pop_Location=="Florida, statewide beaches")
leatherbackPR <- subset(Leatherback,
                          Pop_Location=="Puerto Rico (various beaches)")
leatherbackSP <- subset(Leatherback,
    Pop_Location=="Sandy Point National Wildlife Refuge, St. Croix, U.S. Virgin Islands" )

leatherbackSPn <- subset(Leatherback, Pop_Location == "Puerto Rico + Florida + Sandy Point National Wildlife Refuge, USVI")


#Models

#glm for the entire dataset
mod.leatherbackCUL<-glm(log(Estimate)~Time, leatherbackCUL, 
                  family=gaussian(log))
  AIC(mod.leatherbackCUL)
  summary(mod.leatherbackCUL)
  plot(Estimate~Time, leatherbackCUL, pch=16)
  points(exp(predict(mod.leatherbackCUL, type ="response"))~leatherbackCUL$Time)
  par(mfcol=c(2,2));plot(mod.leatherbackCUL)
  
mod.leatherbackFLib<-glm(log(Estimate)~Time, leatherbackFLib, 
                          family=Gamma(log))
  AIC(mod.leatherbackFLib)
  summary(mod.leatherbackFLib)
  plot(Estimate~Time, leatherbackFLib, pch=16)
  points(exp(predict(mod.leatherbackFLib, type ="response"))~leatherbackFLib$Time)
  par(mfcol=c(2,2));plot(mod.leatherbackFLib)
  
mod.leatherbackFLsb<-glm(log(Estimate)~Time, leatherbackFLsb, 
                           family=Gamma(log))
  AIC(mod.leatherbackFLsb)
  summary(mod.leatherbackFLsb)
  plot(Estimate~Time, leatherbackFLsb, pch=16)
  points(exp(predict(mod.leatherbackFLsb, type ="response"))~leatherbackFLsb$Time)
  par(mfcol=c(2,2));plot(mod.leatherbackFLsb)

mod.leatherbackPR<-glm(log(Estimate)~Time, leatherbackPR, 
                           family=Gamma(identity))
  AIC(mod.leatherbackPR)
  summary(mod.leatherbackPR)
  plot(Estimate~Time, leatherbackPR, pch=16)
  points(exp(predict(mod.leatherbackPR, type ="response"))~leatherbackPR$Time)
  par(mfcol=c(2,2));plot(mod.leatherbackPR)
  
mod.leatherbackSP<-glm(log(Estimate)~Time, leatherbackSP, 
                         family=Gamma(log))
  AIC(mod.leatherbackSP)
  summary(mod.leatherbackSP)
  plot(Estimate~Time, leatherbackSP, pch=16)
  points(exp(predict(mod.leatherbackSP, type ="response"))~leatherbackSP$Time)
  par(mfcol=c(2,2));plot(mod.leatherbackSP)
  
mod.leatherbackSPn<-glm(log(Estimate)~Time, leatherbackSPn, 
                         family= gaussian(identity))
  AIC(mod.leatherbackSPn)
  summary(mod.leatherbackSPn)
  plot(Estimate~Time, leatherbackSPn, pch=16)
  points(exp(predict(mod.leatherbackSPn, type ="response"))~leatherbackSPn$Time)
  par(mfcol=c(2,2));plot(mod.leatherbackSPn)
  

#lm
mod.leatherbackCUL1<-lm(log(Estimate)~Time,leatherbackCUL)
  AIC(mod.leatherbackCUL1)
  summary(mod.leatherbackCUL1)
  plot(Estimate~Time, leatherbackCUL, pch=16)
  points(exp(predict(mod.leatherbackCUL1, type ="response"))~leatherbackCUL$Time)
  par(mfcol=c(2,2));plot(mod.leatherbackCUL)
  
mod.leatherbackFLib1<-lm(log(Estimate)~Time,leatherbackFLib)
  AIC(mod.leatherbackFLib1)
  summary(mod.leatherbackFLib1)
  plot(Estimate~Time, leatherbackFLib, pch=16)
  points(exp(predict(mod.leatherbackFLib1, type ="response"))~leatherbackFLib$Time)
  par(mfcol=c(2,2));plot(mod.leatherbackFLib1)

mod.leatherbackFLsb1<-lm(log(Estimate)~Time,leatherbackFLsb)
  AIC(mod.leatherbackFLsb1)
  summary(mod.leatherbackFLsb1)
  plot(Estimate~Time, leatherbackFLsb, pch=16)
  points(exp(predict(mod.leatherbackFLsb1, type ="response"))~leatherbackFLsb$Time)
  par(mfcol=c(2,2));plot(mod.leatherbackFLsb1)
  
mod.leatherbackPR1<-lm(log(Estimate)~Time,leatherbackPR)
  AIC(mod.leatherbackPR1)
  summary(mod.leatherbackPR1)
  plot(Estimate~Time, leatherbackPR, pch=16)
  points(exp(predict(mod.leatherbackPR1, type ="response"))~leatherbackPR$Time)
  par(mfcol=c(2,2));plot(mod.leatherbackPR1)
  
mod.leatherbackSP1<-lm(log(Estimate)~Time,leatherbackSP)
  AIC(mod.leatherbackSP1)
  summary(mod.leatherbackSP1)
  plot(Estimate~Time, leatherbackSP, pch=16)
  points(exp(predict(mod.leatherbackSP1, type ="response"))~leatherbackSP$Time)
  par(mfcol=c(2,2));plot(mod.leatherbackSP1)
  
mod.leatherbackSPn1<-lm(log(Estimate)~Time,leatherbackSPn)
  AIC(mod.leatherbackSPn1)
  summary(mod.leatherbackSPn1)
  plot(Estimate~Time, leatherbackSPn, pch=16)
  points(exp(predict(mod.leatherbackSPn1, type ="response"))~leatherbackSPn$Time)
  par(mfcol=c(2,2));plot(mod.leatherbackSPn1)


#gls
library(nlme)
mod.leatherbackCUL2<-gls(log(Estimate)~Time, leatherbackCUL)
                   #weights = varPower(),
                   #correlation = corAR1(form=~Time))
  AIC(mod.leatherbackCUL2)
  summary(mod.leatherbackCUL2)
  coef(mod.leatherbackCUL2)
  rsquared.gls(mod.leatherbackCUL2)

  plot(Estimate~Time, leatherbackCUL, pch=16)
  points(exp(predict(mod.leatherbackCUL2, type ="response"))~leatherbackCUL$Time)
  plot(mod.leatherbackCUL2)
  
mod.leatherbackFLib2<-gls(log(Estimate)~Time, leatherbackFLib,
              weights = varExp())
              #correlation = corAR1())
  AIC(mod.leatherbackFLib2)
  summary(mod.leatherbackFLib2)
  coef(mod.leatherbackFLib2)
  rsquared.gls(mod.leatherbackFLib2)
  
  plot(Estimate~Time, leatherbackFLib, pch=16)
  points(exp(predict(mod.leatherbackFLib2, type ="response"))~leatherbackFLib$Time)
  plot(mod.leatherbackFLib2)
  
mod.leatherbackFLsb2<-gls(log(Estimate)~Time, leatherbackFLsb)
                            #weights = varExp())
                          #correlation = corAR1())
  AIC(mod.leatherbackFLsb2)
  summary(mod.leatherbackFLsb2)
  coef(mod.leatherbackFLsb2)
  rsquared.gls(mod.leatherbackFLsb2)
  
  plot(Estimate~Time, leatherbackFLsb, pch=16)
  points(exp(predict(mod.leatherbackFLsb2, type ="response"))~leatherbackFLsb$Time)
  plot(mod.leatherbackFLsb2)
  
mod.leatherbackPR2<-gls(log(Estimate)~Time, leatherbackPR)
  #weights = varExp())
  #correlation = corAR1())
  AIC(mod.leatherbackPR2)
  summary(mod.leatherbackPR2)
  coef(mod.leatherbackPR2)
  rsquared.gls(mod.leatherbackPR2)
  
  plot(Estimate~Time, leatherbackPR, pch=16)
  points(exp(predict(mod.leatherbackPR2, type ="response"))~leatherbackPR$Time)
  plot(mod.leatherbackPR2)
  
mod.leatherbackSP2<-gls(log(Estimate)~Time, leatherbackSP)
  #weights = varExp())
  #correlation = corAR1())
  AIC(mod.leatherbackSP2)
  summary(mod.leatherbackSP2)
  coef(mod.leatherbackSP2)
  rsquared.gls(mod.leatherbackSP2)
  
  plot(Estimate~Time, leatherbackSP, pch=16)
  points(exp(predict(mod.leatherbackSP2, type ="response"))~leatherbackSP$Time)
  plot(mod.leatherbackSP2)
  
mod.leatherbackSPn2<-gls(log(Estimate)~Time, leatherbackSPn)
  #weights = varExp(),
  #correlation = corAR1())
  AIC(mod.leatherbackSPn2)
  summary(mod.leatherbackSPn2)
  coef(mod.leatherbackSPn2)
  rsquared.gls(mod.leatherbackSPn2)
  
  plot(Estimate~Time, leatherbackSPn, pch=16)
  points(exp(predict(mod.leatherbackSPn2, type ="response"))~leatherbackSPn$Time)
  plot(mod.leatherbackSPn2)
  

#Check for temporal autocorrelation
  acf(residuals(mod.leatherbackSPn2), type="p")


#gam for the entire dataset
library(gam)

#gam

mod.leatherbackFLib3<-gam(log(Estimate)~s(Time),leatherbackFLib,
                          family=gaussian(log))
  AIC(mod.leatherbackFLib3)
  summary(mod.leatherbackFLib3)
  plot(Estimate~Time, leatherbackFLib, pch=16)
  points(exp(predict(mod.leatherbackFLib3, type ="response"))~leatherbackFLib$Time)
  par(mfcol=c(2,2));plot(mod.leatherbackFLib3, se=T)
  
mod.leatherbackFLsb3<-gam(log(Estimate)~s(Time),leatherbackFLsb,
                          family=gaussian(log))
  AIC(mod.leatherbackFLsb3)
  summary(mod.leatherbackFLsb3)
  plot(Estimate~Time, leatherbackFLsb, pch=16)
  points(exp(predict(mod.leatherbackFLsb3, type ="response"))~leatherbackFLsb$Time)
  par(mfcol=c(2,2));plot(mod.leatherbackFLsb3, se=T)
  
mod.leatherbackPR3<-gam(log(Estimate)~s(Time),leatherbackPR,
                        family=Gamma(identity))
  AIC(mod.leatherbackPR3)
  summary(mod.leatherbackPR3)
  plot(Estimate~Time, leatherbackPR, pch=16)
  points(exp(predict(mod.leatherbackPR3, type ="response"))~leatherbackPR$Time)
  par(mfcol=c(2,2));plot(mod.leatherbackPR3)
  
mod.leatherbackSP3<-gam(log(Estimate)~s(Time),leatherbackSP,
                        family= gaussian(log))
  AIC(mod.leatherbackSP3)
  summary(mod.leatherbackSP3)
  plot(Estimate~Time, leatherbackSP, pch=16)
  points(exp(predict(mod.leatherbackSP3, type ="response"))~leatherbackSP$Time)
  par(mfcol=c(2,2));plot(mod.leatherbackSP3)
  
mod.leatherbackSPn3<-gam(log(Estimate)~s(Time),leatherbackSPn,
                         family=gaussian(log))
  AIC(mod.leatherbackSPn3)
  summary(mod.leatherbackSPn3)
  plot(Estimate~Time, leatherbackSPn, pch=16)
  points(exp(predict(mod.leatherbackSPn3, type ="response"))~leatherbackSPn$Time)
  par(mfcol=c(2,2));plot(mod.leatherbackSPn3)

  
#Select best model
install.packages("MuMIn")
library(MuMIn)

#Check best model for monk seals
model.sel(mod.leatherbackCUL, mod.leatherbackCUL1, mod.leatherbackCUL2) 
# chose glm

model.sel(mod.leatherbackFLib,mod.leatherbackFLib1,mod.leatherbackFLib2,mod.leatherbackFLib3)
#chose gam

model.sel(mod.leatherbackFLsb,mod.leatherbackFLsb1,mod.leatherbackFLsb2,mod.leatherbackFLsb3)
#chose lm

model.sel(mod.leatherbackPR, mod.leatherbackPR1, mod.leatherbackPR2, mod.leatherbackPR3)
#chose gam

model.sel(mod.leatherbackSP, mod.leatherbackSP1, mod.leatherbackSP2, mod.leatherbackSP3)
#chose lm

model.sel(mod.leatherbackSPn, mod.leatherbackSPn1, mod.leatherbackSPn2, mod.leatherbackSPn3)
#chose gam


#predict estimate abundance for best model
pred.leatherbackCUL<- exp(predict(mod.leatherbackCUL, type = "response"))
pred.leatherbackCUL

pred.leatherbackFLib<- exp(predict(mod.leatherbackFLib3, type = "response"))
pred.leatherbackFLib

pred.leatherbackFLsb<- exp(predict(mod.leatherbackFLsb3, type = "response"))
pred.leatherbackFLsb

pred.leatherbackPR<- exp(predict(mod.leatherbackPR3, type = "response"))
pred.leatherbackPR

pred.leatherbackSP<- exp(predict(mod.leatherbackSP1, type = "response"))
pred.leatherbackSP

pred.leatherbackSPn<- exp(predict(mod.leatherbackSPn3, type = "response"))
pred.leatherbackSPn


library(dplyr)
#calculate trend rate from best model with inflection year based on gam
trend.leatherbackCUL <- ((last(pred.leatherbackCUL)- first(pred.leatherbackCUL))/
                      (max(leatherbackCUL$Time) - min(leatherbackCUL$Time))/                                     first(pred.leatherbackCUL))*100
trend.leatherbackCUL

trend.leatherbackFLib <- ((last(pred.leatherbackFLib)- first(pred.leatherbackFLib))/
                        (max(leatherbackFLib$Time) - min(leatherbackFLib$Time))/                                     first(pred.leatherbackFLib))*100
trend.leatherbackFLib

trend.leatherbackFLsb <- ((last(pred.leatherbackFLsb)- first(pred.leatherbackFLsb))/
                            (max(leatherbackFLsb$Time) - min(leatherbackFLsb$Time))/                                     first(pred.leatherbackFLsb))*100
trend.leatherbackFLsb

trend.leatherbackPR <- ((last(pred.leatherbackPR)- first(pred.leatherbackPR))/
                            (max(leatherbackPR$Time) - min(leatherbackPR$Time))/                                     first(pred.leatherbackPR))*100
trend.leatherbackPR

trend.leatherbackSP <- ((last(pred.leatherbackSP)- first(pred.leatherbackSP))/
                          (max(leatherbackSP$Time) - min(leatherbackSP$Time))/                                     first(pred.leatherbackSP))*100
trend.leatherbackSP

trend.leatherbackSPn <- ((last(pred.leatherbackSPn)- first(pred.leatherbackSPn))/
                          (max(leatherbackSPn$Time) - min(leatherbackSPn$Time))/                                     first(pred.leatherbackSPn))*100
trend.leatherbackSPn


#Calculate population change in percent after listing
#
change.leatherbackCUL <- ((last(pred.leatherbackCUL)- first(pred.leatherbackCUL))/                                  first(pred.leatherbackCUL))*100
change.leatherbackCUL

change.leatherbackFLib <- ((last(pred.leatherbackFLib)- first(pred.leatherbackFLib))/
                                     first(pred.leatherbackFLib))*100
change.leatherbackFLib

change.leatherbackFLsb <- ((last(pred.leatherbackFLsb)- first(pred.leatherbackFLsb))/
                                     first(pred.leatherbackFLsb))*100
change.leatherbackFLsb

change.leatherbackPR <- ((last(pred.leatherbackPR)- first(pred.leatherbackPR))/
                                    first(pred.leatherbackPR))*100
change.leatherbackPR

change.leatherbackSP <- ((last(pred.leatherbackSP)- first(pred.leatherbackSP))/
                                    first(pred.leatherbackSP))*100
change.leatherbackSP

change.leatherbackSPn <- ((last(pred.leatherbackSPn)- 
                             first(pred.leatherbackSPn))/
                                   first(pred.leatherbackSPn))*100
change.leatherbackSPn


png("./Graphs/Leatherback_nest.png", 6.5,6.5, "in", res=600)

#Omit Culebra becasue only few points

Leatherback <- droplevels(subset(Leatherback, Pop_Location != 
                 "Culebra National Wildlife refuge, Puerto Rico" ))
Leatherback <- droplevels(subset(Leatherback, Pop_Location != 
                 "Culebra National Wildlife refuge, Puerto Rico OTT 9-14" ))
Leatherback <- droplevels(subset(Leatherback, Pop_Location != 
  "Sandy Point National Wildlife Refuge, St. Croix, U.S. Virgin Islands"))
levels(Leatherback$Pop_Location)

#Change level names
#
levels(Leatherback$Pop_Location) <- c("Florida, index beaches",
                                      "Florida, statewide beaches",
                                      "Puerto Rico (various beaches)",
                                      "Sandy Point NWR, St. Croix, USVI")


ggplot(Leatherback, aes(Time,(Estimate+1)))+
  facet_wrap(~Pop_Location, scales="free_y")+
  #geom_smooth(aes(group=Pop_Location, col=Pop_Location), 
 #             method=glm, 
  #            formula = y ~ poly(x, 2),
  #            bg="grey85")+
  geom_point(aes(colour=factor(Pop_Location), 
                          shape =factor(Measure_Unit)))+
  geom_line(col="grey40")+
  theme_bw()+theme(legend.position="none")+
  scale_y_continuous("NUMBER OF NESTS")+
  #              breaks=c(1, 10,20,30,50, 100,150,300,500,1000, 1600))+
  scale_x_continuous(breaks=seq(1955,2020,5))+
  #scale_colour_discrete(name = "Pop Location")+
                      
  ggtitle("ATLANTIC LEATHERBACK TURTLE POPULATION TRENDS")+
  theme(axis.text.x = element_text(angle = 90, hjust = 1))+
  theme(plot.title = element_text(hjust = 0.5))
  #geom_vline(xintercept = Listed_yr, lty = 3, colour=2, alpha=0.3)
  #annotate("text", x=1971, y=50, cex=3, angle = 90,
  #         label = "ESA", col=2, alpha=.5)
 
dev.off()

# GREEN SEA TURTLE ####

Green <- droplevels(subset(ESA ,Common.Name=="Green sea turtle"))

Listed_yr<- Green$Year.Listed[1]
Listed_yr 

#Analyze trend after listing

Green <- subset(Green, Time>1977)

levels(Green$Measure_Unit)[levels(Green$Measure_Unit)=="Estimated individuals (high)"] <- "Individuals"
levels(Green$Measure_Unit)[levels(Green$Measure_Unit)=="Estimated individuals (low)"] <- "Individuals"
levels(Green$Measure_Unit)[levels(Green$Measure_Unit)=="Estimated individuals (mean)"] <- "Individuals"

levels(Green$Pop_Location)

GreenCP<-droplevels(subset(Green, Pop_Location == "Colola Playa"))
GreenCP <-subset(GreenCP, Time>1982)
GreenEI<-droplevels(subset(Green, 
              Pop_Location == "East Island, French Frigate Shoals, HI"))
GreenFLib<-droplevels(subset(Green, Pop_Location == "Florida, index beaches"))
GreenFLsb<-droplevels(subset(Green, Pop_Location == "Florida, statewide beaches"))

GreenGU<-droplevels(subset(Green, Pop_Location == "Guam"))
#chose Estimated individuals high for Guam
GreenGU<-droplevels(subset(Green, Measure_Unit == "Estimated individuals (high)"))

GreenSA<-droplevels(subset(Green, DPS.Stock == "South Atlantic DPS"))


#Models

#glm for the entire dataset
mod.GreenCP<-glm(log(Estimate)~Time, GreenCP, 
                        family=gaussian(log))
  AIC(mod.GreenCP)
  summary(mod.GreenCP)
  plot(Estimate~Time, GreenCP, pch=16)
  points(exp(predict(mod.GreenCP, type ="response"))~GreenCP$Time)
  par(mfcol=c(2,2));plot(mod.GreenCP)

mod.GreenFLib<-glm(log(Estimate)~Time, GreenFLib, 
                         family=gaussian(log))
  AIC(mod.GreenFLib)
  summary(mod.GreenFLib)
  plot(Estimate~Time, GreenFLib, pch=16)
  points(exp(predict(mod.GreenFLib, type ="response"))~GreenFLib$Time)
  par(mfcol=c(2,2));plot(mod.GreenFLib)

mod.GreenFLsb<-glm(log(Estimate)~Time, GreenFLsb, 
                         family=gaussian(identity))
  AIC(mod.GreenFLsb)
  summary(mod.GreenFLsb)
  plot(Estimate~Time, GreenFLsb, pch=16)
  points(exp(predict(mod.GreenFLsb, type ="response"))~GreenFLsb$Time)
  par(mfcol=c(2,2));plot(mod.GreenFLsb)

mod.GreenEI<-glm(log(Estimate)~Time, GreenEI, 
                       family=gaussian(identity))
  AIC(mod.GreenEI)
  summary(mod.GreenEI)
  plot(Estimate~Time, GreenEI, pch=16)
  points(exp(predict(mod.GreenEI, type ="response"))~GreenEI$Time)
  par(mfcol=c(2,2));plot(mod.GreenEI)

mod.GreenGU<-glm(log(Estimate)~Time, GreenGU, 
                       family=gaussian(log))
  AIC(mod.GreenGU)
  summary(mod.GreenGU)
  plot(Estimate~Time, GreenGU, pch=16)
  points(exp(predict(mod.GreenGU, type ="response"))~GreenGU$Time)
  par(mfcol=c(2,2));plot(mod.GreenGU)

mod.GreenSA<-glm(log(Estimate)~Time, GreenSA, 
                        family= gaussian(log))
  AIC(mod.GreenSA)
  summary(mod.GreenSA)
  plot(Estimate~Time, GreenSA, pch=16)
  points(exp(predict(mod.GreenSA, type ="response"))~GreenSA$Time)
  par(mfcol=c(2,2));plot(mod.GreenSA)


#lm
mod.GreenCP1<-lm(log(Estimate)~Time,GreenCP)
  AIC(mod.GreenCP1)
  summary(mod.GreenCP1)
  plot(Estimate~Time, GreenCP, pch=16)
  points(exp(predict(mod.GreenCP1, type ="response"))~GreenCP$Time)
  par(mfcol=c(2,2));plot(mod.GreenCP)

mod.GreenFLib1<-lm(log(Estimate)~Time,GreenFLib)
  AIC(mod.GreenFLib1)
  summary(mod.GreenFLib1)
  plot(Estimate~Time, GreenFLib, pch=16)
  points(exp(predict(mod.GreenFLib1, type ="response"))~GreenFLib$Time)
  par(mfcol=c(2,2));plot(mod.GreenFLib1)

mod.GreenFLsb1<-lm(log(Estimate)~Time,GreenFLsb)
  AIC(mod.GreenFLsb1)
  summary(mod.GreenFLsb1)
  plot(Estimate~Time, GreenFLsb, pch=16)
  points(exp(predict(mod.GreenFLsb1, type ="response"))~GreenFLsb$Time)
  par(mfcol=c(2,2));plot(mod.GreenFLsb1)

mod.GreenEI1<-lm(log(Estimate)~Time,GreenEI)
  AIC(mod.GreenEI1)
  summary(mod.GreenEI1)
  plot(Estimate~Time, GreenEI, pch=16)
  points(exp(predict(mod.GreenEI1, type ="response"))~GreenEI$Time)
  par(mfcol=c(2,2));plot(mod.GreenEI1)

mod.GreenGU1<-lm(log(Estimate)~Time,GreenGU)
  AIC(mod.GreenGU1)
  summary(mod.GreenGU1)
  plot(Estimate~Time, GreenGU, pch=16)
  points(exp(predict(mod.GreenGU1, type ="response"))~GreenGU$Time)
  par(mfcol=c(2,2));plot(mod.GreenGU1)

mod.GreenSA1<-lm(log(Estimate)~Time,GreenSA)
  AIC(mod.GreenSA1)
  summary(mod.GreenSA1)
  plot(Estimate~Time, GreenSA, pch=16)
  points(exp(predict(mod.GreenSA1, type ="response"))~GreenSA$Time)
  par(mfcol=c(2,2));plot(mod.GreenSA1)


#gls
library(nlme)
mod.GreenCP2<-gls(log(Estimate)~Time, GreenCP)
  #weights = varExp())
  #correlation = corAR1())
  AIC(mod.GreenCP2)
  summary(mod.GreenCP2)
  coef(mod.GreenCP2)
  r.squaredLR(mod.GreenCP2)

  plot(Estimate~Time, GreenCP, pch=16)
  points(exp(predict(mod.GreenCP2, type ="response"))~GreenCP$Time)
  plot(mod.GreenCP2)
  
  #Check for temporal autocorrelation
  acf(residuals(mod.GreenCP2), type="p")

mod.GreenFLib2<-gls(log(Estimate)~Time, GreenFLib)
                          #weights = varExp())
  #correlation = corAR1())
  AIC(mod.GreenFLib2)
  summary(mod.GreenFLib2)
  coef(mod.GreenFLib2)
  r.squaredLR(mod.GreenFLib2)

  plot(Estimate~Time, GreenFLib, pch=16)
  points(exp(predict(mod.GreenFLib2, type ="response"))~GreenFLib$Time)
  plot(mod.GreenFLib2)

mod.GreenFLsb2<-gls(log(Estimate)~Time, GreenFLsb)
  #weights = varExp())
  #correlation = corAR1())
  AIC(mod.GreenFLsb2)
  summary(mod.GreenFLsb2)
  coef(mod.GreenFLsb2)
  r.squaredLR(mod.GreenFLsb2)
  
  plot(Estimate~Time, GreenFLsb, pch=16)
  points(exp(predict(mod.GreenFLsb2, type ="response"))~GreenFLsb$Time)
  plot(mod.GreenFLsb2)

mod.GreenEI2<-gls(log(Estimate)~Time, GreenEI)
  #weights = varExp(),
  #correlation = corAR1())
  AIC(mod.GreenEI2)
  summary(mod.GreenEI2)
  coef(mod.GreenEI2)
  r.squaredLR(mod.GreenEI2)
  
  plot(Estimate~Time, GreenEI, pch=16)
  points(exp(predict(mod.GreenEI2, type ="response"))~GreenEI$Time)
  plot(mod.GreenEI2)

mod.GreenGU2<-gls(log(Estimate)~Time, GreenGU)
  #weights = varExp())
  #correlation = corAR1())
  AIC(mod.GreenGU2)
  summary(mod.GreenGU2)
  coef(mod.GreenGU2)
  r.squaredLR(mod.GreenGU2)

  plot(Estimate~Time, GreenGU, pch=16)
  points(exp(predict(mod.GreenGU2, type ="response"))~GreenGU$Time)
  plot(mod.GreenGU2)

mod.GreenSA2<-gls(log(Estimate)~Time, GreenSA)
  #weights = varExp())
  #correlation = corAR1())
  AIC(mod.GreenSA2)
  summary(mod.GreenSA2)
  coef(mod.GreenSA2)
  r.squaredLR(mod.GreenSA2)
  
  plot(Estimate~Time, GreenSA, pch=16)
  points(exp(predict(mod.GreenSA2, type ="response"))~GreenSA$Time)
  plot(mod.GreenSA2)


#Check for temporal autocorrelation
acf(residuals(mod.GreenJI2), type="p")


#gam for the entire dataset
library(gam)

#gam

mod.GreenCP3<-gam(log(Estimate)~s(Time),GreenCP,  family=gaussian(identity))
  AIC(mod.GreenCP3)
  summary(mod.GreenCP3)
  plot(Estimate~Time, GreenCP, pch=16)
  points(exp(predict(mod.GreenCP3, type ="response"))~GreenCP$Time)
  par(mfcol=c(2,2));plot(mod.GreenCP3, se=T)

mod.GreenFLib3<-gam(log(Estimate)~s(Time),GreenFLib, family=gaussian(log))
  AIC(mod.GreenFLib3)
  summary(mod.GreenFLib3)
  plot(Estimate~Time, GreenFLib, pch=16)
  points(exp(predict(mod.GreenFLib3, type ="response"))~GreenFLib$Time)
  par(mfcol=c(2,2));plot(mod.GreenFLib3, se=T)

mod.GreenFLsb3<-gam(log(Estimate)~s(Time),GreenFLsb,
                          family=gaussian(log))
  AIC(mod.GreenFLsb3)
  summary(mod.GreenFLsb3)
  plot(Estimate~Time, GreenFLsb, pch=16)
  points(exp(predict(mod.GreenFLsb3, type ="response"))~GreenFLsb$Time)
  par(mfcol=c(2,2));plot(mod.GreenFLsb3, se=T)

mod.GreenEI3<-gam(log(Estimate)~s(Time),GreenEI, family=gaussian(identity))
  AIC(mod.GreenEI3)
  summary(mod.GreenEI3)
  plot(Estimate~Time, GreenEI, pch=16)
  points(exp(predict(mod.GreenEI3, type ="response"))~GreenEI$Time)
  par(mfcol=c(2,2));plot(mod.GreenEI3, se=T)

mod.GreenGU3<-gam(log(Estimate)~s(Time),GreenGU, family = gaussian(identity))
  AIC(mod.GreenGU3)
  summary(mod.GreenGU3)
  plot(Estimate~Time, GreenGU, pch=16)
  points(exp(predict(mod.GreenGU3, type ="response"))~GreenGU$Time)
  par(mfcol=c(2,2));plot(mod.GreenGU3, se=T)

mod.GreenSA3<-gam(log(Estimate)~s(Time),GreenSA, family=Gamma(identity))
  AIC(mod.GreenSA3)
  summary(mod.GreenSA3)
  plot(Estimate~Time, GreenSA, pch=16)
  points(exp(predict(mod.GreenSA3, type ="response"))~GreenSA$Time)
  par(mfcol=c(2,2));plot(mod.GreenSA3, se=T)


#Select best model
install.packages("MuMIn")
library(MuMIn)

#Check best model for monk seals
model.sel(mod.GreenCP, mod.GreenCP1, mod.GreenCP2, mod.GreenCP3) 
# chose gam

model.sel(mod.GreenFLib,mod.GreenFLib1,mod.GreenFLib2,mod.GreenFLib3)
#chose glm

model.sel(mod.GreenFLsb,mod.GreenFLsb1,mod.GreenFLsb2,mod.GreenFLsb3)
#chose glm

model.sel(mod.GreenEI, mod.GreenEI1, mod.GreenEI2, mod.GreenEI3)
#chose glm

model.sel(mod.GreenGU, mod.GreenGU1, mod.GreenGU2, mod.GreenGU3)
#chose gam

model.sel(mod.GreenSA, mod.GreenSA1, mod.GreenSA2, mod.GreenSA3)
#chose gam


#EIedict estimate abundance for best model
EIed.GreenCP<- exp(predict(mod.GreenCP3, type = "response"))
EIed.GreenCP

EIed.GreenFLib<- exp(predict(mod.GreenFLib, type = "response"))
EIed.GreenFLib

EIed.GreenFLsb<- exp(predict(mod.GreenFLsb, type = "response"))
EIed.GreenFLsb

EIed.GreenEI<- exp(predict(mod.GreenEI, type = "response"))
EIed.GreenEI

EIed.GreenGU<- exp(predict(mod.GreenGU3, type = "response"))
EIed.GreenGU

EIed.GreenSA<- exp(predict(mod.GreenSA3, type = "response"))
EIed.GreenSA


library(dplyr)
#calCPate trend rate from best model with inflection year based on gam
trend.GreenCP <- ((last(EIed.GreenCP)- first(EIed.GreenCP))/
                           (max(GreenCP$Time) - min(GreenCP$Time))/                                     first(EIed.GreenCP))*100
trend.GreenCP

trend.GreenFLib <- ((last(EIed.GreenFLib)- first(EIed.GreenFLib))/
                            (max(GreenFLib$Time) - min(GreenFLib$Time))/                                     first(EIed.GreenFLib))*100
trend.GreenFLib

trend.GreenFLsb <- ((last(EIed.GreenFLsb)- first(EIed.GreenFLsb))/
                            (max(GreenFLsb$Time) - min(GreenFLsb$Time))/                                     first(EIed.GreenFLsb))*100
trend.GreenFLsb

trend.GreenEI <- ((last(EIed.GreenEI)- first(EIed.GreenEI))/
                          (max(GreenEI$Time) - min(GreenEI$Time))/                                     first(EIed.GreenEI))*100
trend.GreenEI

trend.GreenGU <- ((last(EIed.GreenGU)- first(EIed.GreenGU))/
                          (max(GreenGU$Time) - min(GreenGU$Time))/                                     first(EIed.GreenGU))*100
trend.GreenGU

trend.GreenSA <- ((last(EIed.GreenSA)- first(EIed.GreenSA))/
                           (max(GreenSA$Time) - min(GreenSA$Time))/                                     first(EIed.GreenSA))*100
trend.GreenSA


#CalCPate population change in percent after listing
#
change.GreenCP <- ((last(EIed.GreenCP)- first(EIed.GreenCP))/                                  first(EIed.GreenCP))*100
change.GreenCP

change.GreenFLib <- ((last(EIed.GreenFLib)- first(EIed.GreenFLib))/
                             first(EIed.GreenFLib))*100
change.GreenFLib

change.GreenFLsb <- ((last(EIed.GreenFLsb)- first(EIed.GreenFLsb))/
                             first(EIed.GreenFLsb))*100
change.GreenFLsb

change.GreenEI <- ((last(EIed.GreenEI)- first(EIed.GreenEI))/
                           first(EIed.GreenEI))*100
change.GreenEI

change.GreenGU <- ((last(EIed.GreenGU)- first(EIed.GreenGU))/
                           first(EIed.GreenGU))*100
change.GreenGU

change.GreenSA <- ((last(EIed.GreenSA)- first(EIed.GreenSA))/
                            first(EIed.GreenSA))*100
change.GreenSA


png("./Graphs/GreenSeaTurtle.png", 6.5,5, "in", res=600, 
    antialias = "cleartype")

ggplot(Green, aes(Time,(Estimate+1)))+
  geom_smooth(aes(group=Pop_Location, col=Pop_Location), 
              method=glm, 
              formula = y ~ poly(x, 3),
              bg="grey85")+
  geom_point(aes(colour=factor(Pop_Location), 
                 shape = Measure_Unit))+
  theme_bw()+theme(legend.position="right")+  
  scale_y_log10("POPULATION ESTIMATE",
            breaks=c(5, 10,17,30,50, 100,170,300,500,1000, 1700,
                     3000, 5000, 10000, 17000, 30000, 50000, 100000))+
  scale_x_continuous(breaks=seq(1965,2020,5))+
  scale_colour_discrete(name = "Pop Location",
                        labels =c(" Colola Playa, Mexico",
                                 " East Island, FFS, HI",
                                 " FL: index beaches",
                                 " FL: statewide beaches",
                                 " Guam waters",
                                 " Eastern St. Croix"))+
  scale_shape_discrete(name ="")+
  ggtitle(expression(paste("GREEN SEA TURTLE (", italic("Chelonia mydas"), ")")))+
  geom_vline(xintercept = c(1978,2015),lty=3, colour=2, alpha=0.3)+
  annotate("text", x=1977, y=12, cex=3, angle = 90,
           label = "ESA-listing", col=2, alpha=.5)+
  annotate("text", x=2014, y=17, cex=3, angle = 90,
         label = "Reclassification", col=2, alpha=.5)+
  annotate("text", x=2016, y=c(95, 200, 500,5000,13000,17000), cex=3, angle = 0,
         label = c("T", "E", "T", "T", "T", "T"), col=2, alpha=.5)

dev.off()


png("./Graphs/GreenTurtleNADPS.png", 2.7, 2.2, "in", res=600)

ggplot(GreenFLsb, aes(Time,Estimate))+ 
  geom_smooth(method=glm, formula= y ~ poly(x, 2),
              color="grey50",bg="grey85")+
  #geom_point(size=1, colour="grey20")+
  scale_colour_discrete(name="Pop Location")+
  scale_y_continuous("Population Estimate",
                     breaks=seq(0,40000,5000))+
  #breaks=c(200, 300, 500, 700,1000,1400,2000,3000,
  #        4500,7000,10000,14000))+
  scale_x_continuous(breaks=seq(1975, 2018,10),
                     limits = c(1975,2018))+
  theme_bw() +
  theme(legend.position="right",
        axis.title.y=element_text(size=9,face=NULL),
        panel.grid.major = element_line(NA),
        panel.grid.minor = element_line(NA),
        axis.title.x=element_blank())+
  annotate("text", x=1976, y=3000, label="ESA listed",
           cex=3, angle=90, colour =2, alpha=0.5)+
  annotate("text", x=1995, y=25000, label="Green Turtle",
           cex=3, angle=0, alpha=0.5)+
  annotate("text", x=1995, y=22000, label="North Atlantic DPS",
           cex=3, angle=0, alpha=0.5)+
  geom_vline(xintercept = 1978, lty=3, colour=2, alpha=0.5)

dev.off()


# HAWKSBILL SEA TURTLE ####

Hawksbill <- droplevels(subset(ESA, Common.Name=="Hawksbill sea turtle"))
dim(Hawksbill)

Listed_yr<- Hawksbill$Year.Listed[1]
Listed_yr 

levels(Hawksbill$Measure_Unit)[levels(Hawksbill$Measure_Unit)=="Estimated indiviudals (high)"] <- "Individuals"
levels(Hawksbill$Measure_Unit)[levels(Hawksbill$Measure_Unit)=="Estimated indiviudals (low)"] <- "Individuals"
levels(Hawksbill$Measure_Unit)[levels(Hawksbill$Measure_Unit)=="Estimated indiviudals (mean)"] <- "Individuals"
levels(Hawksbill$Measure_Unit)[levels(Hawksbill$Measure_Unit)=="Breeding females"] <- "Nesting females"

levels(Hawksbill$Pop_Location)

hawksbilldataBI <- droplevels(subset(Hawksbill, 
                      Pop_Location == "Buck Island, U.S. Virgin Islands"))
hawksbilldataBIn <- droplevels(subset(Hawksbill,
                      Pop_Location == "Buck Island, U.S. Virgin Islands OTT 9-14"))
hawksbilldataGU <- droplevels(subset(Hawksbill,
                      Pop_Location == "Guam"))
hawksbilldataHI <- droplevels(subset(Hawksbill,
                      Pop_Location == "Island of Hawaii"))
hawksbilldataMI <- droplevels(subset(Hawksbill,
                      Pop_Location == "Mona Island, Puerto Rico"))

dim(hawksbilldataBI)
dim(hawksbilldataMx)


#glm for the entire dataset
mod.hawksbillBI<-glm(log(Estimate)~Time, hawksbilldataBI, family=gaussian(log))
  AIC(mod.hawksbillBI)
  summary(mod.hawksbillBI)
  plot(Estimate~Time, hawksbilldataBI, pch=16)
  points(exp(predict(mod.hawksbillBI, type ="response"))~hawksbilldataBI$Time)
  par(mfcol=c(2,2));plot(mod.hawksbillBI)
  
mod.hawksbillBIn<-glm(log(Estimate)~Time, hawksbilldataBIn, family=gaussian(log))
  AIC(mod.hawksbillBIn)
  summary(mod.hawksbillBIn)
  plot(Estimate~Time, hawksbilldataBIn, pch=16)
  points(exp(predict(mod.hawksbillBIn, type ="response"))~hawksbilldataBIn$Time)
  par(mfcol=c(2,2));plot(mod.hawksbillBIn)

mod.hawksbillGU<-glm(log(Estimate)~Time, hawksbilldataGU, family=gaussian(log))
  AIC(mod.hawksbillGU)
  summary(mod.hawksbillGU)
  plot(Estimate~Time, hawksbilldataGU, pch=16)
  points(exp(predict(mod.hawksbillGU, type ="response"))~hawksbilldataGU$Time)
  par(mfcol=c(2,2));plot(mod.hawksbillGU)

mod.hawksbillHI<-glm(log(Estimate)~Time, hawksbilldataHI, family=gaussian(log))
  AIC(mod.hawksbillHI)
  summary(mod.hawksbillHI)
  plot(Estimate~Time, hawksbilldataHI, pch=16)
  points(exp(predict(mod.hawksbillHI, type ="response"))~hawksbilldataHI$Time)
  par(mfcol=c(2,2));plot(mod.hawksbillHI)
  
mod.hawksbillMI<-glm(log(Estimate)~Time, hawksbilldataMI, family=gaussian(log))
  AIC(mod.hawksbillMI)
  summary(mod.hawksbillMI)
  plot(Estimate~Time, hawksbilldataMI, pch=16)
  points(exp(predict(mod.hawksbillMI, type ="response"))~hawksbilldataMI$Time)
  par(mfcol=c(2,2));plot(mod.hawksbillMI)


#gls
library(nlme)
mod.hawksbillBI2<-gls(log(Estimate)~Time, hawksbilldataBI)
                 #weights = varExp(),
                 #correlation = corAR1())
  AIC(mod.hawksbillBI2)
  summary(mod.hawksbillBI2)
  plot(Estimate~Time, hawksbilldataBI, pch=16)
  points(exp(predict(mod.hawksbillBI2, type ="response"))~hawksbilldataBI$Time)
plot(mod.hawksbillBI2)

#Check for temporal autocorrelation
  acf(residuals(mod.hawksbillBI2), type="p")

#Check qqplot
  qqnorm(mod.hawksbillBI2)
  
mod.hawksbillBIn2<-gls(log(Estimate)~Time, hawksbilldataBIn)
  #weights = varExp(),
  #correlation = corAR1())
  AIC(mod.hawksbillBIn2)
  summary(mod.hawksbillBIn2)
  plot(Estimate~Time, hawksbilldataBIn, pch=16)
  points(exp(predict(mod.hawksbillBIn2, type ="response"))~hawksbilldataBIn$Time)
  plot(mod.hawksbillBIn2)
  
#Check for temporal autocorrelation
  acf(residuals(mod.hawksbillBIn2), type="p")
  
#Check qqplot
  qqnorm(mod.hawksbillBIn2)
  
mod.hawksbillGU2<-gls(log(Estimate)~Time, hawksbilldataGU)
  #weights = varExp(),
  #correlation = corAR1())
  AIC(mod.hawksbillGU2)
  summary(mod.hawksbillGU2)
  plot(Estimate~Time, hawksbilldataGU, pch=16)
  points(exp(predict(mod.hawksbillGU2, type ="response"))~hawksbilldataGU$Time)
  plot(mod.hawksbillGU2)
  
#Check for temporal autocorrelation
  acf(residuals(mod.hawksbillGU2), type="p")
  
#Check qqplot
  qqnorm(mod.hawksbillGU2)
  
mod.hawksbillHI2<-gls(log(Estimate)~Time, hawksbilldataHI)
  #weights = varExp(),
  #correlation = corAR1())
  AIC(mod.hawksbillHI2)
  summary(mod.hawksbillHI2)
  plot(Estimate~Time, hawksbilldataHI, pch=16)
  points(exp(predict(mod.hawksbillHI2, type ="response"))~hawksbilldataHI$Time)
  plot(mod.hawksbillHI2)
  
  #Check for temporal autocorrelation
  acf(residuals(mod.hawksbillHI2), type="p")
  
  #Check qqplot
  qqnorm(mod.hawksbillHI2)


mod.hawksbillMI2<-gls(log(Estimate)~Time, hawksbilldataMI)
  #weights = varExp(),
  #correlation = corAR1())
  AIC(mod.hawksbillMI2)
  summary(mod.hawksbillMI2)
  plot(Estimate~Time, hawksbilldataMI, pch=16)
  points(exp(predict(mod.hawksbillMI2, type ="response"))~hawksbilldataMI$Time)
  plot(mod.hawksbillMI2)
  
  #Check for temporal autocorrelation
  acf(residuals(mod.hawksbillMI2), type="p")
  
  #Check qqplot
  qqnorm(mod.hawksbillMI2)


#gam for the entire dataset

mod.hawksbillBI3<-gam(log(Estimate)~s(Time), hawksbilldataBI, family=gaussian(log))
  AIC(mod.hawksbillBI3)
  summary(mod.hawksbillBI3)
  plot(Estimate~Time, hawksbilldataBI, pch=16)
  points(exp(predict(mod.hawksbillBI3, type ="response"))~hawksbilldataBI$Time)
  par(mfcol=c(2,2));plot(mod.hawksbillBI3)
  
mod.hawksbillBIn3<-gam(log(Estimate)~s(Time), hawksbilldataBIn, family=gaussian(log))
  AIC(mod.hawksbillBIn3)
  summary(mod.hawksbillBIn3)
  plot(Estimate~Time, hawksbilldataBIn, pch=16)
  points(exp(predict(mod.hawksbillBIn3, type ="response"))~hawksbilldataBIn$Time)
  par(mfcol=c(2,2));plot(mod.hawksbillBIn3)
  
mod.hawksbillGU3<-gam(log(Estimate)~s(Time), hawksbilldataGU, family=gaussian(identity))
  AIC(mod.hawksbillGU3)
  summary(mod.hawksbillGU3)
  plot(Estimate~Time, hawksbilldataGU, pch=16)
  points(exp(predict(mod.hawksbillGU3, type ="response"))~hawksbilldataGU$Time)
  par(mfcol=c(2,2));plot(mod.hawksbillGU3)
  
mod.hawksbillHI3<-gam(log(Estimate)~s(Time), hawksbilldataHI, family=gaussian(identity))
  AIC(mod.hawksbillHI3)
  summary(mod.hawksbillHI3)
  plot(Estimate~Time, hawksbilldataHI, pch=16)
  points(exp(predict(mod.hawksbillHI3, type ="response"))~hawksbilldataHI$Time)
  par(mfcol=c(2,2));plot(mod.hawksbillHI3)
  
mod.hawksbillMI3<-gam(log(Estimate)~s(Time), hawksbilldataMI, family=gaussian(identity))
  AIC(mod.hawksbillMI3)
  summary(mod.hawksbillMI3)
  plot(Estimate~Time, hawksbilldataMI, pch=16)
  points(exp(predict(mod.hawksbillMI3, type ="response"))~hawksbilldataMI$Time)
  par(mfcol=c(2,2));plot(mod.hawksbillMI3)
  

#Select best model
install.packages("MuMIn")
library(MuMIn)

#Check best model for monk seals
model.sel(mod.hawksbillBI, mod.hawksbillBI2, mod.hawksbillBI3)
#gam
model.sel(mod.hawksbillBIn, mod.hawksbillBIn2, mod.hawksbillBIn3)
#glm
model.sel(mod.hawksbillGU, mod.hawksbillGU2, mod.hawksbillGU3)
#gam
model.sel(mod.hawksbillHI, mod.hawksbillHI2, mod.hawksbillHI3)
#gam
model.sel(mod.hawksbillMI, mod.hawksbillMI2, mod.hawksbillMI3)
#gam

## so chose the gam models for both


#predict estimate abundance for best model
pred.hawksbillBI<- exp(predict(mod.hawksbillBI3, type = "response"))
pred.hawksbillBI

pred.hawksbillBIn<- exp(predict(mod.hawksbillBIn, type = "response"))
pred.hawksbillBIn

pred.hawksbillGU<- exp(predict(mod.hawksbillGU3, type = "response"))
pred.hawksbillGU

pred.hawksbillHI<- exp(predict(mod.hawksbillHI3, type = "response"))
pred.hawksbillHI

pred.hawksbillMI<- exp(predict(mod.hawksbillMI3, type = "response"))
pred.hawksbillMI


library(dplyr)
#calculate Trend rate from best model with inflection year based on gam
trend.hawksbillBI<- ((last(pred.hawksbillBI)- first(pred.hawksbillBI))/
                  (max(hawksbilldataBI$Time) - min(hawksbilldataBI$Time) )/
                  first(pred.hawksbillBI))*100
trend.hawksbillBI

trend.hawksbillBIn<- ((last(pred.hawksbillBIn)- first(pred.hawksbillBIn))/
                       (max(hawksbilldataBIn$Time) - min(hawksbilldataBIn$Time) )/
                       first(pred.hawksbillBIn))*100
trend.hawksbillBIn

trend.hawksbillGU<- ((last(pred.hawksbillGU)- first(pred.hawksbillGU))/
                        (max(hawksbilldataGU$Time) - min(hawksbilldataGU$Time) )/
                        first(pred.hawksbillGU))*100
trend.hawksbillGU

trend.hawksbillHI<- ((last(pred.hawksbillHI)- first(pred.hawksbillHI))/
                       (max(hawksbilldataHI$Time) - min(hawksbilldataHI$Time) )/
                       first(pred.hawksbillHI))*100
trend.hawksbillHI

trend.hawksbillMI<- ((last(pred.hawksbillMI)- first(pred.hawksbillMI))/
                       (max(hawksbilldataMI$Time) - min(hawksbilldataMI$Time) )/
                       first(pred.hawksbillMI))*100
trend.hawksbillMI


#Calculate population trend in percent after listing
change.hawksbillBI<- ((last(pred.hawksbillBI)- first(pred.hawksbillBI))/
                        first(pred.hawksbillBI))*100
change.hawksbillBI

change.hawksbillBIn<- ((last(pred.hawksbillBIn)- first(pred.hawksbillBIn))/
                         first(pred.hawksbillBIn))*100
change.hawksbillBIn

change.hawksbillGU<- ((last(pred.hawksbillGU)- first(pred.hawksbillGU))/
                        first(pred.hawksbillGU))*100
change.hawksbillGU

change.hawksbillHI<- ((last(pred.hawksbillHI)- first(pred.hawksbillHI))/
                        first(pred.hawksbillHI))*100
change.hawksbillHI

change.hawksbillMI<- ((last(pred.hawksbillMI)- first(pred.hawksbillMI))/
                        first(pred.hawksbillMI))*100
change.hawksbillMI


png("./Graphs/HawksbillSeaTurtle.png", 6.5,4, "in", res=600, 
    antialias = "cleartype")

ggplot(Hawksbill, aes(Time,(Estimate+1)))+
  geom_smooth(aes(group=Pop_Location, col=Pop_Location), 
              method=glm, 
              formula = y ~ poly(x, 3),
              bg="grey85")+
  geom_point(aes(colour=factor(Pop_Location), 
                 shape =factor(Measure_Unit)))+
  theme_bw()+theme(legend.position="right")+
  scale_y_log10("POPULATION ESTIMATE",
                breaks=c(5, 10,17,30,50, 100,170,300,500,1000, 1700,
                         3000, 5000, 10000, 17000, 30000, 50000))+
  scale_x_continuous(breaks=seq(1965,2020,5))+
  scale_colour_discrete(name = "Pop Location",
                        labels =c("Buck Island, U.S. Virgin Isl.",
                                  "Buck Island, U.S. Virgin Isl.",
                                  "Guam waters",
                                  "Island of Hawaii",
                                  "Mona Island, Puerto Rico"))+
  ggtitle("HAWKSBILL SEA TURTLE")+
  geom_vline(xintercept = Listed_yr,lty=3, colour=2, alpha=0.3)+
  annotate("text", x=1968, y=4, cex=3, angle = 90,
           label = "ESA", col=2, alpha=.5)

dev.off()

# KEMP RIDLEY SEA TURTLE ####

Kemp <- subset(ESA, Common.Name=="Kemp's Ridley sea turtle")
dim(Kemp)

Listed_yr<- Kemp$Year.Listed[1]
Listed_yr 

#Use non zero years

Kemp <- subset (Kemp, Measure_Unit=="Nests (non-zero years)")

#Subset for kemp
kempdataTx <- droplevels(subset(Kemp, Pop_Location == "Texas"))
kempdataMx <- droplevels(subset(Kemp, Pop_Location == "Mexico"))

dim(kempdataTx)
dim(kempdataMx)


#glm for the entire dataset
mod.kempTx<-glm(log(Estimate+1)~Time, subset(kempdataTx, Time>1969), family=gaussian(identity))
  AIC(mod.kempTx)
  summary(mod.kempTx)
  plot(Estimate~Time, kempdataTx, pch=16)
  points(exp(predict(mod.kempTx, type ="response"))~subset(kempdataTx, Time>1969)$Time)
  par(mfcol=c(2,2));plot(mod.kempTx)
  
mod.kempMx<-glm(log(Estimate+1)~Time, subset(kempdataMx, Time>1979), family=Gamma(log))
  AIC(mod.kempMx)
  summary(mod.kempMx)
  plot(Estimate~Time, kempdataMx, pch=16)
  points(exp(predict(mod.kempMx, type ="response"))~subset(kempdataMx, Time>1979)$Time)
  par(mfcol=c(2,2));plot(mod.kempMx)


#gls
library(nlme)
mod.kempTx2<-gls(log(Estimate+1)~Time, subset(kempdataTx, Time>1969),
                   #weights = varPower(),
                   correlation = corAR1())
  AIC(mod.kempTx2)
  summary(mod.kempTx2)
  coef(mod.kempTx2)
  rsquared.gls(mod.kempTx2)

  plot(Estimate~Time, kempdataTx, pch=16)
  points(exp(predict(mod.kempTx2, type ="response"))~subset(kempdataTx, Time>1969)$Time)
  plot(mod.kempTx2)

#Check for temporal autocorrelation
  acf(residuals(mod.kempTx2), type="p")

#Check qqplot
qqnorm(mod.kempTx2)

mod.kempMx2<-gls(log(Estimate+1)~Time, subset(kempdataMx, Time>1979),
                   #weights = varExp(),
                   correlation = corAR1())
  AIC(mod.kempMx2)
  summary(mod.kempMx2)
  coef(mod.kempMx2)
  rsquared.gls(mod.kempMx2)
  
  plot(Estimate~Time, kempdataMx, pch=16)
  points(exp(predict(mod.kempMx2, type ="response"))~subset(kempdataMx, Time>1979)$Time)
  plot(mod.kempMx2)
  
  #Check for temporal autocorrelation
  acf(residuals(mod.kempMx2), type="p")
  
  #Check qqplot
  qqnorm(mod.kempMx2)
  

#gam for the entire dataset
mod.kempTx3<-gam(log(Estimate+1)~s(Time), subset(kempdataTx, Time>1969), family=Gamma(log))
  AIC(mod.kempTx3)
  summary(mod.kempTx3)
  plot(Estimate~Time, kempdataTx, pch=16)
  points(exp(predict(mod.kempTx3, type ="response"))~subset(kempdataTx, Time>1969)$Time)
  par(mfcol=c(2,2));plot(mod.kempTx3)
  
mod.kempMx3<-gam(log(Estimate+1)~s(Time), subset(kempdataMx, Time>1979), family=Gamma(log))
  AIC(mod.kempMx3)
  summary(mod.kempMx3)
  plot(Estimate~Time, kempdataMx, pch=16)
  points(exp(predict(mod.kempMx3, type ="response"))~subset(kempdataMx, Time>1979)$Time)
  par(mfcol=c(2,2));plot(mod.kempMx3)

#Select best model
install.packages("MuMIn")
library(MuMIn)

#Check best model for monk seals
  model.sel(mod.kempTx, mod.kempTx2, mod.kempTx3)
  model.sel(mod.kempMx, mod.kempMx2, mod.kempMx3)
## so chose the gam models for both


#predict estimate abundance for best model
pred.kempTx<- exp(predict(mod.kempTx3, type = "response"))
pred.kempTx

pred.kempMx<- exp(predict(mod.kempMx3, type = "response"))
pred.kempMx


library(dplyr)
#calculate Trend rate from best model with inflection year based on gam
trend.kempTx<- ((last(pred.kempTx)- first(pred.kempTx))/
                      (max(kempdataTx$Time) - 1978)/
                 first(pred.kempTx))*100
trend.kempTx

trend.kempMx<- ((last(pred.kempMx)- first(pred.kempMx))/
                  (max(kempdataMx$Time) - 1979)/
                  first(pred.kempMx))*100
trend.kempMx

#Calculate population trend in percent after listing
change.kempTx<- ((last(pred.kempTx)- first(pred.kempTx))/
                   first(pred.kempTx))*100
change.kempTx

change.kempMx<- ((last(pred.kempMx)- first(pred.kempMx))/
                   first(pred.kempMx))*100
change.kempMx


png("./Graphs/KempRidleySeaTurtle.png", 6.5,4.5, "in", res=600, 
    antialias = "cleartype")

ggplot(Kemp, aes(Time,(Estimate+1)))+
  geom_smooth(aes(group=Pop_Location), 
              method=loess, 
              #formula = y ~ poly(x, 3),
              col="grey45", bg="grey85")+
  geom_point(aes(colour=factor(Pop_Location), 
                 shape =factor(Measure_Unit)))+
  theme_bw()+theme(legend.position="right")+
  scale_y_log10("POPULATION ESTIMATE",
                breaks=c(1, 2, 5, 10,17,30,50, 100,170,300,500,1000, 1700,
                         3000, 5000, 10000, 17000, 30000, 50000))+
  scale_x_continuous(breaks=seq(1965,2020,5))+
  scale_colour_discrete(name = "Pop Location",
                        labels =c(" Mexico", " Texas"))+
                                  
  ggtitle("KEMP's RIDLEY SEA TURTLE", "(Endangered)")+
  geom_vline(xintercept = Listed_yr,lty=3, colour=2, alpha=0.3)+
  annotate("text", x=1968, y=2, cex=3, angle = 90,
           label = "ESA", col=2, alpha=.5)+
  annotate("text", x=1995, y=4000, cex=3, angle = 40,
         label = "+ 24.2 % per year", col="dark green", alpha=0.8)+
  annotate("text", x=1998, y=30, cex=3, angle = 50,
           label = "+ 82.7 % per year", col="dark green", alpha=0.8)

dev.off()

# LOGGERHEAD SEA TURTLE ####

loggerhead <- droplevels(subset(ESA, Common.Name=="Loggerhead sea turtle"))
dim(loggerhead)

Listed_yr<- loggerhead$Year.Listed[1]
Listed_yr 

levels(loggerhead$Measure_Unit)[levels(loggerhead$Measure_Unit)=="Nests (non-zero years)"] <- "Nests"

levels(loggerhead$Pop_Location)[levels(loggerhead$Pop_Location)=="Northern Gulf of Mexico, all beaches (FL + AL)"] <- "N.GOM (FL+AL): all beaches"

levels(loggerhead$Pop_Location)[levels(loggerhead$Pop_Location)=="Northern Gulf of Mexico, all beaches (FL) OTT 9-14"] <- "N.GOM (FL+AL): all beaches"

levels(loggerhead$Pop_Location)

loggerheadDT<-droplevels(subset(loggerhead, Pop_Location == "Dry Tortugas OTT 9-14"))
loggerheadGMib<-droplevels(subset(loggerhead, 
            Pop_Location == "Northern Gulf of Mexico Recovery Unit, index beaches"))
loggerheadGMab<-droplevels(subset(loggerhead, Pop_Location == "N.GOM (FL+AL): all beaches"))
loggerheadECab<-droplevels(subset(loggerhead, 
            Pop_Location == "Northern Recovery Unit (NC, SC, GA), all beaches OTT 9-14"))
loggerheadECib<-droplevels(subset(loggerhead,
            Pop_Location == "Northern Recovery Unit (NC, SC, GA), index beaches"))
loggerheadPFab<-droplevels(subset(loggerhead, 
            Pop_Location == "Peninsular Florida, all beaches"))
loggerheadPFib<-droplevels(subset(loggerhead, 
            Pop_Location == "Peninsular Florida, index beaches"))


#Models

#glm for the entire dataset
mod.loggerheadDT<-glm(log(Estimate)~Time, loggerheadDT, 
                 family=Gamma(identity))
  AIC(mod.loggerheadDT)
  summary(mod.loggerheadDT)
  plot(Estimate~Time, loggerheadDT, pch=16)
  points(exp(predict(mod.loggerheadDT, type ="response"))~loggerheadDT$Time)
  par(mfcol=c(2,2));plot(mod.loggerheadDT)

mod.loggerheadGMab<-glm(log(Estimate)~Time, loggerheadGMab, 
                   family=Gamma(identity))
  AIC(mod.loggerheadGMab)
  summary(mod.loggerheadGMab)
  plot(Estimate~Time, loggerheadGMab, pch=16)
  points(exp(predict(mod.loggerheadGMab, type ="response"))~loggerheadGMab$Time)
  par(mfcol=c(2,2));plot(mod.loggerheadGMab)

mod.loggerheadECab<-glm(log(Estimate)~Time, loggerheadECab, 
                   family=gaussian(log))
  AIC(mod.loggerheadECab)
  summary(mod.loggerheadECab)
  plot(Estimate~Time, loggerheadECab, pch=16)
  points(exp(predict(mod.loggerheadECab, type ="response"))~loggerheadECab$Time)
  par(mfcol=c(2,2));plot(mod.loggerheadECab)

mod.loggerheadGMib<-glm(log(Estimate)~Time, loggerheadGMib, 
                 family=Gamma(log))
  AIC(mod.loggerheadGMib)
  summary(mod.loggerheadGMib)
  plot(Estimate~Time, loggerheadGMib, pch=16)
  points(exp(predict(mod.loggerheadGMib, type ="response"))~loggerheadGMib$Time)
  par(mfcol=c(2,2));plot(mod.loggerheadGMib)

mod.loggerheadECib<-glm(log(Estimate)~Time, loggerheadECib, 
                 family=gaussian(log))
  AIC(mod.loggerheadECib)
  summary(mod.loggerheadECib)
  plot(Estimate~Time, loggerheadECib, pch=16)
  points(exp(predict(mod.loggerheadECib, type ="response"))~loggerheadECib$Time)
  par(mfcol=c(2,2));plot(mod.loggerheadECib)

mod.loggerheadPFab<-glm(log(Estimate)~Time, loggerheadPFab, 
                 family= gaussian(log))
  AIC(mod.loggerheadPFab)
  summary(mod.loggerheadPFab)
  plot(Estimate~Time, loggerheadPFab, pch=16)
  points(exp(predict(mod.loggerheadPFab, type ="response"))~loggerheadPFab$Time)
  par(mfcol=c(2,2));plot(mod.loggerheadPFab)
  
mod.loggerheadPFib<-glm(Estimate~Time, loggerheadPFib, 
                          family= gaussian(log))
  AIC(mod.loggerheadPFib)
  summary(mod.loggerheadPFib)
  plot(Estimate~Time, loggerheadPFib, pch=16)
  points((predict(mod.loggerheadPFib, type ="response"))~loggerheadPFib$Time)
  par(mfcol=c(2,2));plot(mod.loggerheadPFib)


#lm
mod.loggerheadDT1<-lm(log(Estimate)~Time,loggerheadDT)
  AIC(mod.loggerheadDT1)
  summary(mod.loggerheadDT1)
  plot(Estimate~Time, loggerheadDT, pch=16)
  points(exp(predict(mod.loggerheadDT1, type ="response"))~loggerheadDT$Time)
  par(mfcol=c(2,2));plot(mod.loggerheadDT)

mod.loggerheadGMab1<-lm(log(Estimate)~Time,loggerheadGMab)
  AIC(mod.loggerheadGMab1)
  summary(mod.loggerheadGMab1)
  plot(Estimate~Time, loggerheadGMab, pch=16)
  points(exp(predict(mod.loggerheadGMab1, type ="response"))~loggerheadGMab$Time)
  par(mfcol=c(2,2));plot(mod.loggerheadGMab1)

mod.loggerheadECab1<-lm(log(Estimate)~Time,loggerheadECab)
  AIC(mod.loggerheadECab1)
  summary(mod.loggerheadECab1)
  plot(Estimate~Time, loggerheadECab, pch=16)
  points(exp(predict(mod.loggerheadECab1, type ="response"))~loggerheadECab$Time)
  par(mfcol=c(2,2));plot(mod.loggerheadECab1)

mod.loggerheadGMib1<-lm(log(Estimate)~Time,loggerheadGMib)
  AIC(mod.loggerheadGMib1)
  summary(mod.loggerheadGMib1)
  plot(Estimate~Time, loggerheadGMib, pch=16)
  points(exp(predict(mod.loggerheadGMib1, type ="response"))~loggerheadGMib$Time)
  par(mfcol=c(2,2));plot(mod.loggerheadGMib1)

mod.loggerheadECib1<-lm(log(Estimate)~Time,loggerheadECib)
  AIC(mod.loggerheadECib1)
  summary(mod.loggerheadECib1)
  plot(Estimate~Time, loggerheadECib, pch=16)
  points(exp(predict(mod.loggerheadECib1, type ="response"))~loggerheadECib$Time)
  par(mfcol=c(2,2));plot(mod.loggerheadECib1)

mod.loggerheadPFab1<-lm(log(Estimate)~Time,loggerheadPFab)
  AIC(mod.loggerheadPFab1)
  summary(mod.loggerheadPFab1)
  plot(Estimate~Time, loggerheadPFab, pch=16)
  points(exp(predict(mod.loggerheadPFab1, type ="response"))~loggerheadPFab$Time)
  par(mfcol=c(2,2));plot(mod.loggerheadPFab1)
  
mod.loggerheadPFib1<-lm((Estimate)~Time,loggerheadPFib)
  AIC(mod.loggerheadPFib1)
  summary(mod.loggerheadPFib1)
  plot(Estimate~Time, loggerheadPFib, pch=16)
  points((predict(mod.loggerheadPFib1, type ="response"))~loggerheadPFib$Time)
  par(mfcol=c(2,2));plot(mod.loggerheadPFib1)


#gls
library(nlme)
mod.loggerheadDT2<-gls(log(Estimate)~Time, loggerheadDT)
  #weights = varExp())
  #correlation = corAR1())
  AIC(mod.loggerheadDT2)
  summary(mod.loggerheadDT2)
    r.squaredLR(mod.loggerheadDT2)

  plot(Estimate~Time, loggerheadDT, pch=16)
  points(exp(predict(mod.loggerheadDT2, type ="response"))~loggerheadDT$Time)
  plot(mod.loggerheadDT2)

#Check for temporal autocorrelation
acf(residuals(mod.loggerheadDT2), type="p")

mod.loggerheadGMab2<-gls(log(Estimate)~Time, loggerheadGMab)
  #weights = varExp())
  #correlation = corAR1())
  AIC(mod.loggerheadGMab2)
  summary(mod.loggerheadGMab2)
  coef(mod.loggerheadGMab2)
  r.squaredLR(mod.loggerheadGMab2)

  plot(Estimate~Time, loggerheadGMab, pch=16)
  points(exp(predict(mod.loggerheadGMab2, type ="response"))~loggerheadGMab$Time)
  plot(mod.loggerheadGMab2)
  
  #Check for temporal autocorrelation
  acf(residuals(mod.loggerheadGMab2), type="p")

mod.loggerheadECab2<-gls(log(Estimate)~Time, loggerheadECab)
  #weights = varExp())
  #correlation = corAR1())
  AIC(mod.loggerheadECab2)
  summary(mod.loggerheadECab2)
  coef(mod.loggerheadECab2)
  r.squaredLR(mod.loggerheadECab2)
  
  plot(Estimate~Time, loggerheadECab, pch=16)
  points(exp(predict(mod.loggerheadECab2, type ="response"))~loggerheadECab$Time)
  plot(mod.loggerheadECab2)

mod.loggerheadGMib2<-gls(log(Estimate)~Time, loggerheadGMib)
  #weights = varExp())
  #correlation = corAR1())
  AIC(mod.loggerheadGMib2)
  summary(mod.loggerheadGMib2)
  coef(mod.loggerheadGMib2)
  r.squaredLR(mod.loggerheadGMib2)
  
  plot(Estimate~Time, loggerheadGMib, pch=16)
  points(exp(predict(mod.loggerheadGMib2, type ="response"))~loggerheadGMib$Time)
  plot(mod.loggerheadGMib2)

mod.loggerheadECib2<-gls(log(Estimate)~Time, loggerheadECib)
  #weights = varExp())
  #correlation = corAR1())
  AIC(mod.loggerheadECib2)
  summary(mod.loggerheadECib2)
  coef(mod.loggerheadECib2)
  r.squaredLR(mod.loggerheadECib2)
  
  plot(Estimate~Time, loggerheadECib, pch=16)
  points(exp(predict(mod.loggerheadECib2, type ="response"))~loggerheadECib$Time)
  plot(mod.loggerheadECib2)

mod.loggerheadPFab2<-gls(log(Estimate)~Time, loggerheadPFab,
  #weights = varExp())
  correlation = corAR1())
  AIC(mod.loggerheadPFab2)
  summary(mod.loggerheadPFab2)
  coef(mod.loggerheadPFab2)
  r.squaredLR(mod.loggerheadPFab2)
  
  plot(Estimate~Time, loggerheadPFab, pch=16)
  points(exp(predict(mod.loggerheadPFab2, type ="response"))~loggerheadPFab$Time)
  plot(mod.loggerheadPFab2)
  
  
  #Check for temporal autocorrelation
  acf(residuals(mod.loggerheadPFab2), type="p")
  
mod.loggerheadPFib2<-gls((Estimate)~Time, loggerheadPFib,
                           #weights = varPower(),
                           correlation = corAR1())
  AIC(mod.loggerheadPFib2)
  summary(mod.loggerheadPFib2)
  coef(mod.loggerheadPFib2)
  r.squaredLR(mod.loggerheadPFib2)
  
  plot(Estimate~Time, loggerheadPFib, pch=16)
  points((predict(mod.loggerheadPFib2, type ="response"))~loggerheadPFib$Time)
  plot(mod.loggerheadPFib2)
  
  
  #Check for temporal autocorrelation
  acf(residuals(mod.loggerheadPFib2), type="p")


#gam for the entire dataset
library(gam)

#gam

mod.loggerheadDT3<-gam(log(Estimate)~s(Time),loggerheadDT,  family=gaussian(identity))
  AIC(mod.loggerheadDT3)
  summary(mod.loggerheadDT3)
  plot(Estimate~Time, loggerheadDT, pch=16)
  points(exp(predict(mod.loggerheadDT3, type ="response"))~loggerheadDT$Time)
  par(mfcol=c(2,2));plot(mod.loggerheadDT3, se=T)

mod.loggerheadGMab3<-gam(log(Estimate)~s(Time),loggerheadGMab, family=gaussian(log))
  AIC(mod.loggerheadGMab3)
  summary(mod.loggerheadGMab3)
  plot(Estimate~Time, loggerheadGMab, pch=16)
  plot(exp(predict(mod.loggerheadGMab3, type ="response"))~loggerheadGMab$Time)
  par(mfcol=c(2,2));plot(mod.loggerheadGMab3, se=T)

mod.loggerheadECab3<-gam(log(Estimate)~s(Time),loggerheadECab,
                    family=gaussian(log))
  AIC(mod.loggerheadECab3)
  summary(mod.loggerheadECab3)
  plot(Estimate~Time, loggerheadECab, pch=16)
  points(exp(predict(mod.loggerheadECab3, type ="response"))~loggerheadECab$Time)
  par(mfcol=c(2,2));plot(mod.loggerheadECab3, se=T)

mod.loggerheadGMib3<-gam(log(Estimate)~s(Time),loggerheadGMib, family=Gamma(log))
  AIC(mod.loggerheadGMib3)
  summary(mod.loggerheadGMib3)
  plot(Estimate~Time, loggerheadGMib, pch=16)
  points(exp(predict(mod.loggerheadGMib3, type ="response"))~loggerheadGMib$Time)
  par(mfcol=c(2,2));plot(mod.loggerheadGMib3, se=T)

mod.loggerheadECib3<-gam(log(Estimate)~s(Time),loggerheadECib, family = gaussian(identity))
  AIC(mod.loggerheadECib3)
  summary(mod.loggerheadECib3)
  plot(Estimate~Time, loggerheadECib, pch=16)
  points(exp(predict(mod.loggerheadECib3, type ="response"))~loggerheadECib$Time)
  par(mfcol=c(2,2));plot(mod.loggerheadECib3, se=T)

mod.loggerheadPFab3<-gam(log(Estimate)~s(Time),loggerheadPFab, family=gaussian(log))
  AIC(mod.loggerheadPFab3)
  summary(mod.loggerheadPFab3)
  plot(Estimate~Time, loggerheadPFab, pch=16)
  points(exp(predict(mod.loggerheadPFab3, type ="response"))~loggerheadPFab$Time)
  par(mfcol=c(2,2));plot(mod.loggerheadPFab3, se=T)
  
mod.loggerheadPFib3<-gam(Estimate~s(Time),loggerheadPFib, 
                         family=Gamma(identity))
  AIC(mod.loggerheadPFib3)
  summary(mod.loggerheadPFib3)
  plot(log(Estimate)~Time, loggerheadPFib, pch=16)
  points(predict(mod.loggerheadPFib3, type ="response")~loggerheadPFib$Time)
  par(mfcol=c(2,2));plot(mod.loggerheadPFib3, se=T)


#Select best model
install.packages("MuMIn")
library(MuMIn)

#Check best model for monk seals
model.sel(mod.loggerheadDT, mod.loggerheadDT1, mod.loggerheadDT2, mod.loggerheadDT3) 
# chose gam

model.sel(mod.loggerheadGMab,mod.loggerheadGMab1,mod.loggerheadGMab2,mod.loggerheadGMab3)
#chose gam

model.sel(mod.loggerheadECab,mod.loggerheadECab1,mod.loggerheadECab2,mod.loggerheadECab3)
#chose glm

model.sel(mod.loggerheadGMib, mod.loggerheadGMib1, mod.loggerheadGMib2, mod.loggerheadGMib3)
#chose gam

model.sel(mod.loggerheadECib, mod.loggerheadECib1, mod.loggerheadECib2, mod.loggerheadECib3)
#chose glm

model.sel(mod.loggerheadPFab, mod.loggerheadPFab1, mod.loggerheadPFab2, mod.loggerheadPFab3)
#chose gam

model.sel(mod.loggerheadPFib, mod.loggerheadPFib1, mod.loggerheadPFib2, mod.loggerheadPFib3)
#chose gam


#EIedict estimate abundance for best model
EIed.loggerheadDT<- exp(predict(mod.loggerheadDT3, type = "response"))
EIed.loggerheadDT

EIed.loggerheadGMab<- exp(predict(mod.loggerheadGMab3, type = "response"))
EIed.loggerheadGMab

EIed.loggerheadECab<- exp(predict(mod.loggerheadECab, type = "response"))
EIed.loggerheadECab

EIed.loggerheadGMib<- exp(predict(mod.loggerheadGMib3, type = "response"))
EIed.loggerheadGMib

EIed.loggerheadECib<- exp(predict(mod.loggerheadECib, type = "response"))
EIed.loggerheadECib

EIed.loggerheadPFab<- exp(predict(mod.loggerheadPFab3, type = "response"))
EIed.loggerheadPFab

EIed.loggerheadPFib<- (predict(mod.loggerheadPFib3, type = "response"))
EIed.loggerheadPFib


library(dplyr)
#calCPate trend rate from best model with inflection year based on gam
trend.loggerheadDT <- ((last(EIed.loggerheadDT)- first(EIed.loggerheadDT))/
                    (max(loggerheadDT$Time) - min(loggerheadDT$Time))/                                     first(EIed.loggerheadDT))*100
trend.loggerheadDT

trend.loggerheadGMab <- ((607.1045 - 905.3991)/
                      (max(loggerheadGMab$Time) - min(loggerheadGMab$Time))/                                     905.3991)*100
trend.loggerheadGMab

trend.loggerheadECab <- ((last(EIed.loggerheadECab)- first(EIed.loggerheadECab))/
                      (max(loggerheadECab$Time) - min(loggerheadECab$Time))/                                     first(EIed.loggerheadECab))*100
trend.loggerheadECab

trend.loggerheadGMib <- ((last(EIed.loggerheadGMib)- first(EIed.loggerheadGMib))/
                    (max(loggerheadGMib$Time) - min(loggerheadGMib$Time))/                                     first(EIed.loggerheadGMib))*100
trend.loggerheadGMib

trend.loggerheadECib <- ((last(EIed.loggerheadECib)- first(EIed.loggerheadECib))/
                    (max(loggerheadECib$Time) - min(loggerheadECib$Time))/                                     first(EIed.loggerheadECib))*100
trend.loggerheadECib

trend.loggerheadPFab <- ((last(EIed.loggerheadPFab)- first(EIed.loggerheadPFab))/
                    (max(loggerheadPFab$Time) - min(loggerheadPFab$Time))/                                     first(EIed.loggerheadPFab))*100
trend.loggerheadPFab

trend.loggerheadPFib <- ((last(EIed.loggerheadPFib)- first(EIed.loggerheadPFib))/
                           (max(loggerheadPFib$Time) - min(loggerheadPFib$Time))/                                     first(EIed.loggerheadPFib))*100
trend.loggerheadPFib


#CalCPate population change in percent after listing
#
change.loggerheadDT <- ((last(EIed.loggerheadDT)- first(EIed.loggerheadDT))/                                  first(EIed.loggerheadDT))*100
change.loggerheadDT

change.loggerheadGMab <- ((607.1045 - 905.3991)/905.3991)*100
change.loggerheadGMab

change.loggerheadECab <- ((last(EIed.loggerheadECab)- first(EIed.loggerheadECab))/
                       first(EIed.loggerheadECab))*100
change.loggerheadECab

change.loggerheadGMib <- ((last(EIed.loggerheadGMib)- first(EIed.loggerheadGMib))/
                     first(EIed.loggerheadGMib))*100
change.loggerheadGMib

change.loggerheadECib <- ((last(EIed.loggerheadECib)- first(EIed.loggerheadECib))/
                     first(EIed.loggerheadECib))*100
change.loggerheadECib

change.loggerheadPFab <- ((last(EIed.loggerheadPFab)- first(EIed.loggerheadPFab))/
                     first(EIed.loggerheadPFab))*100
change.loggerheadPFab

change.loggerheadPFib <- ((last(EIed.loggerheadPFib)- first(EIed.loggerheadPFib))/
                            first(EIed.loggerheadPFib))*100
change.loggerheadPFib


png("./Graphs/LoggerheadSeaTurtle.png", 6.5,4.5, "in", res=600, 
    antialias = "cleartype")

ggplot(loggerhead, aes(Time,(Estimate+1)))+
  geom_smooth(aes(group=Pop_Location), 
              method=glm, 
              formula = y ~ poly(x, 3),
              col="grey45", bg="grey85")+
  geom_point(aes(colour=factor(Pop_Location), 
                 shape =factor(Measure_Unit)))+
  theme_bw()+theme(legend.position="right")+
  scale_y_log10("POPULATION ESTIMATE",
                breaks=c(100,170,300,500,1000, 1700,
                         3000, 5000, 10000, 17000, 30000, 50000,
                         100000))+
  scale_x_continuous(breaks=seq(1965,2020,5))+
  scale_colour_discrete(name = "Pop Location",
                        labels =c("Dry Tortugas beaches",
                                  "N.GOM: index beaches",
                                  "N.GOM (FL+AL): all beaches",
                                  "NC, SC, GA: all beaches",
                                  "NC, SC, GA: index beaches",
                                  "FL peninsula: all beaches",
                                  "FL peninsula: index beaches"))+

  ggtitle("LOGGERHEAD SEA TURTLE")+
  geom_vline(xintercept = Listed_yr,lty=3, colour=2, alpha=0.3)+
  geom_vline(xintercept = 2011,lty=3, colour=2, alpha=0.3)+
  annotate("text", x=1977, y=200, cex=3, angle = 90,
           label = "ESA Threatened", col=2, alpha=.5)+
  annotate("text", x=2010, y=200, cex=3, angle = 90,
         label = "Reclassification", col=2, alpha=.5)+
  annotate("text", x=2005, y=90000, cex=3, angle = 0,
          label = "+ 0.03 % per year",  alpha=0.8)+
  annotate("text", x=2005, y=25000, cex=3, angle = 0,
           label = "- 0.58 % per year",  alpha=0.8)+
  annotate("text", x=2005, y=9000, cex=3, angle = 0,
         label = "+ 0.86 % per year",  alpha=0.8)+
  annotate("text", x=2000, y=2500, cex=3, angle = 0,
           label = "- 0.89 % per year",  alpha=0.8)+
  annotate("text", x=2002, y=600, cex=3, angle = -20,
           label = "-3.89 % per year", col=2, alpha=0.8)+
  annotate("text", x=2000, y=350, cex=3, angle = -20,
           label = "-4.93 % per year", col=2, alpha=0.8)+
  annotate("text", x=2000, y=100, cex=3, angle = -20,
           label = "-3.48 % per year", col=2, alpha=0.8)

dev.off()

# Humpback whale data based on Petersen Mark and Recapture Model ####


humpEst <-c(524,568,580,570,789,744,836,857,979,689,741,974,1309,1335,1561,1169,1536,2048,1477,1367,1148)
humpSE <-c(28,16,18,31,49,34,52,48,54,39,54,73,99,105,145,87,163,208,85,74,61)
years<-c(1990.5:2010.5)

#Humpback whale data based on Darroch mark and recapture model
humpEstD <-c(639,895,967,1554,1729)
humpSED <-c(9.1,17.4,26.6,54.4,45.4)
yearsD <-c(1992.5,1996.5,2000.5,2004.5,2009.5)

#Humpback whale data based on Chao mark and recapture model
humpEstC <-c(797,1099,1324,2045,2628)
humpSEC <-c(33.1,50.3,81.4,136,148.9)

#Data for North Pacific Graph

#plot

png("./HumpbackEstimates.png", 6,5, "in", res=600)
  
  plot(humpEst~years, pch=16, xlab=NA, ylim=c(0,2800), xlim=c(1985,2012),las=1, col="darkblue", ylab= "Abundance estimates")
  abline(h=seq(0,3000,250),v=seq(1985,2010,2.5),col="grey97", lty=3)
  
  lines(humpEst~years, col="darkblue", lty=1)
  arrows(years,c(humpEst-humpSE),years, c(humpEst+humpSE), col="darkblue", angle=90, code=3, length =0.05)
  
  points(humpEstD~yearsD, pch=15, col="darkred")
  lines(humpEstD~yearsD, col="darkred", lty=1)
  arrows(yearsD,c(humpEstD-humpSED),yearsD, c(humpEstD+humpSED), col="darkred", angle=90, code=3, length =0.05)
  
  points(humpEstC~yearsD, pch=17, col="darkgreen")
  lines(humpEstC~yearsD, col="darkgreen", lty=1)
  arrows(yearsD,c(humpEstC-humpSEC),yearsD, c(humpEstC+humpSEC), col="darkgreen", angle=90, code=3, length =0.05)

  legend("topleft", legend=c("Petersen 2-yr","Darroch 4-yr M(t)", "Chao 4-yr M(th)"), pch=c(16,15,17), bty="n", col=c("darkblue","darkred","darkgreen"))
  
  points(c(1985,1988), c(300,488), pch=16)
  
dev.off()


# ATLANTIC SALMON ####

#Plot trend for Atlantic salmon
A.salmon <- subset(ESA, Common.Name=="Atlantic salmon (Gulf of Maine DPS)")
#wild and captive separated
A.salmon <- subset(A.salmon1, Pop_CaptiveWild!= "Captive")
levels(A.salmon$Pop_Location)[levels(A.salmon$Pop_Location)=="Alaska: Central Gulf of Alaska to eastern Aleutian Islands"] <- "Alaska, GoA-EAI"
levels(A.salmon$Pop_Location)[levels(A.salmon$Pop_Location)=="California/Oregon/Washington"]<- "CA/OR/WA"

png("./ASalmonEstimates.png", 6,4.5, "in", res=600)
ggplot(A.salmon, aes(Time,Estimate))+ 
  geom_smooth(aes(group=Pop_CaptiveWild),method=loess, color="grey50", bg="grey85")+
  geom_point(aes(colour=factor(Pop_CaptiveWild)), size=3)+
  theme_bw()+theme(legend.position=c(.25, .87)) + 
  theme(legend.title = element_text(colour="white"))+
  ggtitle("ATLANTIC SALMON")
dev.off()


# Population growth rate with package growth rate ####

install.packages("growthrates")
library(growthrates)


# Calculate percentage per taxa ####

trends <- read.csv("trends.csv")
hist(trends$yrs.listed, breaks=32) # check histogram
names(trends)
str(trends)

#Calculate standarized population trend (trend/delta N)

trends$rate <- trends$trend...yr/(trends$Last.estimate)*100
trends$rate

trends$Difference <-trends$Last.estimate-trends$First.estimate
trends$yrs.listed2 <- trends$data.stops-trends$ESA_yr

#Test whether species listed for longer have higher growth rates

#lm
mod1 <- lm(yrs.listed2~data_points, trends) 

#Try with data_points as fixed factors to see if the number of data points influence the relationship
mod2 <- glm(yrs.listed2~trend, trends, family=gaussian, weights = data_points)
mod3 <- lm(data_points~trend, trends); summary(mod3)
                                                      
AIC(mod1, mod2)

AIC(mod1)
summary(mod1)
summary(mod2)
anova(mod1, mod2)

#change trend order

trends$trend <- factor(trends$trend, c("de", "nc", "in"))
trends$trend <- factor(trends$trend, labels=c("dec", 
                                              "nsc",
                                              "inc"))

trends$status <- factor(trends$status, c("E","T","D"))
trends$status <- factor(trends$status, labels=c("Endangered", 
                                              "Threatened",
                                              "Delisted"))

trends$Group <- factor(trends$Group, c("Cetacea","Pinniped","Carnivora",
                                       "Sirenia","Sea turtle"))

#make plot
trends1 <- droplevels(subset(trends, Taxa=="marine mammal"))
trends2 <- droplevels(subset(trends, Taxa=="sea turtle"))


png("./Graphs/ESAtrends.png", width=6.5, height=3, res=600, "in")

ggplot(trends, aes(yrs.listed, trend, shape=Group)) + 
  facet_wrap(~status, ncol=3)+ 
  ylab("Number of years listed")+ xlab('population trends')+
  scale_y_continuous(breaks = seq(10,60,5), labels = seq(10,60,5))+
  theme_bw()+ theme(panel.grid.minor = element_blank(),
                    axis.title = element_text(size = 10),
                    legend.position = c(0.9,0.6),
                    legend.title = element_blank(),
                    legend.box.background = element_rect())+
  geom_jitter(aes(col=Group), 
          width=0.2, height=0.1, alpha=0.5, size = 2)+
  stat_summary(fun.data = "mean_cl_boot", 
                 size = 0.6, col="gray10",
                pch=16, alpha=0.7)+
  stat_summary(fun.y = mean, geom="point",
               size = 5, col="grey10",
               pch=3, alpha=0.7)+
  
  scale_color_manual(values=c(4,1,2,8,3))+
  scale_shape_manual(values = c(19, 15, 17, 18, 11))
  
dev.off()


mm_inc <-18; mm_sta <-3; mm_dec <-2; mm_t <-mm_inc+mm_sta+mm_dec
st_inc <-6; st_sta <-2; st_dec <-0; st_t <- st_inc + st_sta + st_dec
t_inc <- mm_inc+st_inc; t_sta <- mm_sta+st_sta; t_dec<- mm_dec+st_dec


#Build dataframe

df <- data.frame(Marine_Mammals = c( mm_dec, mm_sta, mm_inc),
                 Sea_Turtles = c(st_dec,  st_sta, st_inc),
                 Trend = c("Decreased","Non-significant","Increased"))
head(df)

df$Trend <- factor(df$Trend, c("Decreased", "Non-significant", "Increased"))

png("./Graphs/ESAtrends_updated.png", width=6.5, height=2.5, res=600, "in")

#Build barplot
par(mfcol=c(1,3), mai=c(0.6,0.4,0.4,0.1))
barplot(df$Marine_Mammals, horiz= T, col="lightblue",
        main="MARINE MAMMALS", xlim=c(0,20), 
        names.arg = c("dec","nsc","inc"), las=1,
        xlab= "Number of populations")
text(c(5,7,11),c(0.7,1.9,3.1), c("8.7 %", "13.0 %", "78.3 %"))
text(-3, 4.1, "A", xpd=T, cex=1.5)
rect(0,0,20,3.73, lwd=1.5)
barplot(df$Sea_Turtles, horiz= T, col="darkgreen",
        main= "SEA TURTLES", xlim=c(0,20),
        names.arg = c("dec","nsc","inc"), las=1,
        xlab= "Number of populations")
text(c(5,7,11),c(0.7,1.9,3.1), c("0.0 %", "25 %", "75 %"))
rect(0,0,20,3.73, lwd=1.5)


#Build boxplot
boxplot(yrs.listed2~trend, trends, xlab="Years listed", 
        outline=F, horizontal=T,las=1)
points(trends$yrs.listed,  jitter(as.numeric(trends$trend), amount=0.2),
       pch=as.numeric(trends$Taxa), col=c(rep("darkblue",24),  rep("darkgreen", 9)))
#bg=c(rep("darkblue",24),  rep("darkgreen", 9)))
points(as.vector(tapply(trends$yrs.listed, trends$trend, mean)), 
       c(1:3), cex=1.3, pch=21, col=1, bg="grey50")
text(2, 4, "B", xpd=T, cex=1.5)


dev.off()


#make pie charts
library(scales)
#install.packages("ggforce")
library(ggforce)

#Create a blank theme

blank_theme <- theme_minimal()+
  theme(axis.title.x = element_blank(),
    axis.title.y = element_blank(),
    panel.border = element_blank(),
    panel.grid=element_blank(),
    axis.ticks = element_blank(),
    plot.title=element_text(size=14, face="bold"))

png("./Graphs/Percentages.png", 4.5,4, "in", res=600)

p1 <-ggplot(df, aes(x="", y=Marine_Mammals, fill= Trend))+
        geom_bar(width = 1, stat = "identity")+
        coord_polar("y", start=2.4) +
        blank_theme +
        geom_polygon(aes(x=-0.6,y=0))+
        theme(axis.text.x=element_blank(),
              plot.title = element_text(hjust = 0.5, size = 8),
              legend.position= c(0.5,-0.15),
              legend.title=element_blank(),
              legend.text = element_text(size = 10)) +
        scale_fill_brewer(palette="Blues")+
        geom_text(aes(x= 1, y = c(14,3.5,1), 
        label = percent(Marine_Mammals/sum(Marine_Mammals))), size=3.5)+
        ggtitle("MARINE MAMMALS")
        
p1

p2 <-ggplot(df, aes(x="", y=Sea_Turtles, fill= Trend))+
        geom_bar(width = 1, stat = "identity")+
        coord_polar("y", start=2.4) +
        blank_theme +
        geom_polygon(aes(x=-0.5,y=0))+
        theme(axis.text.x=element_blank(),
              plot.title = element_text(hjust = 0.5, size = 8),
              legend.position=c(0.5,-0.15),
              legend.title=element_blank(),
              legend.text = element_text(size = 10)) +
        scale_fill_brewer(palette="Greens")+
        geom_text(aes(x= c(1,1,0), y = c(5.5,1,3),
            label = percent(Sea_Turtles/sum(Sea_Turtles))), col=c(1,1,'white'), size=3.5)+
        ggtitle("SEA TURTLES")
p2

#p3 <-ggplot(df, aes(x="", y=Total, fill= Trend))+
        geom_bar(width = 1, stat = "identity")+
        coord_polar("y", start=2.4) +
        blank_theme +
        geom_polygon(aes(x=-0.5,y=0))+
        theme(axis.text.x=element_blank(),
              plot.title = element_text(hjust = 0.5, size = 8),
              legend.position=c(0.5,-.15),
              legend.title=element_blank(),
              legend.text = element_text(size = 10)) +
        scale_fill_brewer(palette="Greys")+
        geom_text(aes(x= 1, y = c(20,4,0.9), 
                label = percent(Total/sum(Total))),size=3.5,
                col=c(1, 1,"white"))+
        ggtitle("MARINE MAMMALS  &  SEA TURTLES")
#p3


multiplot(p1, p2, cols=2)

dev.off()

#CASE STUDIES #####

#Combine steller sea lion with hawaiian monk seal
png("./Graphs/SSL+HMS_CaseStudies.png", 6.5, 4.25, "in", res=600)
  multiplot(plot_ssl, plot_hms, cols=2)
dev.off()


# Multiplot fucntion #####
multiplot <- function(..., plotlist=NULL, file, cols=1, layout=NULL) {
  library(grid)
  
  # Make a list from the ... arguments and plotlist
  plots <- c(list(...), plotlist)
  
  numPlots = length(plots)
  
  # If layout is NULL, then use 'cols' to determine layout
  if (is.null(layout)) {
    # Make the panel
    # ncol: Number of columns of plots
    # nrow: Number of rows needed, calculated from # of cols
    layout <- matrix(seq(1, cols * ceiling(numPlots/cols)),
                     ncol = cols, nrow = ceiling(numPlots/cols))
  }
  
  if (numPlots==1) {
    print(plots[[1]])
    
  } else {
    # Set up the page
    grid.newpage()
    pushViewport(viewport(layout = grid.layout(nrow(layout), ncol(layout))))
    
    # Make each plot, in the correct location
    for (i in 1:numPlots) {
      # Get the i,j matrix positions of the regions that contain this subplot
      matchidx <- as.data.frame(which(layout == i, arr.ind = TRUE))
      
      print(plots[[i]], vp = viewport(layout.pos.row = matchidx$row,
                                      layout.pos.col = matchidx$col))
    }
  }
}
